# Supplementary material for: Analysis of Deregulated microRNAs and Their Target Genes in Gastric Cancer
Source: PLoS One. 2015 Jul 14;10(7):e0132327. doi: 10.1371/journal.pone.0132327 (PMC4501563; doi:10.1371/journal.pone.0132327)
Supplement: S1 Table — (XLS) [file pone.0132327.s001.xls]

## Sheet: Results
Target Name	1	2	3	4	5	6	7	9	10	11	12	13	14	17	18	20	21	23	24	25	26	27	28	29	30	29	30
RNU48-001006	23.772	23.314	22.607	22.008	24.213	22.721	22.699	22.918	22.155	22.778	21.992	22.387	22.231	23.22	22.954	25.034	23.738	23.329	23.16	22.341	23.675	22.592	21.544	22943	22310	22.943	22.31
hsa-let-7a-000377	28.345	27.466	27.688	27.909	28.502	28.103	28.667	28.397	27.49	30.946	29.156	31.595	28.451	26.521	29.199	27.377	27.431	28.508	28.609	29.42	30.429	33.258	28.246	29549	33020	29.549	33.02
hsa-let-7c-000379	32.183	30.907	30.745	31.956	32.611	31.895	32.019	30.474	27.678	31.759	31.835	31.838	29.017	30.175	33.963	29.998	31.591	31.152	32.236	33.664	30.047	37.497	29.772	33917	33589	33.917	33.589
hsa-let-7d-002283	29.559	28.451	28.717	28.999	29.946	28.66	29.329	29.648	29.52	31.587	30.385	31.793	28.513	28.124	29.851	29.284	28.256	29.847	29.835	29.759	31.289	32.238	28.681	30050	32324	30.05	32.324
hsa-let-7e-002406	24.924	24.023	24.769	24.812	25.687	24.727	25.407	25.393	24.747	27.292	25.636	26.801	24.413	23.132	25.04	24.125	23.703	24.357	25.082	25.935	26.758	28.036	24.821	25573	28314	25.573	28.314
hsa-let-7f-000382	30.404	29.449	31.271	30.416	31.283	30.664	31.044	31.556	31.073	32.969	31.107	35.062	29.09	28.944	31.635	29.553	29.905	30.141	32.19	30.814	33.45	35.084	30.084	31773	33247	31.773	33.247
hsa-let-7g-002282	25.844	24.912	25.523	25.125	25.858	25.509	25.611	26.702	26.746	27.436	26.52	28.387	24.929	24.781	25.59	25.594	25.549	25.34	25.576	26.289	27.256	29.253	24.982	26389	29359	26.389	29.359
hsa-miR-1-002222	31.016	29.911	29.936	29.684	31.67	28.962	29.816	32.799	28.37	34.378	30.841	32.293	35.85	30.465	31.182	30.359	31.342	29.118	31.257	33.444	29.069	Undetermined	28.159	33424	Undetermined	33.424	#VALUE!
hsa-miR-9-000583	30.666	32.787	30.97	30.491	33.232	32.591	31.56	34.568	30.871	35.52	32.849	34.2	31.629	31.521	32.868	32.4	32.468	30.998	31.855	30.279	32.193	35.976	30.391	36893	33312	36.893	33.312
hsa-miR-10a-000387	29.349	29	28.052	29.445	29.938	28.655	28.769	29.816	28.087	29.765	28.138	30.722	28.141	29.017	29.981	30.362	29.142	28.94	28.349	28.96	28.039	29.916	27.317	28881	29934	28.881	29.934
hsa-miR-10b-002218	30.719	30.244	30.86	30.753	31.379	30.901	30.205	31.34	29.272	34.534	30.636	34.132	29.709	30.389	31.822	34.082	31.345	31.565	30.905	31.96	30.681	33.79	28.491	30789	35235	30.789	35.235
U6 snRNA-001973	22.267	19.96	19.742	19.879	21.136	20.195	18.96	20.61	19.298	18.9	18.962	18.268	19.994	21.382	19.515	21.506	20.506	21.356	21.282	20.802	19.749	19.923	17.994	19263	20682	19.263	20.682
U6 snRNA-001973	20.738	19.949	19.379	20.873	21.987	20.763	19.737	21.079	20.594	19.107	19.288	18.652	19.91	20.935	19.798	22.699	22.186	18.896	20.545	20.47	19.686	20.383	19.39	20239	20710	20.239	20.71
hsa-miR-15a-000389	32.362	31.945	31.103	32.051	33.044	31.971	31.084	33.108	33.125	31.935	31.637	32.475	30.379	31.73	33.169	32.464	32.405	31.424	32.773	32.877	35.317	37.799	31.07	32626	36052	32.626	36.052
hsa-miR-15b-000390	28.465	26.835	27.407	27.829	30.055	27.514	27.091	28.726	29.957	30.299	29.246	32.519	26.702	29.087	27.323	30.445	28.386	28.598	29.472	28.306	30.948	28.976	27.295	26376	28787	26.376	28.787
hsa-miR-16-000391	23.413	22.034	22.796	22.419	22.899	22.509	21.85	23.234	22.227	21.856	21.454	22.301	21.775	22.364	21.968	24.16	23.102	21.764	22.839	22.359	22.176	24.144	21.535	22501	24703	22.501	24.703
hsa-miR-17-002308	24.338	22.774	23.264	22.917	24.554	23.173	22.891	24.541	23.339	22.529	23.096	24.542	22.103	23.435	23.124	25.762	23.965	23.818	23.97	23.89	24.372	25.792	22.407	22173	25610	22.173	25.61
hsa-miR-18a-002422	32.1	30.772	32.056	30.517	31.835	30.974	30.753	31.681	33.912	32.31	32.941	Undetermined	29.191	31.179	30.267	33.434	31.902	33.246	32.856	30.984	33.618	35.006	30.541	31059	35215	31.059	35.215
hsa-miR-18b-002217	Undetermined	36.319	Undetermined	35.362	39.443	38.823	37.162	39.734	38.106	36.283	36.23	38.213	33.884	35.877	35.017	Undetermined	Undetermined	Undetermined	39.954	38.509	Undetermined	Undetermined	35.672	37829	Undetermined	37.829	#VALUE!
hsa-miR-19a-000395	25.427	24.02	25.107	24.357	26.533	24.321	24.296	25.414	25.575	26.232	25.108	27.742	23.284	24.138	23.915	26.536	24.778	25.354	24.966	24.081	26.956	28.215	23.055	24672	28389	24.672	28.389
hsa-miR-19b-000396	23.893	22.678	23.46	22.995	24.161	23.13	23.133	24.378	24.798	24.272	24.22	25.508	22.087	22.916	22.307	25.027	23.429	23.304	23.601	23.432	25.32	26.747	22.288	23044	26554	23.044	26.554
hsa-miR-20a-000580	25.035	23.225	24.02	23.939	25.427	24.085	24.09	25.133	25.39	24.363	24.84	27.472	22.749	23.641	23.794	25.377	23.925	24.754	25.133	24.937	27.055	27.896	23.277	23521	27939	23.521	27.939
hsa-miR-20b-001014	28.757	29.587	29.541	29.012	29.116	30.051	29.563	29.801	28.763	30.686	30.666	32.944	29.372	28.924	29.601	29.855	30.778	29.692	28.536	29.348	30.345	31.298	28.754	29895	31958	29.895	31.958
hsa-miR-21-000397	23.692	22.984	23.695	23.907	25.17	23.324	22.909	25.539	25.898	25.649	24.88	27.425	22.104	24.107	23.385	24.733	24.357	23.924	24.681	23.193	27.949	27.211	23.317	24782	27610	24.782	27.61
hsa-miR-22-000398	31.963	30.319	31.054	31.879	33.309	30.854	31.306	37.144	32.485	37.002	36.764	Undetermined	30.068	29.699	30.724	30.999	31.568	31.458	31.973	32.062	35.329	37.333	31.316	33819	Undetermined	33.819	#VALUE!
hsa-miR-23a-000399	37.787	35.502	36.523	34.05	39.45	35.741	Undetermined	Undetermined	34.482	35.165	34.68	39.897	Undetermined	36.406	36.632	Undetermined	36.292	38.395	Undetermined	36.835	38.467	Undetermined	33.588	36786	Undetermined	36.786	#VALUE!
hsa-miR-23b-000400	29.908	29.486	29.404	29.605	30.72	29.717	29.949	31.101	29.513	32.643	31.949	33.458	31.679	28.463	30.762	28.788	29.149	29.581	31.623	31.75	30.682	32.209	28.52	32231	32313	32.231	32.313
hsa-miR-24-000402	24.073	22.598	23.339	22.625	24	22.374	22.883	24.893	21.967	23.074	21.622	23.07	22.433	23.573	22.78	25.251	24.416	22.969	22.885	23.072	21.527	24.559	21.085	23384	24770	23.384	24.77
hsa-miR-25-000403	29.543	28.894	28.833	29.043	30.493	29.255	28.564	29.127	30.754	30.563	30.932	32.656	28.284	28.555	28.775	30.225	29.353	29.68	29.412	29.694	31.118	29.938	28.544	28175	30792	28.175	30.792
hsa-miR-26a-000405	24.263	23.854	23.356	23.53	24.6	23.67	24.028	25.217	23.764	26.035	24.832	25.97	23.815	22.962	24.068	24.013	23.711	23.844	23.785	24.425	24.45	26.911	23.012	25184	26697	25.184	26.697
hsa-miR-26b-000407	24.834	24.553	24.787	24.818	25.731	24.869	25.179	27.03	26.433	27.821	25.946	28.108	25.054	23.611	25.026	25.236	25.094	24.514	24.613	25.574	26.977	29.013	24.976	27574	29042	27.574	29.042
hsa-miR-27a-000408	28.287	26.975	27.731	26.803	28.379	26.855	26.803	28.762	28.584	28.089	27.97	30.097	26.967	27.9	27.531	29.462	27.974	28.001	28.651	28.013	27.613	30.278	26.238	27115	29719	27.115	29.719
hsa-miR-27b-000409	28.684	27.83	27.771	27.376	29.264	27.792	27.764	31.357	28.187	30.879	28.639	30.825	28.455	27.936	28.334	28.302	27.972	28.262	29.81	28.858	28.916	32.889	27.005	29680	31698	29.68	31.698
hsa-miR-28-3p-002446	26.891	26.033	25.486	25.869	26.607	25.708	25.613	27.488	24.188	27.043	25.473	26.924	26.116	26.155	25.874	27.379	26.583	26.255	26.396	26.334	24.254	27.045	24.69	26609	28206	26.609	28.206
hsa-miR-28-000411	28.848	27.605	27.991	28.077	29.556	28.062	27.599	30.049	27.62	30.665	29.41	31.635	28.281	28.386	27.983	28.987	29.341	28.629	29.055	28.289	28.971	30.456	27.642	28451	30715	28.451	30.715
U6 snRNA-001973	22.122	20.796	19.601	20.745	21.832	20.78	19.251	20.969	19.72	19.262	19.401	18.73	20.357	22.332	19.839	23.657	21.307	21.886	21.237	19.679	20.131	20.443	18.988	20089	21401	20.089	21.401
U6 snRNA-001973	21.718	20.742	19.647	21.005	22.308	21.002	19.931	21.232	20.326	19.768	20.027	18.72	19.92	22.038	19.886	23.459	21.966	21.47	20.522	20.145	20.159	20.689	19.504	19696	20445	19.696	20.445
hsa-miR-29a-002112	24.458	23.281	23.67	23.05	23.699	23.762	23.734	25.256	24.361	24.7	23.938	25.402	22.981	23.465	24.064	24.787	24.702	23.817	24.549	24.749	24.142	26.734	22.649	23490	26543	23.49	26.543
hsa-miR-29b-000413	30.763	30.335	31.523	30.316	30.594	30.895	29.854	31.918	32.107	31.854	31.894	32.99	30.013	29.963	31.082	30.844	31.489	30.884	32.197	32.586	32.977	35.224	30.984	31679	Undetermined	31.679	#VALUE!
hsa-miR-29c-000587	27.156	26.211	27.088	26.181	26.267	26.527	26.715	28.538	27.723	27.989	27.479	29.409	26.612	25.788	27.14	27.527	27.86	26.576	26.926	27.689	27.662	30.964	26.293	27692	30653	27.692	30.653
hsa-miR-30b-000602	24.623	24.532	24.579	24.759	23.978	24.647	25	26.326	25.04	27.082	25.613	27.914	25.031	22.796	24.813	23.995	24.668	23.866	24.095	25.42	25.928	27.06	24.185	25793	27115	25.793	27.115
hsa-miR-30c-000419	24.064	24.066	23.954	23.912	23.434	23.95	24.588	25.975	23.913	26.46	24.873	27.159	24.404	22.954	24.584	24.608	25.096	23.246	23.065	24.122	24.48	25.791	22.758	24620	25736	24.62	25.736
hsa-miR-31-002279	24.601	23.915	23.158	23.649	24.36	23.66	24.674	26.912	31.216	26.75	26.851	26.345	25.369	24.104	22.976	25.657	24.81	23.866	23.713	23.949	30.69	25.815	23.497	22805	26413	22.805	26.413
hsa-miR-32-002109	35.637	33.911	34.817	33.96	35.467	35.412	34.996	33.988	35.075	36.472	33.739	35.544	34.944	31.51	Undetermined	33.108	35.443	36.431	35.785	37.557	34.805	Undetermined	35.838	Undetermined	Undetermined	#VALUE!	#VALUE!
hsa-miR-33b-002085	Undetermined	37.861	39.211	Undetermined	Undetermined	Undetermined	39.716	Undetermined	Undetermined	Undetermined	Undetermined	Undetermined	Undetermined	Undetermined	Undetermined	Undetermined	Undetermined	Undetermined	Undetermined	Undetermined	Undetermined	Undetermined	Undetermined	Undetermined	Undetermined	#VALUE!	#VALUE!
hsa-miR-34a-000426	28.73	27.676	27.633	27.415	31.241	27.437	27.409	28.967	29.966	29.831	27.465	30.34	26.096	29.612	27.472	30.286	28.303	29.228	29.916	27.311	30.423	32.28	27.484	27462	30993	27.462	30.993
hsa-miR-34c-000428	36.327	Undetermined	Undetermined	Undetermined	Undetermined	Undetermined	Undetermined	Undetermined	35.364	Undetermined	Undetermined	Undetermined	35.161	36.33	Undetermined	Undetermined	35.489	Undetermined	Undetermined	36.273	Undetermined	Undetermined	35.983	39874	Undetermined	39.874	#VALUE!
hsa-miR-92a-000431	28.228	26.795	27.177	27.173	28.526	27.14	27.733	27.845	27.879	29.067	28.275	30.421	26.406	27.129	26.931	28.318	26.862	28.082	28.209	27.884	29.29	28.066	26.541	26049	28305	26.049	28.305
mmu-miR-93-001090	27.153	25.342	25.936	25.824	27.573	25.649	25.339	26.831	27.136	27.091	26.656	29.704	24.618	26.459	25.342	28.284	26.495	26.624	26.527	25.877	28.609	27.082	24.786	24791	27070	24.791	27.07
hsa-miR-95-000433	29.922	28.853	29.117	29.205	30.971	28.669	30.312	31.636	29.934	29.071	30.38	30.546	30.698	29.452	28.695	30.705	28.635	30.349	30.306	30.49	31.191	31.922	27.744	30663	33250	30.663	33.25
mmu-miR-96-000186	33.034	33.726	34.283	34.832	33.021	34.898	33.068	Undetermined	Undetermined	38.213	Undetermined	Undetermined	33.815	32.023	39.599	35.308	36.344	32.809	33.227	35.13	Undetermined	Undetermined	32.636	33390	Undetermined	33.39	#VALUE!
hsa-miR-98-000577	31.988	31.339	30.815	30.053	33.44	32.665	31.075	32.606	31.25	33.747	34.609	33.501	30.425	30.926	31.054	30.627	31.669	32.844	31.761	31.924	33.561	38.913	32.175	33472	34351	33.472	34.351
hsa-miR-99a-000435	29.125	28.158	29.069	27.122	29.549	27.589	28.783	28.877	26.258	30.123	27.814	30.349	26.574	29.508	29.752	29.25	29.515	28.734	29.333	29.391	27.798	30.767	25.046	30501	30863	30.501	30.863
hsa-miR-99b-000436	30.24	30.077	30.043	29.736	31.214	29.857	29.072	31.37	29.011	31.921	30.041	32.379	29.862	29.976	30.422	30.86	30.7	30.774	30.733	29.81	30.31	31.019	28.193	30811	30126	30.811	30.126
hsa-miR-100-000437	28.863	27.874	27.665	27.509	29.14	27.968	28.234	28.895	26.553	29.545	28.897	29.144	26.644	27.813	28.951	28.762	28.508	26.985	28.621	28.653	27.013	30.148	25.398	28921	29747	28.921	29.747
hsa-miR-101-002253	30.545	30.022	30.569	30.477	30.578	30.302	30.104	34.63	32.472	32.558	31.674	32.972	29.707	29.587	30.651	30.446	30.981	29.943	31.452	32.544	31.577	Undetermined	30.221	32397	Undetermined	32.397	#VALUE!
hsa-miR-103-000439	29.788	28.498	29.645	28.679	30.223	29.499	29.408	30.217	30.565	31.185	29.747	33.221	28.059	28.948	29.592	30.359	29.231	29.989	30.766	29.556	31.508	31.568	28.719	29092	30705	29.092	30.705
hsa-miR-105-002167	Undetermined	Undetermined	Undetermined	Undetermined	Undetermined	Undetermined	Undetermined	Undetermined	Undetermined	Undetermined	Undetermined	Undetermined	Undetermined	Undetermined	Undetermined	Undetermined	Undetermined	Undetermined	Undetermined	Undetermined	Undetermined	Undetermined	Undetermined	Undetermined	Undetermined	#VALUE!	#VALUE!
hsa-miR-106a-002169	23.89	22.661	23.286	22.955	24.413	23.257	23.022	24.541	23.329	22.627	23.421	24.885	22.005	23.362	22.725	25.553	23.792	23.797	24.08	23.886	24.411	25.386	22.199	22085	25387	22.085	25.387
RNU44-001094	26.245	24.91	24.137	22.689	25.61	24.285	24.676	25.293	27.631	26.875	25.382	25.579	23.797	25.812	25.712	27.732	26.121	24.728	26.262	25.16	27.798	23.808	24.627	25949	25288	25.949	25.288
hsa-miR-106b-000442	28.057	26.59	27.946	27.012	27.482	26.94	26.916	28.925	29.797	28.262	28.556	31.84	26.256	27.325	27.417	29.018	28.238	27.667	27.901	27.53	30.472	30.36	26.979	27483	30640	27.483	30.64
hsa-miR-107-000443	33.541	35.238	Undetermined	Undetermined	39.266	33.9	34.197	Undetermined	34.038	Undetermined	35.049	Undetermined	35.876	34.117	37.463	Undetermined	33.953	34.747	35.735	Undetermined	Undetermined	Undetermined	34.031	36236	Undetermined	36.236	#VALUE!
hsa-miR-122-002245	29.94	29.383	29.67	Undetermined	Undetermined	Undetermined	26.513	Undetermined	Undetermined	Undetermined	Undetermined	34.384	29.402	28.589	29.498	31.953	30.288	30.598	30.311	Undetermined	31.486	28.833	Undetermined	31142	30953	31.142	30.953
mmu-miR-124a-001182	35.348	36.866	34.233	36.569	33.166	31.794	32.493	32.271	Undetermined	35.199	33.345	38.624	33.059	32.958	37.255	36.303	32.579	36.855	33.415	36.339	37.303	34.762	34.931	35924	35738	35.924	35.738
hsa-miR-125a-3p-002199	35.277	34.203	35.42	Undetermined	Undetermined	36.701	34.863	36.07	Undetermined	35.567	36.147	Undetermined	Undetermined	36.208	33.818	Undetermined	Undetermined	34.953	34.174	Undetermined	35.622	Undetermined	33.345	Undetermined	34977	#VALUE!	34.977
hsa-miR-125a-5p-002198	28.591	28.164	28.274	27.464	28.073	27.987	28.03	28.925	25.747	27.258	27.201	27.899	28.421	28.158	29.01	29.74	29.138	28.367	28.034	28.639	26.237	29.066	26.756	29756	28271	29.756	28.271
hsa-miR-125b-000449	27.804	26.843	27.109	27.163	28.357	27.425	27.13	27.484	25.264	28.593	27.513	27.778	25.655	27.431	28.232	28.009	27.496	27.115	28.466	28.801	25.797	29.722	25.064	28802	28392	28.802	28.392
hsa-miR-126-002228	22.899	22.775	23.505	22.188	23.026	22.929	22.548	23.102	21.39	22.205	21.45	22.74	21.303	22.379	23.031	24.542	24.232	22.865	22.887	22.817	22.508	25.079	21.552	23668	24990	23.668	24.99
hsa-miR-127-000452	29.74	28.442	28.94	28.816	29.975	28.507	28.89	30.548	28.766	31.35	29.74	32.287	28.948	29.735	28.972	29.899	29.036	29.046	30.088	29.877	30.085	31.547	27.254	29416	30117	29.416	30.117
hsa-miR-127-5p-002229	Undetermined	Undetermined	Undetermined	37.41	Undetermined	Undetermined	Undetermined	Undetermined	Undetermined	Undetermined	Undetermined	Undetermined	Undetermined	Undetermined	Undetermined	Undetermined	Undetermined	Undetermined	Undetermined	Undetermined	Undetermined	Undetermined	Undetermined	Undetermined	Undetermined	#VALUE!	#VALUE!
hsa-miR-128a-002216	33.777	33.318	34.226	33.607	33.837	33.127	31.519	33.513	33.512	36.542	36.859	Undetermined	31.699	32.181	32.25	32.976	31.625	33.013	33.719	32.926	35.401	35.138	31.606	34161	Undetermined	34.161	#VALUE!
mmu-miR-129-3p-001184	34.77	35.03	31.907	34.331	35.99	31.8	35.354	34.187	Undetermined	Undetermined	Undetermined	34.657	Undetermined	33.394	32.65	31.819	31.604	35.094	Undetermined	36.765	34.584	Undetermined	31.127	Undetermined	Undetermined	#VALUE!	#VALUE!
hsa-miR-129-000590	Undetermined	Undetermined	Undetermined	Undetermined	Undetermined	Undetermined	Undetermined	Undetermined	Undetermined	Undetermined	Undetermined	Undetermined	Undetermined	Undetermined	Undetermined	36.351	Undetermined	Undetermined	Undetermined	Undetermined	Undetermined	Undetermined	Undetermined	Undetermined	Undetermined	#VALUE!	#VALUE!
hsa-miR-130a-000454	30.817	29.977	30.899	29.846	31.753	30.108	30.742	31.061	29.448	32.409	31.142	33.164	29.521	29.945	31.424	30.584	30.29	30.297	32.117	31.858	30.755	33.986	29.089	32331	33045	32.331	33.045
hsa-miR-130b-000456	31.115	29.976	31.07	29.922	30.1	30.692	31.453	31.878	32.727	33.786	32.663	33.304	30.019	29.817	30.55	29.688	30.098	30.788	30.991	31.385	34.855	32.984	30.728	31032	32645	31.032	32.645
hsa-miR-132-000457	27.399	26.146	26.251	25.964	27.63	26.098	25.97	27.037	27.022	27.044	27.056	28.335	26.333	27.645	26.381	28.929	27.578	27.953	27.405	27.174	26.982	26.98	25.554	26423	27589	26.423	27.589
hsa-miR-133a-002246	30.823	28.549	29.701	28.596	30.647	28.642	29.198	31.252	23.958	30.341	28.102	27.773	32.128	29.463	29.759	30.645	29.51	29.337	30.022	31.736	23.536	31.451	26.809	33134	31862	33.134	31.862
hsa-miR-133b-002247	34.353	32.373	31.774	33.314	36.547	33.494	33.206	39.575	29.943	38.771	35.034	37.381	Undetermined	31.878	34.588	33.298	33.565	33.543	33.856	35.906	30.992	Undetermined	31.128	35140	Undetermined	35.14	#VALUE!
mmu-miR-134-001186	34.956	33.804	33.742	34.968	35.546	34.22	34.851	34.872	31.448	33.36	32.792	32.903	35.114	35.744	35.618	36.385	35.778	35.364	35.11	36.177	32.001	39.703	32.549	37317	37076	37.317	37.076
hsa-miR-135a-000460	30.492	28.319	30.091	28.571	29.475	28.321	30.164	33.927	34.637	34.144	32.442	35.444	33.664	29.154	29.866	30.753	28.272	28.858	30.69	30.555	33.834	34.745	30.886	31846	36747	31.846	36.747
hsa-miR-135b-002261	31.188	27.586	28.765	27.761	30.538	27.735	26.663	29.831	31.15	27.565	28.043	31.759	27.202	29.968	28.065	32.336	28.865	29.843	30.793	27.958	38.141	32.331	26.836	26330	31493	26.33	31.493
hsa-miR-136-000592	Undetermined	Undetermined	Undetermined	38.413	Undetermined	36.249	Undetermined	37.201	36.08	39.01	39.115	Undetermined	38.93	38.686	Undetermined	Undetermined	Undetermined	Undetermined	39.399	Undetermined	Undetermined	Undetermined	38.368	39943	Undetermined	39.943	#VALUE!
mmu-miR-137-001129	Undetermined	Undetermined	Undetermined	34.847	Undetermined	Undetermined	Undetermined	Undetermined	38.002	Undetermined	Undetermined	Undetermined	Undetermined	33.988	Undetermined	Undetermined	33.968	Undetermined	Undetermined	33.625	Undetermined	Undetermined	Undetermined	Undetermined	Undetermined	#VALUE!	#VALUE!
hsa-miR-138-002284	30.407	31.262	30.443	28.464	33.022	32.185	29.529	33.168	28.777	30.987	29.623	29.905	29.158	32.779	30.468	32.995	30.333	31.445	31.313	30.236	29.524	30.555	28.312	31565	31135	31.565	31.135
hsa-miR-139-3p-002313	Undetermined	Undetermined	Undetermined	37.067	Undetermined	Undetermined	Undetermined	Undetermined	32.681	Undetermined	35.505	34.85	Undetermined	Undetermined	Undetermined	Undetermined	Undetermined	Undetermined	36.882	Undetermined	33.808	Undetermined	35.984	Undetermined	38249	#VALUE!	38.249
hsa-miR-139-5p-002289	29.296	27.991	28.329	27.098	28.357	27.463	28.719	30.274	26.178	30.734	28.328	28.984	28.657	28.017	28.767	29.404	28.886	28.623	28.539	28.788	26.854	30.123	27.125	31284	30510	31.284	30.51
hsa-miR-140-3p-002234	30.011	29.905	29.14	29.001	30.755	29.727	29.705	30.39	28.332	29.794	29.188	29.089	28.675	29.26	29.849	31.566	30.394	29.857	29.658	29.46	28.389	30.301	28.345	30637	30332	30.637	30.332
mmu-miR-140-001187	26.967	26.624	26.659	25.668	26.706	26.184	26.113	27.945	26.368	27.272	26.533	28.457	25.203	26.268	26.461	27.92	27.795	26.746	26.96	26.828	26.83	29.022	25.386	28367	29199	28.367	29.199
hsa-miR-141-000463	27.011	26.21	27.389	26.625	26.608	26.126	26.547	29.794	32.384	28.269	27.145	30.288	26.853	25.715	26.665	27.152	27.537	26.6	27.221	26.986	36.679	31.18	26.402	28970	31482	28.97	31.482
hsa-miR-142-3p-000464	24.429	25.344	24.974	24	27.146	26.307	24.587	25.441	26.875	26.704	26.354	27.796	22.669	24.922	26.029	26.309	26.619	26.444	27.617	26.831	29.58	29.606	25.732	27992	28698	27.992	28.698
hsa-miR-142-5p-002248	32.702	33.394	32.656	31.987	34.175	34.374	32.847	34.183	36.696	33.682	32.645	34.74	30.624	32.41	33.025	33.369	33.305	37.161	35.006	35.196	Undetermined	Undetermined	33.436	35334	34986	35.334	34.986
hsa-miR-143-002249	26.202	24.662	26.211	24.871	26.786	24.862	24.624	27.748	23.254	27.184	26.242	27.159	25.556	25.851	25.99	26.25	25.747	25.217	26.236	26.84	23.014	29.404	23.575	28016	29270	28.016	29.27
hsa-miR-145-002278	24.486	23.002	23.698	22.823	24.96	22.714	23.132	25.927	20.78	26.726	24.147	26.033	24.434	24.09	23.721	24.591	23.534	23.091	23.858	24.657	21.069	24.803	21.026	25654	24855	25.654	24.855
hsa-miR-146a-000468	23.56	24.793	22.672	21.838	27.321	23.71	22.47	24.221	23.392	23.625	23.189	23.727	23.385	25.92	22.465	28.071	24.244	26.018	26.278	22.384	25.686	27.121	23.586	25231	25012	25.231	25.012
hsa-miR-146b-3p-002361	34.998	Undetermined	38.177	38.12	36.027	Undetermined	35.19	34.044	Undetermined	Undetermined	Undetermined	36.688	33.244	Undetermined	Undetermined	Undetermined	Undetermined	36.167	37.527	Undetermined	Undetermined	Undetermined	35.098	Undetermined	Undetermined	#VALUE!	#VALUE!
hsa-miR-146b-001097	24.879	25.866	25.085	23.983	27.448	26.009	25.051	24.527	23.848	23.047	24.067	23.563	23.592	26.438	25.562	27.515	26.569	26.466	27.149	24.794	25.258	27.223	23.687	25753	27215	25.753	27.215
hsa-miR-147b-002262	Undetermined	Undetermined	36.205	Undetermined	Undetermined	Undetermined	37.665	Undetermined	Undetermined	Undetermined	Undetermined	Undetermined	35.996	Undetermined	37.659	Undetermined	39.034	Undetermined	36.598	35.35	Undetermined	Undetermined	34.645	Undetermined	Undetermined	#VALUE!	#VALUE!
hsa-miR-148a-000470	25.426	26.542	27.133	26.957	24.993	26.716	27.162	29.221	30.358	30.158	30.594	31.354	28.821	24.152	27.02	24.483	27.289	25.126	25.979	27.491	31.788	31.429	27.05	29331	29978	29.331	29.978
hsa-miR-148b-000471	32.581	30.911	31.592	31.837	32.313	31.765	31.753	34.024	33.377	34.542	33.511	Undetermined	31.405	31.3	31.579	32.658	32.352	31.832	34.223	32.684	33.341	36.598	31.129	33773	38241	33.773	38.241
hsa-miR-149-002255	32.206	32.525	30.6	30.12	32.96	30.591	32.302	34.216	28.354	31.701	30.748	32.602	34.621	31.517	32.373	32.674	31.558	31.918	32.086	32.994	28.822	35.061	29.624	29550	33640	29.55	33.64
hsa-miR-150-000473	25.094	25.441	24.007	23.169	25.971	25.628	25.709	24.345	22.643	23.501	22.542	22.723	23.405	25.297	25.651	26.954	25.867	25.989	25.821	26.165	25.545	24.543	23.154	26627	25080	26.627	25.08
hsa-miR-152-000475	29.449	28.306	29.804	28.444	29.06	28.871	28.686	30.974	28.411	30.699	29.823	29.962	28.679	28.31	29.07	30.086	29.146	29.188	29.529	30.16	28.451	31.575	27.482	30461	31204	30.461	31.204
mmu-miR-153-001191	35.385	34.542	Undetermined	37.649	Undetermined	34.925	Undetermined	Undetermined	Undetermined	Undetermined	Undetermined	Undetermined	Undetermined	Undetermined	36.259	Undetermined	Undetermined	Undetermined	Undetermined	Undetermined	Undetermined	Undetermined	34.786	Undetermined	Undetermined	#VALUE!	#VALUE!
hsa-miR-154-000477	Undetermined	36.234	Undetermined	Undetermined	Undetermined	Undetermined	Undetermined	Undetermined	35.236	Undetermined	Undetermined	Undetermined	Undetermined	36.284	Undetermined	Undetermined	Undetermined	Undetermined	Undetermined	Undetermined	Undetermined	Undetermined	Undetermined	Undetermined	Undetermined	#VALUE!	#VALUE!
hsa-miR-181a-000480	31.161	30.704	31.015	30.783	33.17	31.381	31.026	30.844	32.363	32.81	31.555	32.537	29.549	31.463	32.25	33.762	31.74	32.515	32.383	31.315	34.119	32.985	30.271	29962	32724	29.962	32.724
hsa-miR-181c-000482	36.257	35.719	34.335	35.072	35.198	36.628	35.726	35.502	35.258	36.382	35.882	38.635	34.609	37.961	35.128	39.448	37.917	36.19	37.869	35.669	37.388	37.302	34.387	34764	39159	34.764	39.159
hsa-miR-182-002334	33.656	33.622	33.001	34.2	32.883	33.303	32.255	32.834	34.123	31.671	32.732	35.296	32.471	30.559	34.307	32.433	33.697	32.976	32.901	33.029	Undetermined	35.312	31.867	32198	38034	32.198	38.034
hsa-miR-183-002269	33.366	33.384	34.199	33.539	33.276	33.397	32.406	34.52	39.499	33.441	33.886	36.143	32.689	31.654	34.102	33.454	34.025	32.732	33.037	33.165	Undetermined	35.204	32.128	32212	36396	32.212	36.396
hsa-miR-184-000485	Undetermined	39.821	Undetermined	34.868	Undetermined	Undetermined	Undetermined	Undetermined	Undetermined	Undetermined	35.687	33.359	Undetermined	Undetermined	Undetermined	Undetermined	Undetermined	Undetermined	Undetermined	Undetermined	34.786	35.606	Undetermined	Undetermined	Undetermined	#VALUE!	#VALUE!
hsa-miR-185-002271	31.099	30.665	31.026	31.126	31.371	30.081	30.442	31.853	32.021	32.671	32.222	34.375	30.237	30.453	30.664	31.731	31.969	30.825	31.829	30.91	33.18	33.047	30.501	31626	35576	31.626	35.576
hsa-miR-186-002285	25.896	25.596	25.152	25.206	25.342	25.338	25.434	27.298	24.813	25.218	24.62	25.16	25.26	24.934	25.53	27.422	26.649	25.036	24.854	25.25	24.061	27.563	23.974	26597	26964	26.597	26.964
mmu-miR-187-001193	Undetermined	Undetermined	Undetermined	Undetermined	Undetermined	Undetermined	36.823	Undetermined	32.013	Undetermined	Undetermined	Undetermined	Undetermined	Undetermined	Undetermined	Undetermined	Undetermined	Undetermined	Undetermined	Undetermined	31.398	Undetermined	31.694	Undetermined	Undetermined	#VALUE!	#VALUE!
hsa-miR-188-3p-002106	Undetermined	Undetermined	Undetermined	Undetermined	Undetermined	Undetermined	Undetermined	Undetermined	Undetermined	Undetermined	Undetermined	Undetermined	Undetermined	Undetermined	Undetermined	Undetermined	Undetermined	Undetermined	Undetermined	Undetermined	Undetermined	Undetermined	Undetermined	Undetermined	Undetermined	#VALUE!	#VALUE!
hsa-miR-190-000489	32.291	30.231	32.189	31.789	33.23	30.975	31.394	Undetermined	37.182	34.79	34.897	36.809	31.225	31.322	31.638	32.44	31.656	32.931	33.554	33.478	34.959	Undetermined	32.849	36972	Undetermined	36.972	#VALUE!
hsa-miR-191-002299	24.68	23.752	23.646	23.713	24.254	23.896	23.644	24.976	23.025	23.185	22.653	22.672	23.21	23.862	23.984	25.338	24.452	24.514	24.292	24.358	22.738	24.458	22.646	24125	24361	24.125	24.361
hsa-miR-192-000491	22.18	21.432	21.656	23.381	24.553	23.103	21.207	25.144	27.519	23.92	22.651	25.769	20.742	22.533	20.735	23.959	22.14	22.091	21.595	23.371	29.051	22.71	22	21472	22039	21.472	22.039
hsa-miR-193a-3p-002250	34.005	33.923	36.209	33.81	33.765	34.383	33.459	35.288	32.995	33.148	34.095	33.962	35.577	33.162	33.464	35.221	34.881	33.39	36.374	37.957	31.837	Undetermined	34.001	36216	Undetermined	36.216	#VALUE!
hsa-miR-193a-5p-002281	32.02	30.597	30.795	30.971	30.729	31.053	31.74	31.663	29.957	35.542	32.289	34.937	32.068	29.77	30.741	31.077	31.67	30.489	30.868	31.803	30.042	31.826	30.098	30965	31091	30.965	31.091
hsa-miR-193b-002367	27.211	28.392	27.575	27.001	27.294	28.302	27.376	28.89	25.351	26.98	27.139	26.913	26.742	25.957	27.655	28.343	28.756	27.079	26.673	27.263	24.946	27.777	26.759	26962	27306	26.962	27.306
hsa-miR-194-000493	25.958	24.18	24.571	24.981	26.25	24.469	24.296	27.53	29.392	26.271	25.176	28.286	25.12	24.977	24.356	27.203	24.879	25.815	25.253	24.567	32.809	27.305	23.405	26084	28886	26.084	28.886
hsa-miR-195-000494	25.055	24.77	24.926	23.916	25.907	24.577	25.538	25.716	24.872	27.295	25.854	27.649	24.515	25.389	25.427	26.617	25.723	25.145	25.365	25.133	25.264	29.184	23.214	27216	29701	27.216	29.701
hsa-miR-196b-002215	38.308	36.169	35.161	33.433	Undetermined	36.865	29.534	35.73	28.338	26.797	28.891	28.804	34.48	36.938	Undetermined	Undetermined	38.232	35.616	Undetermined	32.414	33.985	34.184	28.235	Undetermined	36155	#VALUE!	36.155
hsa-miR-197-000497	29.962	29.08	28.321	29.127	30.088	29.011	29.125	29.93	28.231	29.713	29.003	30.958	28.92	29.298	29.192	30.246	29.772	29.969	29.984	29.457	28.699	29.932	28.718	29415	29896	29.415	29.896
hsa-miR-198-002273	Undetermined	39.198	Undetermined	Undetermined	Undetermined	Undetermined	Undetermined	35.242	35.89	Undetermined	Undetermined	Undetermined	37.05	Undetermined	Undetermined	Undetermined	Undetermined	Undetermined	Undetermined	Undetermined	Undetermined	36.916	Undetermined	Undetermined	Undetermined	#VALUE!	#VALUE!
hsa-miR-199a-000498	36.025	Undetermined	34.263	35.039	Undetermined	33.865	37.521	36.234	33.936	Undetermined	36.865	Undetermined	35.434	34.899	36.058	34.807	Undetermined	32.878	35.109	Undetermined	Undetermined	Undetermined	32.186	36844	Undetermined	36.844	#VALUE!
hsa-miR-199a-3p-002304	26.805	25.973	26.339	25.675	26.979	26.254	25.789	27.479	25.245	26.83	26.003	26.872	25.124	26.471	26.478	28.052	27.125	26.961	26.716	26.821	25.978	30.232	24.131	27041	30436	27.041	30.436
hsa-miR-199b-000500	Undetermined	34.49	Undetermined	38.834	36.102	34.525	35.188	Undetermined	35.832	Undetermined	37.431	34.473	35.591	34.397	33.828	38.248	35.301	34.311	36.171	Undetermined	35.92	Undetermined	32.644	Undetermined	Undetermined	#VALUE!	#VALUE!
hsa-miR-200a-000502	25.794	24.585	24.83	25.269	25.459	24.407	24.25	27.751	29.63	26.266	25.369	27.971	25.396	24.506	25.217	26.04	25.317	25.295	25.672	25.652	Undetermined	28.768	24.882	27237	29400	27.237	29.4
hsa-miR-200b-002251	23.387	21.86	22.062	22.498	23.115	21.401	21.792	24.763	27.15	24.758	22.956	26.758	22.589	22.427	22.554	23.828	22.894	22.234	22.276	22.317	32.822	24.504	21.796	23446	25562	23.446	25.562
hsa-miR-200c-002300	23.395	22.682	22.725	22.217	23.555	22.503	23.001	24.205	25.86	23.897	22.55	24.136	23.173	22.416	23.055	24.619	23.174	23.243	22.885	22.656	30.189	24.738	22.405	23296	24907	23.296	24.907
hsa-miR-202-002363	32.165	34	32.725	32.989	35.199	31.451	33.544	31.766	38.418	34.181	37.365	Undetermined	32.096	34.569	33.753	34.796	32.489	33.295	35.667	31.374	Undetermined	34.894	34.52	35854	38513	35.854	38.513
hsa-miR-203-000507	26.859	24.419	25.146	24.523	26.172	24.095	25.467	27.989	29.599	26.755	25.206	27.629	25.164	25.986	24.147	27.725	25.661	25.829	26.308	24.704	31.823	27.196	25.245	25455	28763	25.455	28.763
hsa-miR-204-000508	28.283	28.977	28.41	28.247	27.64	28.12	31.046	31.753	29.915	33.775	34.076	32.035	34.739	26.663	29.674	28.206	28.673	27.825	27.936	28.994	29.521	35.672	29.34	Undetermined	31658	#VALUE!	31.658
hsa-miR-205-000509	Undetermined	Undetermined	Undetermined	Undetermined	Undetermined	Undetermined	Undetermined	Undetermined	Undetermined	Undetermined	Undetermined	Undetermined	Undetermined	Undetermined	Undetermined	Undetermined	Undetermined	Undetermined	Undetermined	Undetermined	Undetermined	Undetermined	Undetermined	Undetermined	Undetermined	#VALUE!	#VALUE!
hsa-miR-208b-002290	Undetermined	Undetermined	Undetermined	Undetermined	Undetermined	37.935	Undetermined	Undetermined	Undetermined	Undetermined	Undetermined	Undetermined	35.907	Undetermined	Undetermined	Undetermined	Undetermined	Undetermined	37.929	Undetermined	Undetermined	Undetermined	Undetermined	Undetermined	Undetermined	#VALUE!	#VALUE!
hsa-miR-210-000512	31.463	31.657	30.86	30.242	30.387	29.612	30.679	32.346	30.993	30.787	30.046	33.995	32.614	31.608	30.804	35.865	32.906	30.9	30.293	29.441	31.552	32.054	29.773	31131	31898	31.131	31.898
hsa-miR-214-002306	29.238	28.596	28.288	27.615	29.38	28.146	28.313	29.251	25.957	27.622	27.398	27.61	27.012	28.668	28.643	30.388	29.687	28.696	28.942	28.964	26.092	29.628	25.86	28406	29343	28.406	29.343
hsa-miR-215-000518	28.094	29.92	27.802	28.371	32.945	30.061	27.289	31.846	34.648	29.291	26.849	31.699	25.626	31.566	29.424	32.941	28.815	31.841	30.996	25.23	32.9	31.463	23.107	30399	33448	30.399	33.448
hsa-miR-216a-002220	Undetermined	Undetermined	37.006	Undetermined	Undetermined	Undetermined	Undetermined	Undetermined	37.578	Undetermined	Undetermined	Undetermined	Undetermined	Undetermined	Undetermined	Undetermined	Undetermined	Undetermined	Undetermined	Undetermined	Undetermined	Undetermined	Undetermined	Undetermined	Undetermined	#VALUE!	#VALUE!
hsa-miR-216b-002326	Undetermined	35.359	32.965	Undetermined	Undetermined	35.689	Undetermined	Undetermined	Undetermined	Undetermined	Undetermined	Undetermined	Undetermined	Undetermined	Undetermined	Undetermined	Undetermined	Undetermined	Undetermined	Undetermined	Undetermined	Undetermined	Undetermined	35721	Undetermined	35.721	#VALUE!
hsa-miR-217-002337	Undetermined	Undetermined	34.733	Undetermined	Undetermined	36.233	Undetermined	Undetermined	Undetermined	35.551	Undetermined	Undetermined	Undetermined	Undetermined	Undetermined	Undetermined	Undetermined	Undetermined	Undetermined	Undetermined	35.237	Undetermined	Undetermined	Undetermined	Undetermined	#VALUE!	#VALUE!
hsa-miR-218-000521	30.53	30.089	30.202	28.993	29.423	29.867	30.196	32.38	27.744	29.141	29.676	28.449	29.21	29.661	31.47	30.319	30.951	29.321	30.257	31.118	27.498	34.739	27.732	32972	33912	32.972	33.912
hsa-miR-219-000522	Undetermined	36.049	Undetermined	Undetermined	Undetermined	Undetermined	Undetermined	Undetermined	Undetermined	Undetermined	Undetermined	Undetermined	Undetermined	Undetermined	Undetermined	Undetermined	Undetermined	Undetermined	Undetermined	Undetermined	Undetermined	Undetermined	Undetermined	Undetermined	Undetermined	#VALUE!	#VALUE!
hsa-miR-221-000524	30.206	29.19	28.673	29.39	32.217	29.722	29.168	30.766	31.135	31.543	31.586	35.792	28.611	30.512	29.696	30.46	29.187	29.651	30.692	29.902	34.043	33.176	27.664	27131	31627	27.131	31.627
hsa-miR-222-002276	23.391	21.861	22.08	22.442	24.08	22.614	22.608	23.859	23.719	22.734	21.939	23.472	21.891	23.28	22.903	25.066	22.776	22.906	23.491	22.746	24.252	23.289	21.373	22600	23964	22.6	23.964
hsa-miR-223-002295	22.93	23.248	22.244	22.296	25.964	23.554	21.663	21.746	22.808	22.152	22.515	23.469	21.808	24.909	23.156	26.398	24.431	23.69	24.36	23.673	21.686	21.762	21.295	22518	20900	22.518	20.9
hsa-miR-224-002099	33.19	33.478	33.641	33.62	34.641	31.553	32.069	33.159	30.934	33.655	30.031	Undetermined	30.409	33.009	33.506	33.62	32.817	32.282	33.858	32.386	32.446	33.716	30.56	31474	32503	31.474	32.503
hsa-miR-296-3p-002101	38.751	Undetermined	Undetermined	Undetermined	Undetermined	Undetermined	Undetermined	Undetermined	Undetermined	Undetermined	Undetermined	Undetermined	37.75	Undetermined	Undetermined	Undetermined	Undetermined	Undetermined	Undetermined	Undetermined	Undetermined	Undetermined	35.919	Undetermined	Undetermined	#VALUE!	#VALUE!
hsa-miR-296-000527	35.808	34.966	34.885	34.776	36.709	33.938	36.915	37.675	33.71	Undetermined	39.623	38.924	35.088	35.208	35.621	35.88	35.493	Undetermined	37.299	35.322	Undetermined	36.257	33.44	38376	36815	38.376	36.815
hsa-miR-299-3p-001015	Undetermined	Undetermined	37.681	Undetermined	Undetermined	Undetermined	36.064	Undetermined	Undetermined	Undetermined	Undetermined	Undetermined	Undetermined	Undetermined	Undetermined	39.152	Undetermined	Undetermined	Undetermined	Undetermined	Undetermined	Undetermined	Undetermined	Undetermined	Undetermined	#VALUE!	#VALUE!
hsa-miR-299-5p-000600	32.926	32.743	33.322	32.833	Undetermined	32.037	33.553	35.249	35.489	35.111	32.244	Undetermined	32.106	34.822	34.753	33.189	32.762	31.943	33.243	36.272	39.38	39.216	31.413	32684	35573	32.684	35.573
hsa-miR-301-000528	30.514	29.477	30.572	29.853	31.826	29.509	29.075	31.487	30.576	31.461	31.277	34.61	29.172	30.687	30.189	32.83	30.833	30.268	31.585	30.428	32.469	34.53	29.258	31415	33703	31.415	33.703
hsa-miR-301b-002392	34.24	32.516	36.37	33.959	33.816	33.016	31.849	Undetermined	37.684	35.495	Undetermined	37.932	32.87	34.927	36.055	36.057	34.353	34.629	Undetermined	36.569	39.392	Undetermined	32.999	Undetermined	35182	#VALUE!	35.182
hsa-miR-302a-000529	Undetermined	Undetermined	Undetermined	37.529	Undetermined	34.364	Undetermined	30.837	Undetermined	Undetermined	38.415	Undetermined	31.851	Undetermined	Undetermined	Undetermined	Undetermined	Undetermined	Undetermined	33.92	Undetermined	Undetermined	34.362	Undetermined	Undetermined	#VALUE!	#VALUE!
ath-miR159a-000338	Undetermined	Undetermined	Undetermined	Undetermined	Undetermined	Undetermined	Undetermined	Undetermined	Undetermined	Undetermined	Undetermined	Undetermined	Undetermined	Undetermined	Undetermined	Undetermined	Undetermined	Undetermined	Undetermined	Undetermined	Undetermined	Undetermined	Undetermined	Undetermined	Undetermined	#VALUE!	#VALUE!
hsa-miR-302b-000531	30.879	33.454	31.778	32.31	36.357	32.05	33.17	27.318	37.241	Undetermined	35.681	Undetermined	29.495	33.876	34.038	33.91	34.37	32.636	33.363	32.104	Undetermined	36.216	30.542	31900	35279	31.9	35.279
hsa-miR-302c-000533	Undetermined	38.351	Undetermined	Undetermined	Undetermined	37.857	Undetermined	33.973	Undetermined	Undetermined	Undetermined	Undetermined	Undetermined	Undetermined	Undetermined	37.613	Undetermined	39.858	Undetermined	Undetermined	Undetermined	Undetermined	Undetermined	Undetermined	Undetermined	#VALUE!	#VALUE!
hsa-miR-320-002277	27.042	25.775	25.979	26.003	26.737	25.695	26.034	27.28	24.221	24.041	25.057	25.143	26.036	25.791	25.351	27.726	26.462	26.729	26.067	25.786	24.033	26.184	24.493	25975	26652	25.975	26.652
hsa-miR-323-3p-002227	36.259	33.643	32.62	32.478	35.07	32.557	33.734	33.907	32.009	36.469	34.018	35.586	33.544	34.975	32.878	37.577	33.833	33.908	33.883	33.656	34.981	33.964	30.935	33427	33704	33.427	33.704
hsa-miR-324-3p-002161	31.435	30.389	30.986	30.056	32.491	30.347	30.973	32.218	30.809	31.866	31.605	32.987	30.383	30.929	31.018	34.865	32.484	31.095	31.543	32.326	30.527	34.943	29.848	31034	32372	31.034	32.372
hsa-miR-324-5p-000539	32.263	30.696	32.527	31.496	32.958	31.856	31.235	33.752	33.923	34.437	33.451	33.844	32.468	32.534	31.665	33.089	33.822	33.864	32.572	33.28	32.928	35.044	31.56	32290	34301	32.29	34.301
hsa-miR-326-000542	Undetermined	Undetermined	39.498	Undetermined	36.654	Undetermined	37.341	Undetermined	35.037	Undetermined	37.303	Undetermined	36.529	Undetermined	39.973	Undetermined	Undetermined	Undetermined	Undetermined	Undetermined	Undetermined	Undetermined	Undetermined	Undetermined	Undetermined	#VALUE!	#VALUE!
hsa-miR-328-000543	30.42	29.602	30.003	29.508	30.119	29.625	30.763	30.884	28.912	33.985	31.766	34.009	30.406	30.341	30.532	30.58	30.974	30.172	30.461	30.543	29.651	31.896	28.577	32122	30863	32.122	30.863
hsa-miR-329-001101	Undetermined	Undetermined	Undetermined	Undetermined	Undetermined	Undetermined	Undetermined	Undetermined	Undetermined	Undetermined	Undetermined	Undetermined	Undetermined	Undetermined	Undetermined	35.2	Undetermined	Undetermined	Undetermined	Undetermined	Undetermined	Undetermined	Undetermined	Undetermined	Undetermined	#VALUE!	#VALUE!
hsa-miR-330-000544	37.792	36.798	36.484	37.38	Undetermined	38.351	37.818	36.98	36.018	37.079	36.908	36.766	38.672	37.595	37.783	Undetermined	38.622	Undetermined	38.521	36.88	36.609	38.229	34.643	39517	38137	39.517	38.137
hsa-miR-330-5p-002230	Undetermined	36.268	Undetermined	Undetermined	Undetermined	Undetermined	Undetermined	Undetermined	Undetermined	Undetermined	Undetermined	Undetermined	Undetermined	Undetermined	Undetermined	Undetermined	Undetermined	Undetermined	Undetermined	Undetermined	Undetermined	Undetermined	34.818	Undetermined	Undetermined	#VALUE!	#VALUE!
hsa-miR-331-000545	27.754	25.96	26.79	26.378	27.158	26.003	26.612	27.264	24.625	26.84	25.848	27.553	26.331	26.808	25.941	28.2	27.97	27.794	26.978	26.984	25.628	26.986	25.075	27002	27340	27.002	27.34
hsa-miR-331-5p-002233	25.846	26.021	27.045	28.543	27.136	26.438	29.067	26.805	38.409	38.909	34.983	Undetermined	25.611	26.983	28.345	26.039	25.928	27.32	29.049	27.421	33.332	30.179	28.58	25195	30742	25.195	30.742
hsa-miR-335-000546	32.947	31.216	31.843	30.831	32.045	31.188	30.629	32.218	32.777	31.49	31.653	36.306	29.869	32.302	31.599	32.751	31.161	31.602	31.703	31.919	33.915	36.984	29.451	30311	39133	30.311	39.133
hsa-miR-337-5p-002156	34.219	34.153	Undetermined	32.561	37.175	34.151	33.502	Undetermined	Undetermined	35.296	Undetermined	34.625	33.534	33.093	35.592	35.447	34.254	33.926	Undetermined	35.318	Undetermined	Undetermined	32.957	Undetermined	Undetermined	#VALUE!	#VALUE!
hsa-miR-338-3p-002252	35.473	35.397	32.952	33.637	33.491	33.317	32.392	34.792	33.923	34.47	33.24	36.136	34.266	33.066	34.294	34.896	33.054	33.873	33.967	34.92	34.713	Undetermined	34.57	32995	37793	32.995	37.793
hsa-miR-339-3p-002184	31.25	30.668	30.182	30.182	31.064	30.062	30.468	32.888	29.342	30.108	29.756	29.925	30.057	31.092	30.115	34.175	32.206	30.405	30.334	30.388	28.903	32.167	29.21	29706	32019	29.706	32.019
hsa-miR-339-5p-002257	31.615	31.535	30.345	30.808	31.521	31.015	31.042	32.084	32.339	35.604	32.391	39.435	30.62	30.64	31.24	32.117	31.571	30.547	30.748	30.255	34.106	31.953	29.831	30187	31550	30.187	31.55
hsa-miR-340-002258	29.617	29.168	31.067	29.439	29.043	29.987	29.609	32.222	31.728	32.044	31.15	32.552	28.92	28.31	30.305	29.78	31.419	29.511	30.127	30.273	31.645	33.076	28.998	34148	34552	34.148	34.552
hsa-miR-155-002623	27.477	28.967	26.6	25.783	29.953	28.092	27.096	26.237	25.582	25.334	25.235	25.562	24.872	27.968	27.124	29.434	28.235	28.581	28.378	27.026	27.927	27.779	26.412	26774	27862	26.774	27.862
hsa-let-7b-002619	26.081	25.84	25.476	26.605	26.912	26.439	27.063	25.827	25.087	27.906	27.309	28.824	26.355	25.219	28.135	26.909	26.318	26.79	27.4	27.336	27.898	30.092	26.56	28174	29939	28.174	29.939
hsa-miR-342-3p-002260	27.041	27.555	26.05	26.151	28.675	27.321	27.219	26.877	24.873	26.826	25.701	25.934	25.673	26.785	27.787	28.324	27.96	27.172	27.184	27.375	25.902	27.407	25.702	27825	28021	27.825	28.021
hsa-miR-342-5p-002147	34.948	36.093	32.873	33.007	Undetermined	36.707	34.266	33.928	33.68	38.929	Undetermined	34.831	34.816	35.088	38.223	36.416	37.459	35.761	37.689	35.886	Undetermined	Undetermined	33.742	37390	Undetermined	37.39	#VALUE!
hsa-miR-345-002186	29.312	28	28.267	28.147	28.736	28.57	28.411	29.881	28.09	28.745	27.824	28.927	27.046	28.146	28.789	30.324	29.852	28.621	28.547	28.467	27.899	29.874	26.789	29154	29256	29.154	29.256
hsa-miR-361-000554	32.38	30.915	31.37	31.33	34.882	31.613	31.026	34.142	31.46	34.934	32.949	34.017	30.839	32.561	32.978	32.463	31.293	33.291	31.701	33.521	32.089	Undetermined	30.357	32038	33405	32.038	33.405
hsa-miR-362-3p-002117	32.562	32.562	34.457	31.892	31.803	31.883	32.065	35.581	35.609	35.468	33.451	36.569	31.297	31.332	33.321	34.546	34.36	32.558	33.778	33.532	35.954	35.995	32.178	32890	35699	32.89	35.699
hsa-miR-362-001273	31.032	30.681	30.385	29.975	30.848	29.696	30.054	31.11	31.003	31.786	30.827	34.418	28.373	29.93	29.862	31.773	31.022	30.307	30.5	30.337	33.592	32.105	29.239	27892	32006	27.892	32.006
hsa-miR-363-001271	33.046	34.803	32.652	34.362	33.86	34.527	36.966	34.526	33.873	Undetermined	Undetermined	Undetermined	32.957	33.223	34.384	Undetermined	Undetermined	33.284	32.504	35.4	34.837	35.712	33.223	34682	Undetermined	34.682	#VALUE!
hsa-miR-365-001020	29.858	29.967	29.792	29.678	29.97	29.485	30.287	31.874	28.665	33.343	30.656	33.216	29.993	28.071	29.963	29.614	29.567	29.395	29.329	29.989	29.488	31.95	28.255	29728	30506	29.728	30.506
hsa-miR-367-000555	Undetermined	Undetermined	Undetermined	Undetermined	Undetermined	Undetermined	Undetermined	30.288	Undetermined	Undetermined	Undetermined	Undetermined	31.303	Undetermined	Undetermined	Undetermined	Undetermined	Undetermined	Undetermined	Undetermined	Undetermined	Undetermined	Undetermined	Undetermined	Undetermined	#VALUE!	#VALUE!
hsa-miR-369-3p-000557	Undetermined	Undetermined	Undetermined	Undetermined	Undetermined	35.813	Undetermined	Undetermined	Undetermined	Undetermined	Undetermined	Undetermined	Undetermined	36.498	Undetermined	Undetermined	Undetermined	Undetermined	Undetermined	Undetermined	Undetermined	Undetermined	Undetermined	Undetermined	Undetermined	#VALUE!	#VALUE!
hsa-miR-369-5p-001021	Undetermined	Undetermined	Undetermined	Undetermined	Undetermined	Undetermined	Undetermined	Undetermined	Undetermined	Undetermined	39.823	Undetermined	Undetermined	Undetermined	Undetermined	39.691	Undetermined	Undetermined	Undetermined	Undetermined	Undetermined	Undetermined	Undetermined	Undetermined	Undetermined	#VALUE!	#VALUE!
hsa-miR-370-002275	34.411	34.645	33.849	33.495	Undetermined	33.793	39.451	34.696	32.976	33.922	Undetermined	38.326	33.959	37.087	Undetermined	Undetermined	36.326	34.98	36.989	36.86	32.071	Undetermined	32.735	Undetermined	Undetermined	#VALUE!	#VALUE!
hsa-miR-371-3p-002124	Undetermined	Undetermined	Undetermined	Undetermined	Undetermined	Undetermined	Undetermined	Undetermined	Undetermined	Undetermined	Undetermined	Undetermined	Undetermined	Undetermined	Undetermined	Undetermined	Undetermined	Undetermined	Undetermined	Undetermined	Undetermined	Undetermined	Undetermined	Undetermined	Undetermined	#VALUE!	#VALUE!
hsa-miR-372-000560	31.903	32.552	31.073	31.707	32.942	30.683	31.111	31.474	33.531	Undetermined	35.764	36.708	30.687	33.361	31.176	33.29	33.854	30.981	31.335	30.381	Undetermined	33.778	31.262	30507	32913	30.507	32.913
hsa-miR-373-000561	Undetermined	Undetermined	Undetermined	Undetermined	Undetermined	Undetermined	36.61	Undetermined	Undetermined	Undetermined	Undetermined	Undetermined	34.843	Undetermined	Undetermined	36.648	Undetermined	Undetermined	Undetermined	Undetermined	Undetermined	Undetermined	Undetermined	35381	38767	35.381	38.767
hsa-miR-374-000563	27.313	26.714	27.296	26.383	27.078	26.767	26.962	27.899	26.981	27.621	26.828	28.933	26.463	26.338	27.102	27.908	27.855	27.043	27.467	27.585	27.804	30.847	26.105	29227	30198	29.227	30.198
mmu-miR-374-5p-001319	25.912	26.106	25.877	25.962	26.057	25.973	25.822	26.787	24.889	26.506	25.841	27.231	25.45	25.849	26.159	26.968	26.372	26.001	26.139	26.037	25.225	28.241	24.076	26771	27882	26.771	27.882
hsa-miR-375-000564	24.777	23.283	23.825	23.54	23.969	22.973	24.31	27.598	31.469	28.488	26.701	28.387	27.633	23.247	23.968	24.363	24.51	23.423	23.719	24.801	33.646	25.812	24.155	29520	26458	29.52	26.458
hsa-miR-376a-000565	33.369	32.696	32.483	31.472	34.858	31.626	32.1	34.899	31.88	33.439	32.67	32.388	33.59	32.547	33.244	35.043	32.623	33.349	32.959	33.432	31.905	36.638	30.492	33575	36788	33.575	36.788
hsa-miR-376b-001102	Undetermined	Undetermined	38.948	Undetermined	Undetermined	Undetermined	Undetermined	Undetermined	Undetermined	Undetermined	Undetermined	Undetermined	Undetermined	36.977	Undetermined	Undetermined	Undetermined	Undetermined	Undetermined	Undetermined	Undetermined	Undetermined	Undetermined	Undetermined	Undetermined	#VALUE!	#VALUE!
hsa-miR-377-000566	Undetermined	Undetermined	Undetermined	Undetermined	Undetermined	Undetermined	Undetermined	Undetermined	Undetermined	Undetermined	Undetermined	Undetermined	Undetermined	Undetermined	Undetermined	Undetermined	Undetermined	Undetermined	Undetermined	Undetermined	Undetermined	Undetermined	Undetermined	Undetermined	Undetermined	#VALUE!	#VALUE!
mmu-miR-379-001138	33.861	31.331	36.416	32.186	34.883	31.82	31.905	38.673	32.969	32.521	32.483	33.503	32.545	32.438	31.165	34.001	32.993	32.593	Undetermined	32.291	34.14	Undetermined	30.937	36781	Undetermined	36.781	#VALUE!
hsa-miR-380-3p-000569	Undetermined	Undetermined	Undetermined	Undetermined	Undetermined	Undetermined	Undetermined	Undetermined	Undetermined	Undetermined	Undetermined	Undetermined	Undetermined	Undetermined	Undetermined	Undetermined	Undetermined	Undetermined	Undetermined	Undetermined	Undetermined	Undetermined	39.436	Undetermined	Undetermined	#VALUE!	#VALUE!
hsa-miR-381-000571	33.26	33.032	32.487	37.594	Undetermined	Undetermined	33.316	Undetermined	Undetermined	Undetermined	Undetermined	Undetermined	31.645	35.509	32.635	36.54	34.015	32.837	33.364	Undetermined	Undetermined	34.984	Undetermined	32407	34321	32.407	34.321
hsa-miR-382-000572	39.207	34.769	35.792	35.308	37.616	33.421	33.056	32.967	32.548	Undetermined	33.842	37.722	32.796	36.983	36.576	Undetermined	Undetermined	35.304	38.083	36.487	37.254	Undetermined	31.381	36190	Undetermined	36.19	#VALUE!
hsa-miR-383-000573	35.892	Undetermined	34.191	35.363	36.544	39.857	Undetermined	35.562	Undetermined	Undetermined	34.516	Undetermined	Undetermined	35.195	Undetermined	Undetermined	35.483	34.549	Undetermined	Undetermined	38.292	Undetermined	33.238	Undetermined	Undetermined	#VALUE!	#VALUE!
hsa-miR-409-5p-002331	Undetermined	Undetermined	Undetermined	Undetermined	Undetermined	Undetermined	Undetermined	Undetermined	Undetermined	Undetermined	Undetermined	Undetermined	Undetermined	Undetermined	Undetermined	Undetermined	Undetermined	Undetermined	Undetermined	Undetermined	Undetermined	37.165	Undetermined	Undetermined	Undetermined	#VALUE!	#VALUE!
hsa-miR-410-001274	35.636	33.668	34.867	33.546	37.347	33.808	33.469	38.534	31.977	34.513	33.904	36.102	33.855	35.571	36.114	35.465	34.577	36.179	37.177	35.6	33.424	Undetermined	32.173	Undetermined	35509	#VALUE!	35.509
hsa-miR-411-001610	31.521	30.353	31.405	29.45	32.066	29.979	30.182	34.937	30.399	32.89	30.952	30.342	30.761	30.866	31.203	31.998	31.186	32.214	31.969	32.021	29.781	Undetermined	28.477	32868	34092	32.868	34.092
hsa-miR-422a-002297	27.951	28.963	27.894	29.463	30.402	29.506	28.558	30.659	29.927	32.452	28.37	33.588	27.456	28.027	29.077	29.661	29.567	28.226	28.482	28.729	30.881	31.312	27.9	28963	30691	28.963	30.691
hsa-miR-423-5p-002340	32.365	32.734	31.317	35.026	35.5	32.655	32.318	34.164	33.635	Undetermined	33.718	Undetermined	35.511	32.332	33.354	32.729	31.409	32.578	33.741	32.582	35.529	38.092	32.21	34096	37801	34.096	37.801
hsa-miR-424-000604	32.053	37.492	Undetermined	36.056	33.108	33.18	34.54	Undetermined	Undetermined	Undetermined	33.378	Undetermined	31.932	31.829	34.878	32.829	34.564	33.609	32.387	33.982	Undetermined	Undetermined	33.581	Undetermined	Undetermined	#VALUE!	#VALUE!
hsa-miR-425-5p-001516	29.279	29.327	28.318	28.185	30.91	28.279	28.064	29.226	28.871	30.355	28.225	31.004	28.216	29.328	29.41	32.72	29.378	28.92	28.65	27.949	30.229	30.356	27.308	29095	30329	29.095	30.329
hsa-miR-429-001024	26.237	24.359	25.005	24.891	26.105	24.208	24.122	28.429	29.651	26.79	24.998	29.52	24.835	25.039	24.869	26.527	25.496	25.342	25.987	24.999	37.699	29.068	23.95	26603	30154	26.603	30.154
hsa-miR-431-001979	Undetermined	Undetermined	Undetermined	Undetermined	Undetermined	Undetermined	Undetermined	Undetermined	36.911	36.42	36.732	35.671	Undetermined	Undetermined	Undetermined	Undetermined	Undetermined	Undetermined	Undetermined	Undetermined	35.49	Undetermined	34.691	Undetermined	Undetermined	#VALUE!	#VALUE!
hsa-miR-433-001028	38.493	36.625	Undetermined	35.747	Undetermined	32.334	34.043	Undetermined	31.587	34.089	31.946	35.324	Undetermined	Undetermined	Undetermined	Undetermined	Undetermined	33.321	Undetermined	36.755	33.276	33.208	31.062	Undetermined	39621	#VALUE!	39.621
hsa-miR-449-001030	37.335	34.914	Undetermined	38.354	35.091	39.373	32.164	36.174	33.989	Undetermined	33.704	35.294	31.737	37.064	36.083	33.352	37.182	34.416	32.151	33.339	34.94	Undetermined	33.764	Undetermined	Undetermined	#VALUE!	#VALUE!
hsa-miR-449b-001608	Undetermined	36.759	Undetermined	Undetermined	35.654	Undetermined	Undetermined	Undetermined	Undetermined	Undetermined	Undetermined	Undetermined	36.428	38.729	Undetermined	Undetermined	Undetermined	Undetermined	Undetermined	34.093	Undetermined	Undetermined	Undetermined	Undetermined	Undetermined	#VALUE!	#VALUE!
hsa-miR-450a-002303	33.839	38.541	Undetermined	34.712	34.929	37.119	Undetermined	Undetermined	Undetermined	Undetermined	Undetermined	Undetermined	36.982	34.82	Undetermined	36.065	Undetermined	Undetermined	37.079	Undetermined	Undetermined	Undetermined	Undetermined	Undetermined	Undetermined	#VALUE!	#VALUE!
hsa-miR-450b-3p-002208	Undetermined	Undetermined	Undetermined	31.128	Undetermined	35.102	Undetermined	34.53	36.082	Undetermined	35.422	Undetermined	Undetermined	Undetermined	Undetermined	Undetermined	Undetermined	Undetermined	Undetermined	30.881	Undetermined	Undetermined	30.248	Undetermined	Undetermined	#VALUE!	#VALUE!
hsa-miR-450b-5p-002207	36.345	Undetermined	34.571	Undetermined	Undetermined	34.751	Undetermined	34.345	Undetermined	34.474	36.121	Undetermined	35.512	32.17	Undetermined	34.255	34.562	Undetermined	37.859	Undetermined	Undetermined	Undetermined	33.399	Undetermined	Undetermined	#VALUE!	#VALUE!
mmu-miR-451-001141	28.722	28.068	27.715	29.003	29.643	27.352	28.052	28.004	28.259	30.028	31.485	32.879	28.759	27.94	27.794	29.061	28.76	29.053	28.864	27.709	28.792	28.948	27.721	27550	29800	27.55	29.8
hsa-miR-452-002329	32.097	32.322	32.555	33.454	33.941	31.947	31.966	33.166	32.216	33.567	32.028	34.574	31.71	32.244	32.676	33.559	34.811	31.363	32.403	33.859	31.428	Undetermined	31.148	35359	35596	35.359	35.596
hsa-miR-453-002318	Undetermined	Undetermined	Undetermined	Undetermined	Undetermined	Undetermined	Undetermined	Undetermined	Undetermined	Undetermined	Undetermined	Undetermined	Undetermined	Undetermined	Undetermined	Undetermined	Undetermined	Undetermined	Undetermined	Undetermined	Undetermined	Undetermined	Undetermined	Undetermined	Undetermined	#VALUE!	#VALUE!
hsa-miR-454-002323	26.766	25.938	25.524	25.706	27.463	25.604	25.93	25.184	25.546	25.293	25.372	25.857	24.054	25.571	26.144	27.29	26.646	26.324	27.601	25.986	25.452	31.342	26.556	26826	30082	26.826	30.082
hsa-miR-455-3p-002244	32.88	30.37	30.991	31.236	32.566	30.518	31.643	33.473	33.143	34.845	34.441	36.844	30.795	32.469	31.906	33.154	30.656	32.739	33.531	31.772	Undetermined	33.64	30.979	30566	34219	30.566	34.219
hsa-miR-455-001280	30.885	28.498	29.985	29.567	30.623	28.382	29.186	31.342	33.031	32.177	31.255	34.175	28.482	29.935	28.52	31.67	29.7	29.775	30.143	29.969	33.688	33.702	29.88	30479	33006	30.479	33.006
hsa-miR-483-5p-002338	33.484	34.516	33.424	34.441	32.561	33.986	33.777	33.598	30.673	30.883	31.97	35.941	34.717	32.967	34.057	39.183	32.851	33.243	35.061	31.922	31.705	36.623	33.493	32627	33989	32.627	33.989
hsa-miR-484-001821	25.558	24.958	25.642	24.551	24.974	24.988	24.704	26.285	24.082	24.268	24.003	24.385	23.856	25.048	24.827	27.004	26.48	25.033	24.866	24.849	23.515	25.408	24.213	25148	24963	25.148	24.963
hsa-miR-485-3p-001277	34.121	33.375	33.856	33.206	34.943	32.056	35.452	36.665	35.607	Undetermined	35.409	34.479	33.568	35.93	33.483	34.753	32.994	33.028	33.055	33.211	33.12	33.765	32.961	35155	32888	35.155	32.888
hsa-miR-485-5p-001036	Undetermined	Undetermined	Undetermined	Undetermined	Undetermined	Undetermined	Undetermined	Undetermined	Undetermined	Undetermined	Undetermined	Undetermined	Undetermined	Undetermined	Undetermined	Undetermined	Undetermined	Undetermined	Undetermined	Undetermined	Undetermined	Undetermined	39.083	Undetermined	Undetermined	#VALUE!	#VALUE!
hsa-miR-486-3p-002093	33.472	33.761	32.091	30.945	33.684	30.047	34.804	32.336	28.972	31.817	30.06	33.204	34.264	35.095	34.584	33.83	33.498	33.853	35.005	30.955	31.608	31.28	30.495	35654	31566	35.654	31.566
hsa-miR-486-001278	29.123	28.77	28.326	29.633	30.893	28.091	27.61	28.974	26.156	29.666	28.808	29.464	27.925	28.614	27.769	30.487	29.296	29.014	28.294	28.51	26.698	25.963	27.814	27685	27213	27.685	27.213
hsa-miR-487a-001279	34.523	34.838	36.091	37.492	36.649	35.423	35.375	35.536	38.078	Undetermined	Undetermined	Undetermined	38.696	35.444	Undetermined	39.641	Undetermined	36.201	Undetermined	37.221	Undetermined	39.979	34.404	Undetermined	37650	#VALUE!	37.65
hsa-miR-487b-001285	32.664	32.419	32.355	30.984	34.425	31.36	32	33.557	31.593	33.983	33.124	34.336	32.388	33.189	33.383	33.609	33.561	32.407	32.157	32.053	32.639	35.193	30.245	33155	36074	33.155	36.074
hsa-miR-488-002357	Undetermined	Undetermined	Undetermined	36.544	39.681	Undetermined	Undetermined	Undetermined	Undetermined	Undetermined	Undetermined	Undetermined	Undetermined	Undetermined	36.39	Undetermined	Undetermined	Undetermined	Undetermined	Undetermined	Undetermined	Undetermined	34.9	Undetermined	Undetermined	#VALUE!	#VALUE!
hsa-miR-489-002358	31.451	31.348	29.87	30.608	30.697	29.937	32.379	32.025	29.535	31.597	31.729	29.038	31.784	31.82	30.99	31.499	30.062	31.082	32.037	32.514	31.179	Undetermined	30.155	33226	34174	33.226	34.174
hsa-miR-490-001037	Undetermined	36.112	Undetermined	34.454	Undetermined	Undetermined	Undetermined	Undetermined	32.815	Undetermined	39.509	Undetermined	Undetermined	Undetermined	Undetermined	Undetermined	Undetermined	35.857	38.107	35.67	33.1	Undetermined	38.054	36457	Undetermined	36.457	#VALUE!
hsa-miR-491-3p-002360	Undetermined	Undetermined	Undetermined	Undetermined	Undetermined	Undetermined	Undetermined	Undetermined	Undetermined	Undetermined	Undetermined	Undetermined	Undetermined	Undetermined	Undetermined	Undetermined	Undetermined	Undetermined	Undetermined	Undetermined	Undetermined	Undetermined	Undetermined	Undetermined	Undetermined	#VALUE!	#VALUE!
mmu-miR-491-001630	31.28	30.2	30.336	30.122	29.95	29.725	31.23	32.06	30.079	32.566	31.071	33.547	31.18	30.292	30.435	32.511	31.197	30.305	30.468	30.354	30.795	30.982	29.466	31228	31490	31.228	31.49
hsa-miR-493-002364	38.594	34.634	37.754	34.89	Undetermined	Undetermined	35.646	Undetermined	Undetermined	38.408	35.531	33.856	36.512	Undetermined	39.517	Undetermined	Undetermined	Undetermined	Undetermined	35.103	35.066	Undetermined	32.517	Undetermined	35212	#VALUE!	35.212
hsa-miR-494-002365	30.103	30.758	30.451	30.505	31.446	31.472	30.162	31.199	31.976	33.088	32.243	35.531	29.925	29.581	31.654	30.826	30.314	31.151	30.694	31.116	34.285	31.463	29.718	30672	31780	30.672	31.78
mmu-miR-495-001663	31.031	30.033	31.589	30.293	32.443	31.051	30.95	32.408	31.5	33.102	34.012	33.054	31.359	30.881	32.483	30.817	31.195	31.916	32.516	33.317	31.734	36.666	29.447	32653	34467	32.653	34.467
mmu-miR-496-001953	Undetermined	Undetermined	Undetermined	Undetermined	Undetermined	Undetermined	Undetermined	Undetermined	Undetermined	Undetermined	Undetermined	Undetermined	Undetermined	Undetermined	Undetermined	Undetermined	Undetermined	Undetermined	Undetermined	Undetermined	Undetermined	Undetermined	Undetermined	Undetermined	Undetermined	#VALUE!	#VALUE!
hsa-miR-499-3p-002427	Undetermined	Undetermined	Undetermined	Undetermined	Undetermined	Undetermined	Undetermined	Undetermined	Undetermined	Undetermined	Undetermined	Undetermined	Undetermined	Undetermined	Undetermined	Undetermined	Undetermined	Undetermined	Undetermined	Undetermined	Undetermined	Undetermined	Undetermined	Undetermined	Undetermined	#VALUE!	#VALUE!
mmu-miR-499-001352	Undetermined	Undetermined	Undetermined	Undetermined	36.241	Undetermined	Undetermined	Undetermined	33.154	Undetermined	37.469	Undetermined	Undetermined	Undetermined	36.599	Undetermined	34.492	Undetermined	Undetermined	Undetermined	Undetermined	Undetermined	33.838	Undetermined	Undetermined	#VALUE!	#VALUE!
hsa-miR-500-002428	30.437	29.582	30.175	30.571	30.502	29.855	29.463	31.82	33.108	34.4	31.698	33.847	29.308	29.465	29.818	31.703	31.409	29.882	29.579	30.502	33.481	31.098	29.835	28481	31499	28.481	31.499
hsa-miR-501-3p-002435	Undetermined	Undetermined	Undetermined	37.218	Undetermined	Undetermined	Undetermined	Undetermined	Undetermined	Undetermined	Undetermined	Undetermined	Undetermined	Undetermined	Undetermined	37.047	39.285	Undetermined	35.97	Undetermined	37.117	37.961	35.932	35005	37686	35.005	37.686
hsa-miR-501-001047	32.552	33.034	33.096	34.138	32.983	30.735	30.354	36.072	37.655	37.157	32.024	33.527	31.596	32.812	37.703	37.677	34.735	32.123	31.74	32.81	35.988	33.574	31.154	31305	37155	31.305	37.155
hsa-miR-502-3p-002083	32.429	32.217	33.4	34.95	33.236	32.125	32.52	34.465	34.477	34.979	34.955	36.366	30.884	33.207	32.152	34.408	32.359	31.736	33.107	32.311	Undetermined	33.435	33.056	31192	33820	31.192	33.82
hsa-miR-502-001109	38.723	32.407	35.09	34.151	Undetermined	35.589	33.754	35.476	33.854	34.812	35.218	Undetermined	32.037	33.531	33.418	Undetermined	36.24	34.601	34.281	35.81	34.716	35.416	33.27	33468	Undetermined	33.468	#VALUE!
hsa-miR-503-001048	34.359	Undetermined	36.461	Undetermined	35.577	Undetermined	36.581	Undetermined	36.19	34.983	Undetermined	Undetermined	34.298	35.712	Undetermined	Undetermined	Undetermined	Undetermined	36.426	Undetermined	Undetermined	Undetermined	36.234	Undetermined	Undetermined	#VALUE!	#VALUE!
hsa-miR-504-002084	Undetermined	Undetermined	35.265	Undetermined	Undetermined	Undetermined	37.679	Undetermined	37.524	Undetermined	Undetermined	Undetermined	Undetermined	Undetermined	Undetermined	Undetermined	Undetermined	Undetermined	Undetermined	Undetermined	36.647	Undetermined	35.263	Undetermined	Undetermined	#VALUE!	#VALUE!
hsa-miR-505-002089	Undetermined	39.374	36.454	38.261	37.243	37.136	37.275	Undetermined	Undetermined	36.536	36.886	Undetermined	36.723	38.261	Undetermined	Undetermined	35.86	Undetermined	36.696	36.994	37.718	Undetermined	34.17	35372	Undetermined	35.372	#VALUE!
hsa-miR-507-001051	Undetermined	Undetermined	Undetermined	Undetermined	Undetermined	Undetermined	Undetermined	Undetermined	Undetermined	Undetermined	Undetermined	Undetermined	Undetermined	Undetermined	Undetermined	38.518	Undetermined	Undetermined	Undetermined	Undetermined	Undetermined	Undetermined	Undetermined	Undetermined	Undetermined	#VALUE!	#VALUE!
hsa-miR-508-001052	Undetermined	Undetermined	Undetermined	Undetermined	Undetermined	Undetermined	Undetermined	Undetermined	Undetermined	Undetermined	Undetermined	Undetermined	Undetermined	34.013	Undetermined	Undetermined	Undetermined	Undetermined	Undetermined	Undetermined	Undetermined	Undetermined	34.882	Undetermined	Undetermined	#VALUE!	#VALUE!
hsa-miR-508-5p-002092	Undetermined	Undetermined	Undetermined	Undetermined	Undetermined	Undetermined	Undetermined	Undetermined	Undetermined	Undetermined	Undetermined	Undetermined	Undetermined	34.802	Undetermined	Undetermined	Undetermined	Undetermined	Undetermined	Undetermined	Undetermined	Undetermined	Undetermined	Undetermined	Undetermined	#VALUE!	#VALUE!
hsa-miR-509-5p-002235	Undetermined	35.168	38.214	36.886	39.297	39.089	37.144	36.818	Undetermined	37.335	Undetermined	Undetermined	38.934	Undetermined	38.282	Undetermined	Undetermined	36.894	Undetermined	35.856	Undetermined	Undetermined	Undetermined	37819	39451	37.819	39.451
hsa-miR-510-002241	Undetermined	Undetermined	Undetermined	Undetermined	Undetermined	Undetermined	Undetermined	Undetermined	Undetermined	Undetermined	Undetermined	Undetermined	Undetermined	Undetermined	Undetermined	Undetermined	Undetermined	Undetermined	Undetermined	Undetermined	Undetermined	Undetermined	Undetermined	Undetermined	Undetermined	#VALUE!	#VALUE!
hsa-miR-512-3p-001823	39.341	Undetermined	Undetermined	Undetermined	35.856	Undetermined	Undetermined	Undetermined	Undetermined	Undetermined	35.766	Undetermined	Undetermined	Undetermined	Undetermined	Undetermined	Undetermined	36.755	Undetermined	Undetermined	Undetermined	Undetermined	Undetermined	Undetermined	Undetermined	#VALUE!	#VALUE!
hsa-miR-512-5p-001145	Undetermined	Undetermined	Undetermined	Undetermined	Undetermined	Undetermined	Undetermined	Undetermined	Undetermined	Undetermined	Undetermined	Undetermined	Undetermined	Undetermined	Undetermined	Undetermined	Undetermined	Undetermined	Undetermined	Undetermined	Undetermined	Undetermined	Undetermined	Undetermined	Undetermined	#VALUE!	#VALUE!
hsa-miR-513-5p-002090	Undetermined	Undetermined	Undetermined	Undetermined	Undetermined	Undetermined	Undetermined	Undetermined	Undetermined	Undetermined	Undetermined	Undetermined	Undetermined	Undetermined	Undetermined	Undetermined	Undetermined	Undetermined	Undetermined	Undetermined	Undetermined	Undetermined	Undetermined	Undetermined	Undetermined	#VALUE!	#VALUE!
hsa-miR-515-3p-002369	Undetermined	Undetermined	Undetermined	Undetermined	Undetermined	Undetermined	Undetermined	Undetermined	Undetermined	Undetermined	Undetermined	Undetermined	Undetermined	Undetermined	Undetermined	Undetermined	Undetermined	Undetermined	Undetermined	Undetermined	Undetermined	Undetermined	39.569	Undetermined	Undetermined	#VALUE!	#VALUE!
hsa-miR-515-5p-001112	Undetermined	Undetermined	Undetermined	Undetermined	Undetermined	Undetermined	Undetermined	Undetermined	Undetermined	Undetermined	Undetermined	Undetermined	Undetermined	Undetermined	Undetermined	Undetermined	Undetermined	Undetermined	Undetermined	Undetermined	Undetermined	Undetermined	Undetermined	Undetermined	Undetermined	#VALUE!	#VALUE!
hsa-miR-516a-5p-002416	Undetermined	Undetermined	Undetermined	Undetermined	Undetermined	Undetermined	Undetermined	Undetermined	Undetermined	Undetermined	Undetermined	Undetermined	Undetermined	Undetermined	Undetermined	Undetermined	Undetermined	Undetermined	Undetermined	Undetermined	Undetermined	Undetermined	Undetermined	Undetermined	Undetermined	#VALUE!	#VALUE!
hsa-miR-516b-001150	Undetermined	Undetermined	Undetermined	Undetermined	Undetermined	Undetermined	Undetermined	Undetermined	Undetermined	Undetermined	Undetermined	Undetermined	Undetermined	Undetermined	Undetermined	Undetermined	Undetermined	Undetermined	Undetermined	Undetermined	Undetermined	Undetermined	Undetermined	Undetermined	Undetermined	#VALUE!	#VALUE!
hsa-miR-517a-002402	Undetermined	Undetermined	Undetermined	Undetermined	Undetermined	34.795	Undetermined	Undetermined	Undetermined	Undetermined	Undetermined	Undetermined	Undetermined	37.301	Undetermined	Undetermined	Undetermined	36.712	Undetermined	Undetermined	Undetermined	35.887	Undetermined	Undetermined	Undetermined	#VALUE!	#VALUE!
hsa-miR-517c-001153	Undetermined	Undetermined	Undetermined	Undetermined	Undetermined	Undetermined	Undetermined	Undetermined	Undetermined	Undetermined	Undetermined	Undetermined	Undetermined	Undetermined	Undetermined	Undetermined	Undetermined	38.933	Undetermined	Undetermined	Undetermined	Undetermined	Undetermined	Undetermined	38290	#VALUE!	38.29
hsa-miR-518a-3p-002397	Undetermined	Undetermined	Undetermined	Undetermined	Undetermined	Undetermined	Undetermined	Undetermined	Undetermined	Undetermined	Undetermined	Undetermined	Undetermined	Undetermined	Undetermined	Undetermined	Undetermined	Undetermined	Undetermined	Undetermined	Undetermined	Undetermined	Undetermined	Undetermined	Undetermined	#VALUE!	#VALUE!
hsa-miR-518a-5p-002396	Undetermined	Undetermined	Undetermined	Undetermined	Undetermined	Undetermined	Undetermined	Undetermined	Undetermined	Undetermined	Undetermined	Undetermined	Undetermined	Undetermined	Undetermined	Undetermined	Undetermined	Undetermined	Undetermined	Undetermined	Undetermined	Undetermined	Undetermined	Undetermined	Undetermined	#VALUE!	#VALUE!
hsa-miR-518b-001156	Undetermined	38.261	38.364	31.703	36.683	33.654	39.958	29.757	30.423	32.447	28.502	Undetermined	37.459	Undetermined	39.901	Undetermined	38.771	Undetermined	Undetermined	30.909	39.489	39.346	31.13	38120	Undetermined	38.12	#VALUE!
hsa-miR-518c-002401	Undetermined	Undetermined	Undetermined	Undetermined	Undetermined	Undetermined	Undetermined	Undetermined	Undetermined	Undetermined	37.438	Undetermined	Undetermined	Undetermined	Undetermined	Undetermined	Undetermined	Undetermined	Undetermined	Undetermined	Undetermined	Undetermined	37.455	Undetermined	Undetermined	#VALUE!	#VALUE!
hsa-miR-518d-001159	Undetermined	Undetermined	36.77	Undetermined	Undetermined	38.04	Undetermined	Undetermined	Undetermined	Undetermined	Undetermined	Undetermined	36.616	39.146	Undetermined	Undetermined	35.395	36.497	34.054	Undetermined	Undetermined	39.908	Undetermined	36437	Undetermined	36.437	#VALUE!
hsa-miR-518d-5p-002389	Undetermined	Undetermined	Undetermined	Undetermined	Undetermined	Undetermined	Undetermined	Undetermined	Undetermined	Undetermined	Undetermined	Undetermined	Undetermined	Undetermined	Undetermined	Undetermined	Undetermined	Undetermined	Undetermined	Undetermined	Undetermined	Undetermined	Undetermined	Undetermined	Undetermined	#VALUE!	#VALUE!
hsa-miR-518e-002395	Undetermined	Undetermined	36.471	Undetermined	Undetermined	36.132	Undetermined	38.786	Undetermined	Undetermined	Undetermined	Undetermined	Undetermined	Undetermined	Undetermined	36.951	Undetermined	Undetermined	Undetermined	Undetermined	Undetermined	Undetermined	Undetermined	39210	Undetermined	39.21	#VALUE!
hsa-miR-518f-002388	Undetermined	37.444	38.265	Undetermined	Undetermined	Undetermined	Undetermined	Undetermined	Undetermined	Undetermined	Undetermined	Undetermined	Undetermined	37.384	Undetermined	Undetermined	Undetermined	38.602	35.948	38.396	Undetermined	Undetermined	Undetermined	Undetermined	Undetermined	#VALUE!	#VALUE!
hsa-miR-519a-002415	39.196	Undetermined	36.991	37.619	36.875	36.717	35.885	35.177	34.086	Undetermined	Undetermined	Undetermined	37.843	35.227	Undetermined	Undetermined	Undetermined	36.535	Undetermined	Undetermined	Undetermined	Undetermined	38.537	Undetermined	Undetermined	#VALUE!	#VALUE!
hsa-miR-519d-002403	Undetermined	Undetermined	Undetermined	39.614	Undetermined	Undetermined	Undetermined	Undetermined	Undetermined	Undetermined	Undetermined	Undetermined	37.199	Undetermined	Undetermined	Undetermined	Undetermined	Undetermined	Undetermined	Undetermined	Undetermined	Undetermined	Undetermined	Undetermined	Undetermined	#VALUE!	#VALUE!
hsa-miR-519e-002370	Undetermined	Undetermined	39.663	Undetermined	Undetermined	Undetermined	Undetermined	Undetermined	Undetermined	Undetermined	Undetermined	Undetermined	38.297	Undetermined	Undetermined	Undetermined	Undetermined	Undetermined	Undetermined	39.842	Undetermined	38.313	Undetermined	Undetermined	Undetermined	#VALUE!	#VALUE!
hsa-miR-520a-001167	Undetermined	Undetermined	Undetermined	30.038	30.913	30.593	39.547	31.4	32.696	33.442	31.108	Undetermined	38.766	35.08	Undetermined	Undetermined	38.929	36.369	Undetermined	31.459	Undetermined	Undetermined	30.175	Undetermined	Undetermined	#VALUE!	#VALUE!
hsa-miR-520a#-001168	Undetermined	Undetermined	Undetermined	Undetermined	Undetermined	Undetermined	Undetermined	Undetermined	Undetermined	Undetermined	Undetermined	Undetermined	Undetermined	Undetermined	Undetermined	Undetermined	Undetermined	Undetermined	Undetermined	Undetermined	Undetermined	Undetermined	Undetermined	Undetermined	Undetermined	#VALUE!	#VALUE!
hsa-miR-520d-5p-002393	Undetermined	Undetermined	Undetermined	Undetermined	Undetermined	Undetermined	Undetermined	Undetermined	Undetermined	Undetermined	Undetermined	Undetermined	Undetermined	Undetermined	Undetermined	Undetermined	Undetermined	Undetermined	Undetermined	Undetermined	Undetermined	Undetermined	Undetermined	Undetermined	Undetermined	#VALUE!	#VALUE!
hsa-miR-520g-001121	Undetermined	Undetermined	Undetermined	Undetermined	Undetermined	36.576	38.04	Undetermined	Undetermined	Undetermined	Undetermined	Undetermined	Undetermined	38.333	Undetermined	Undetermined	Undetermined	Undetermined	Undetermined	Undetermined	Undetermined	Undetermined	Undetermined	Undetermined	Undetermined	#VALUE!	#VALUE!
hsa-miR-521-001122	Undetermined	Undetermined	Undetermined	Undetermined	Undetermined	Undetermined	Undetermined	Undetermined	Undetermined	Undetermined	Undetermined	Undetermined	Undetermined	39.752	Undetermined	Undetermined	Undetermined	Undetermined	Undetermined	Undetermined	Undetermined	Undetermined	38.253	Undetermined	Undetermined	#VALUE!	#VALUE!
hsa-miR-522-002413	Undetermined	Undetermined	Undetermined	Undetermined	Undetermined	35.272	Undetermined	39.338	Undetermined	Undetermined	Undetermined	Undetermined	Undetermined	Undetermined	Undetermined	Undetermined	Undetermined	Undetermined	Undetermined	Undetermined	Undetermined	Undetermined	38.719	Undetermined	Undetermined	#VALUE!	#VALUE!
hsa-miR-523-002386	27.646	26.769	27.846	27.013	28.71	25.359	28.251	25.775	31.604	34.419	30.359	36.951	26.809	28.673	28.01	29.981	29.954	28.276	28.776	25.355	34.707	28.014	26.203	27079	29247	27.079	29.247
hsa-miR-524-5p-001982	Undetermined	Undetermined	Undetermined	Undetermined	Undetermined	Undetermined	Undetermined	Undetermined	Undetermined	Undetermined	Undetermined	Undetermined	Undetermined	Undetermined	Undetermined	Undetermined	Undetermined	Undetermined	Undetermined	Undetermined	Undetermined	Undetermined	Undetermined	Undetermined	Undetermined	#VALUE!	#VALUE!
hsa-miR-525-3p-002385	Undetermined	Undetermined	Undetermined	Undetermined	Undetermined	Undetermined	Undetermined	Undetermined	Undetermined	Undetermined	Undetermined	Undetermined	Undetermined	Undetermined	Undetermined	Undetermined	Undetermined	Undetermined	Undetermined	Undetermined	Undetermined	37.398	Undetermined	Undetermined	Undetermined	#VALUE!	#VALUE!
hsa-miR-525-001174	Undetermined	Undetermined	Undetermined	Undetermined	Undetermined	Undetermined	Undetermined	Undetermined	Undetermined	Undetermined	Undetermined	Undetermined	Undetermined	Undetermined	Undetermined	Undetermined	Undetermined	Undetermined	Undetermined	Undetermined	Undetermined	Undetermined	Undetermined	Undetermined	Undetermined	#VALUE!	#VALUE!
hsa-miR-526b-002382	Undetermined	Undetermined	Undetermined	Undetermined	Undetermined	Undetermined	Undetermined	Undetermined	Undetermined	Undetermined	Undetermined	Undetermined	Undetermined	Undetermined	Undetermined	Undetermined	Undetermined	Undetermined	Undetermined	Undetermined	Undetermined	Undetermined	Undetermined	Undetermined	Undetermined	#VALUE!	#VALUE!
hsa-miR-532-3p-002355	29.315	27.976	28.881	28.812	28.663	28.053	28.455	30.497	29.617	31.543	29.934	31.511	27.857	28.142	29.037	29.588	29.159	28.395	28.448	29.348	30.733	30.107	27.965	27057	29556	27.057	29.556
hsa-miR-532-001518	27.817	26.43	27.131	26.992	26.912	26.55	26.801	28.315	28.221	29.314	28.23	30.647	25.987	26.146	27.278	27.818	27.047	26.774	27.115	27.37	29.892	29.744	26.172	25350	29870	25.35	29.87
hsa-miR-539-001286	32.704	29.96	30.937	30.546	39.801	30.175	30.991	33.337	29.963	34.088	29.829	32.757	31.209	31.427	30.163	33.559	32.039	31.259	32.173	34.496	30.636	32.846	28.873	31903	32132	31.903	32.132
hsa-miR-541-002201	Undetermined	Undetermined	Undetermined	Undetermined	Undetermined	Undetermined	Undetermined	Undetermined	Undetermined	Undetermined	Undetermined	Undetermined	Undetermined	Undetermined	Undetermined	Undetermined	Undetermined	Undetermined	Undetermined	Undetermined	Undetermined	Undetermined	Undetermined	Undetermined	Undetermined	#VALUE!	#VALUE!
hsa-miR-542-3p-001284	36.146	34.967	Undetermined	Undetermined	Undetermined	Undetermined	Undetermined	Undetermined	35.981	36.642	Undetermined	Undetermined	35.307	34.853	36.682	35.384	Undetermined	Undetermined	36.285	Undetermined	Undetermined	Undetermined	34.77	Undetermined	Undetermined	#VALUE!	#VALUE!
hsa-miR-542-5p-002240	Undetermined	Undetermined	Undetermined	Undetermined	37.283	Undetermined	Undetermined	35.868	Undetermined	35.547	35.772	Undetermined	37.331	37.397	Undetermined	Undetermined	Undetermined	37.006	35.966	Undetermined	Undetermined	Undetermined	35.604	36720	Undetermined	36.72	#VALUE!
hsa-miR-544-002265	Undetermined	Undetermined	Undetermined	Undetermined	Undetermined	Undetermined	Undetermined	Undetermined	Undetermined	Undetermined	Undetermined	Undetermined	Undetermined	Undetermined	Undetermined	Undetermined	Undetermined	Undetermined	Undetermined	Undetermined	Undetermined	Undetermined	Undetermined	Undetermined	Undetermined	#VALUE!	#VALUE!
hsa-miR-545-002267	Undetermined	33.569	Undetermined	Undetermined	39.653	32.107	35.185	Undetermined	37.796	Undetermined	39.637	36.115	32.71	35.961	33.75	33.793	38.178	Undetermined	Undetermined	Undetermined	36.802	Undetermined	Undetermined	Undetermined	Undetermined	#VALUE!	#VALUE!
hsa-miR-548a-001538	Undetermined	Undetermined	Undetermined	Undetermined	Undetermined	Undetermined	Undetermined	Undetermined	Undetermined	Undetermined	Undetermined	Undetermined	Undetermined	Undetermined	Undetermined	Undetermined	Undetermined	Undetermined	Undetermined	Undetermined	Undetermined	Undetermined	Undetermined	Undetermined	Undetermined	#VALUE!	#VALUE!
hsa-miR-548a-5p-002412	Undetermined	Undetermined	Undetermined	Undetermined	Undetermined	Undetermined	Undetermined	Undetermined	Undetermined	Undetermined	Undetermined	Undetermined	Undetermined	Undetermined	Undetermined	Undetermined	Undetermined	Undetermined	Undetermined	Undetermined	Undetermined	Undetermined	Undetermined	Undetermined	Undetermined	#VALUE!	#VALUE!
hsa-miR-548b-001541	Undetermined	Undetermined	Undetermined	Undetermined	Undetermined	Undetermined	Undetermined	Undetermined	Undetermined	Undetermined	Undetermined	Undetermined	Undetermined	Undetermined	Undetermined	Undetermined	Undetermined	Undetermined	Undetermined	Undetermined	Undetermined	Undetermined	Undetermined	Undetermined	Undetermined	#VALUE!	#VALUE!
hsa-miR-548b-5p-002408	Undetermined	35.498	Undetermined	35.855	Undetermined	35.321	Undetermined	35.602	38.11	Undetermined	Undetermined	Undetermined	Undetermined	38.1	Undetermined	Undetermined	35.67	37.219	35.598	Undetermined	37.68	Undetermined	39.92	Undetermined	Undetermined	#VALUE!	#VALUE!
hsa-miR-548c-001590	Undetermined	Undetermined	Undetermined	Undetermined	Undetermined	Undetermined	Undetermined	Undetermined	Undetermined	Undetermined	Undetermined	Undetermined	Undetermined	Undetermined	Undetermined	Undetermined	Undetermined	Undetermined	Undetermined	Undetermined	Undetermined	Undetermined	Undetermined	Undetermined	Undetermined	#VALUE!	#VALUE!
hsa-miR-548c-5p-002429	37.025	Undetermined	37.083	36.228	Undetermined	Undetermined	38.906	Undetermined	Undetermined	Undetermined	Undetermined	Undetermined	Undetermined	35.038	Undetermined	Undetermined	35.256	Undetermined	Undetermined	Undetermined	Undetermined	Undetermined	Undetermined	Undetermined	Undetermined	#VALUE!	#VALUE!
hsa-miR-548d-001605	Undetermined	Undetermined	Undetermined	Undetermined	Undetermined	Undetermined	Undetermined	Undetermined	Undetermined	Undetermined	Undetermined	Undetermined	Undetermined	Undetermined	Undetermined	Undetermined	Undetermined	Undetermined	Undetermined	Undetermined	Undetermined	Undetermined	39.703	Undetermined	Undetermined	#VALUE!	#VALUE!
hsa-miR-548d-5p-002237	Undetermined	Undetermined	34.999	37.298	37.395	Undetermined	36.881	Undetermined	Undetermined	Undetermined	Undetermined	Undetermined	34.803	Undetermined	35.844	35.75	39.93	Undetermined	Undetermined	36.449	Undetermined	Undetermined	38.945	36251	Undetermined	36.251	#VALUE!
hsa-miR-551b-001535	34.251	36.108	32.933	35.005	34.106	33.59	33.645	36.348	38.144	Undetermined	37.373	Undetermined	34.14	33.965	36.41	33.072	33.853	32.067	34.944	34.583	Undetermined	Undetermined	35.225	36031	34873	36.031	34.873
hsa-miR-556-3p-002345	Undetermined	Undetermined	Undetermined	Undetermined	Undetermined	Undetermined	Undetermined	Undetermined	Undetermined	Undetermined	Undetermined	Undetermined	Undetermined	Undetermined	Undetermined	Undetermined	Undetermined	Undetermined	Undetermined	Undetermined	Undetermined	Undetermined	Undetermined	Undetermined	Undetermined	#VALUE!	#VALUE!
hsa-miR-556-5p-002344	Undetermined	Undetermined	Undetermined	Undetermined	Undetermined	Undetermined	Undetermined	Undetermined	Undetermined	Undetermined	Undetermined	Undetermined	Undetermined	Undetermined	Undetermined	Undetermined	Undetermined	Undetermined	Undetermined	Undetermined	Undetermined	Undetermined	Undetermined	Undetermined	Undetermined	#VALUE!	#VALUE!
hsa-miR-561-001528	Undetermined	Undetermined	Undetermined	Undetermined	Undetermined	Undetermined	Undetermined	Undetermined	Undetermined	Undetermined	Undetermined	Undetermined	Undetermined	Undetermined	Undetermined	Undetermined	Undetermined	Undetermined	Undetermined	Undetermined	Undetermined	Undetermined	Undetermined	Undetermined	Undetermined	#VALUE!	#VALUE!
hsa-miR-570-002347	Undetermined	Undetermined	Undetermined	Undetermined	Undetermined	Undetermined	Undetermined	Undetermined	Undetermined	Undetermined	Undetermined	Undetermined	Undetermined	Undetermined	Undetermined	Undetermined	Undetermined	38.655	Undetermined	Undetermined	35.832	Undetermined	39.991	Undetermined	Undetermined	#VALUE!	#VALUE!
hsa-miR-574-3p-002349	25.175	24.325	24.357	24.142	24.521	23.99	24.754	26.25	22.82	24.267	24.076	23.33	25.808	23.805	24.688	25.444	24.919	24.327	24.268	24.792	22.794	25.21	23.448	26540	25210	26.54	25.21
hsa-miR-576-3p-002351	36.485	38.484	36.616	35.561	Undetermined	Undetermined	35.312	Undetermined	35.009	35.771	Undetermined	Undetermined	33.693	36.276	35.85	Undetermined	Undetermined	Undetermined	36.176	34.125	Undetermined	Undetermined	35.177	36588	36929	36.588	36.929
hsa-miR-576-5p-002350	Undetermined	Undetermined	Undetermined	Undetermined	Undetermined	Undetermined	Undetermined	Undetermined	Undetermined	Undetermined	Undetermined	Undetermined	37.438	Undetermined	Undetermined	Undetermined	37.128	Undetermined	Undetermined	Undetermined	Undetermined	Undetermined	Undetermined	Undetermined	Undetermined	#VALUE!	#VALUE!
hsa-miR-579-002398	34.676	34.535	34.061	Undetermined	33.989	33.271	35.025	Undetermined	Undetermined	Undetermined	Undetermined	35.265	33.416	33.913	Undetermined	Undetermined	Undetermined	35.419	Undetermined	Undetermined	Undetermined	Undetermined	34.115	33969	Undetermined	33.969	#VALUE!
hsa-miR-582-3p-002399	37.71	35.333	38.568	39.922	Undetermined	Undetermined	Undetermined	Undetermined	Undetermined	Undetermined	Undetermined	Undetermined	Undetermined	33.546	Undetermined	Undetermined	34.554	34.892	Undetermined	36.67	Undetermined	Undetermined	35.845	Undetermined	Undetermined	#VALUE!	#VALUE!
hsa-miR-582-5p-001983	35.757	36.312	36.602	35.139	32.287	32.929	36.614	34.033	34.959	36.995	Undetermined	Undetermined	Undetermined	32.651	Undetermined	33.881	37.227	35.432	37.674	34.453	34.336	Undetermined	34.871	Undetermined	Undetermined	#VALUE!	#VALUE!
hsa-miR-589-002409	Undetermined	37.968	37.124	Undetermined	38.117	35.886	Undetermined	Undetermined	Undetermined	Undetermined	Undetermined	Undetermined	39.908	Undetermined	Undetermined	Undetermined	Undetermined	Undetermined	37.88	Undetermined	Undetermined	Undetermined	Undetermined	Undetermined	Undetermined	#VALUE!	#VALUE!
hsa-miR-590-5p-001984	28.729	28.076	28.615	27.223	28.512	27.793	27.729	30.664	28.035	27.397	27.333	29.073	26.923	27.962	28.049	29.328	29.761	28.05	28.346	28.924	Undetermined	31.678	27.556	29475	32077	29.475	32.077
hsa-miR-597-001551	Undetermined	34.967	35.386	36.014	Undetermined	33.889	33.911	33.98	Undetermined	Undetermined	Undetermined	Undetermined	32.817	35.732	38.093	34.983	34.784	34.369	38.73	36.608	Undetermined	Undetermined	35.064	Undetermined	Undetermined	#VALUE!	#VALUE!
hsa-miR-598-001988	30.816	29.631	31.092	29.544	31.536	28.358	28.289	31.196	30.174	33.614	29.551	34.127	30.201	29.567	29.866	31.557	30.25	31.068	30.772	28.736	32.012	34.212	29.408	Undetermined	35634	#VALUE!	35.634
mmu-miR-615-001960	Undetermined	Undetermined	Undetermined	Undetermined	Undetermined	Undetermined	Undetermined	Undetermined	Undetermined	Undetermined	Undetermined	Undetermined	Undetermined	Undetermined	Undetermined	Undetermined	Undetermined	Undetermined	Undetermined	Undetermined	Undetermined	Undetermined	Undetermined	Undetermined	Undetermined	#VALUE!	#VALUE!
hsa-miR-615-5p-002353	Undetermined	Undetermined	Undetermined	Undetermined	Undetermined	Undetermined	Undetermined	Undetermined	Undetermined	Undetermined	Undetermined	Undetermined	Undetermined	Undetermined	Undetermined	Undetermined	Undetermined	Undetermined	Undetermined	Undetermined	37.956	Undetermined	Undetermined	Undetermined	Undetermined	#VALUE!	#VALUE!
hsa-miR-616-002414	Undetermined	Undetermined	Undetermined	Undetermined	Undetermined	35.398	Undetermined	Undetermined	35.973	Undetermined	35.059	35.662	Undetermined	Undetermined	Undetermined	Undetermined	35.612	Undetermined	Undetermined	Undetermined	35.497	Undetermined	34.514	Undetermined	Undetermined	#VALUE!	#VALUE!
hsa-miR-618-001593	34.477	38.868	34.133	34.384	37.089	38.106	36.05	35.31	Undetermined	36.501	35.897	Undetermined	34.815	34.463	36.924	37.496	36.225	35.024	35.23	34.665	Undetermined	38.891	35.96	38413	39028	38.413	39.028
hsa-miR-624-002430	Undetermined	Undetermined	Undetermined	Undetermined	Undetermined	Undetermined	Undetermined	Undetermined	Undetermined	Undetermined	Undetermined	Undetermined	Undetermined	Undetermined	Undetermined	Undetermined	Undetermined	Undetermined	Undetermined	Undetermined	Undetermined	Undetermined	Undetermined	Undetermined	Undetermined	#VALUE!	#VALUE!
hsa-miR-625-002431	33.591	32.396	31.234	31.887	34.532	31.815	32.476	32.279	35.963	36.48	33.259	35.714	31.451	32.791	31.91	33.702	33.032	32.946	33.767	32.21	36.812	34.644	33.181	32275	34516	32.275	34.516
hsa-miR-627-001560	38.654	34.397	38.246	39.616	Undetermined	37.741	38.3	Undetermined	37.01	Undetermined	Undetermined	37.023	34.497	35.805	36.968	Undetermined	Undetermined	38.672	38.587	35.978	38.457	39.905	37.894	34814	39872	34.814	39.872
hsa-miR-628-5p-002433	24.056	25.639	23.863	23.458	28.89	23.278	24.293	24.046	26.876	29.347	24.475	29.183	23.28	24.581	26.369	29.183	26.704	23.793	22.974	21.579	28.426	25.229	21.916	26072	25626	26.072	25.626
hsa-miR-629-002436	Undetermined	36.376	Undetermined	35.553	35.781	35.304	37.516	Undetermined	Undetermined	Undetermined	Undetermined	Undetermined	34.272	37.486	35.98	34.672	Undetermined	35.678	Undetermined	Undetermined	Undetermined	35.468	Undetermined	Undetermined	36199	#VALUE!	36.199
hsa-miR-636-002088	36.909	37.582	33.803	32.273	32.846	31.037	37.225	30.954	35.624	38.42	32.011	36.014	34.073	34.334	36.321	34.595	36.871	38.152	37.364	31.054	38.328	34.948	30.224	Undetermined	36089	#VALUE!	36.089
hsa-miR-642-001592	31.603	30.972	30.474	31.928	31.735	31.382	31.922	33.05	Undetermined	35.589	34.815	35.634	32.295	30.983	30.946	32.814	31.192	31.855	31.248	30.976	Undetermined	31.982	31.052	Undetermined	33598	#VALUE!	33.598
hsa-miR-651-001604	Undetermined	Undetermined	Undetermined	Undetermined	34.621	Undetermined	Undetermined	Undetermined	Undetermined	Undetermined	Undetermined	Undetermined	Undetermined	Undetermined	Undetermined	Undetermined	Undetermined	Undetermined	Undetermined	Undetermined	Undetermined	Undetermined	Undetermined	Undetermined	Undetermined	#VALUE!	#VALUE!
hsa-miR-652-002352	30.334	29.615	28.918	29.453	29.656	29.003	29.004	30.509	32.576	32.755	30.492	33.439	29.401	29.856	30.718	31.251	30.467	30.06	30.175	30.026	33.177	31.909	28.5	31137	30871	31.137	30.871
hsa-miR-653-002292	Undetermined	Undetermined	Undetermined	34.336	38.444	39.447	Undetermined	Undetermined	Undetermined	Undetermined	Undetermined	Undetermined	Undetermined	Undetermined	Undetermined	Undetermined	36.786	Undetermined	Undetermined	Undetermined	Undetermined	Undetermined	Undetermined	Undetermined	Undetermined	#VALUE!	#VALUE!
hsa-miR-654-3p-002239	Undetermined	37.091	35.814	33.666	Undetermined	Undetermined	Undetermined	Undetermined	Undetermined	Undetermined	Undetermined	Undetermined	Undetermined	38.762	Undetermined	Undetermined	35.129	Undetermined	Undetermined	Undetermined	Undetermined	Undetermined	Undetermined	Undetermined	Undetermined	#VALUE!	#VALUE!
hsa-miR-654-001611	Undetermined	38.356	Undetermined	Undetermined	Undetermined	Undetermined	Undetermined	Undetermined	Undetermined	Undetermined	Undetermined	Undetermined	Undetermined	Undetermined	Undetermined	Undetermined	Undetermined	Undetermined	Undetermined	Undetermined	Undetermined	Undetermined	Undetermined	Undetermined	Undetermined	#VALUE!	#VALUE!
hsa-miR-655-001612	37.045	33.715	33.673	33.793	39.456	33.111	33.811	34.505	34.931	Undetermined	33.44	34.555	35.023	33.335	35.101	33.972	34.651	36.4	37.841	35.192	38.499	Undetermined	32.088	39372	Undetermined	39.372	#VALUE!
hsa-miR-660-001515	27.856	26.428	28.204	27.331	26.874	26.684	26.743	29.63	28.957	29.295	28.619	30.135	25.887	26.509	27.26	27.993	28.31	26.404	27.269	27.937	29.515	31.4	26.759	26986	31608	26.986	31.608
hsa-miR-671-3p-002322	33.711	33.744	32.961	33.14	35.622	31.718	33.863	34.687	34.828	33.836	33.415	Undetermined	33.362	37.256	33.655	33.633	35.603	33.483	34.97	32.84	34.403	34.193	31.632	32865	32786	32.865	32.786
hsa-miR-672-002327	Undetermined	Undetermined	Undetermined	Undetermined	Undetermined	Undetermined	Undetermined	Undetermined	Undetermined	Undetermined	Undetermined	Undetermined	Undetermined	Undetermined	Undetermined	Undetermined	Undetermined	Undetermined	Undetermined	Undetermined	Undetermined	Undetermined	Undetermined	Undetermined	Undetermined	#VALUE!	#VALUE!
hsa-miR-674-002021	Undetermined	Undetermined	Undetermined	Undetermined	Undetermined	Undetermined	Undetermined	Undetermined	Undetermined	Undetermined	Undetermined	Undetermined	Undetermined	Undetermined	Undetermined	Undetermined	Undetermined	Undetermined	Undetermined	Undetermined	Undetermined	Undetermined	Undetermined	Undetermined	Undetermined	#VALUE!	#VALUE!
hsa-miR-708-002341	31.75	31.245	29.01	31.35	30.406	30.513	30.833	31.429	30.672	30.248	29.99	31.962	29.498	30.272	31.851	31.98	32.954	31.419	29.411	33.429	30.481	31.697	28.735	31252	32690	31.252	32.69
hsa-miR-744-002324	30.574	28.964	28.661	29.017	29.189	28.546	28.982	31.005	29.067	30.431	29.904	32.543	28.793	30.039	28.851	30.784	29.626	29.912	30.065	29.575	29.825	31.136	28.283	28707	29819	28.707	29.819
hsa-miR-758-001990	Undetermined	Undetermined	Undetermined	35.72	Undetermined	Undetermined	37.271	Undetermined	34.506	Undetermined	Undetermined	Undetermined	Undetermined	Undetermined	36.766	Undetermined	35.462	Undetermined	34.994	Undetermined	Undetermined	Undetermined	34.637	Undetermined	36388	#VALUE!	36.388
hsa-miR-871-002354	Undetermined	Undetermined	Undetermined	Undetermined	Undetermined	Undetermined	Undetermined	Undetermined	Undetermined	Undetermined	Undetermined	Undetermined	Undetermined	Undetermined	Undetermined	Undetermined	Undetermined	Undetermined	Undetermined	Undetermined	Undetermined	Undetermined	Undetermined	Undetermined	Undetermined	#VALUE!	#VALUE!
hsa-miR-872-002264	Undetermined	Undetermined	Undetermined	Undetermined	Undetermined	Undetermined	Undetermined	Undetermined	Undetermined	Undetermined	Undetermined	Undetermined	Undetermined	Undetermined	Undetermined	Undetermined	Undetermined	Undetermined	Undetermined	Undetermined	Undetermined	Undetermined	Undetermined	Undetermined	Undetermined	#VALUE!	#VALUE!
hsa-miR-873-002356	Undetermined	Undetermined	Undetermined	Undetermined	34.773	Undetermined	Undetermined	Undetermined	Undetermined	Undetermined	Undetermined	Undetermined	Undetermined	Undetermined	Undetermined	Undetermined	Undetermined	Undetermined	Undetermined	Undetermined	Undetermined	Undetermined	Undetermined	Undetermined	Undetermined	#VALUE!	#VALUE!
hsa-miR-874-002268	35.529	36.281	34.318	36.235	Undetermined	35.105	36.159	38.687	35.445	Undetermined	37.202	37.205	39.82	35.13	37.303	Undetermined	34.597	34.231	36.206	36.105	37.793	39.25	35.261	Undetermined	Undetermined	#VALUE!	#VALUE!
hsa-miR-875-3p-002204	Undetermined	Undetermined	Undetermined	Undetermined	Undetermined	Undetermined	Undetermined	Undetermined	Undetermined	Undetermined	Undetermined	Undetermined	Undetermined	Undetermined	Undetermined	Undetermined	Undetermined	Undetermined	Undetermined	Undetermined	Undetermined	Undetermined	Undetermined	Undetermined	Undetermined	#VALUE!	#VALUE!
hsa-miR-876-3p-002225	35.139	Undetermined	Undetermined	Undetermined	35.026	36.439	Undetermined	Undetermined	Undetermined	Undetermined	Undetermined	Undetermined	Undetermined	36.953	Undetermined	Undetermined	Undetermined	Undetermined	Undetermined	Undetermined	Undetermined	Undetermined	35.267	Undetermined	Undetermined	#VALUE!	#VALUE!
hsa-miR-876-5p-002205	Undetermined	Undetermined	Undetermined	38.153	35.857	Undetermined	Undetermined	Undetermined	Undetermined	Undetermined	Undetermined	Undetermined	Undetermined	37.554	Undetermined	36.117	Undetermined	Undetermined	Undetermined	Undetermined	Undetermined	Undetermined	Undetermined	Undetermined	Undetermined	#VALUE!	#VALUE!
hsa-miR-885-3p-002372	Undetermined	Undetermined	Undetermined	Undetermined	Undetermined	Undetermined	Undetermined	Undetermined	Undetermined	Undetermined	Undetermined	Undetermined	Undetermined	Undetermined	Undetermined	Undetermined	Undetermined	Undetermined	Undetermined	Undetermined	Undetermined	Undetermined	Undetermined	Undetermined	Undetermined	#VALUE!	#VALUE!
hsa-miR-885-5p-002296	34.149	32.098	33.831	32.827	34.72	32.992	33.805	33.598	32.618	Undetermined	Undetermined	33.295	33.702	32.391	Undetermined	35.801	35.462	32.072	33.552	32.724	32.583	Undetermined	33.581	36762	31902	36.762	31.902
hsa-miR-886-3p-002194	27.694	27.501	26.416	28.021	29.407	28.214	27.759	30.413	29.927	30.609	29.661	32.67	27.317	27.795	25.644	30.248	27.338	28.274	28.906	26.636	29.877	27.846	28.882	28433	28608	28.433	28.608
hsa-miR-886-5p-002193	29.536	28.933	27.593	29.417	29.885	29.103	28.185	31.572	30.028	29.838	29.757	31.407	28.71	29.634	26.992	31.977	29.47	29.858	29.679	28.58	29.711	28.941	29.833	29705	29567	29.705	29.567
hsa-miR-887-002374	Undetermined	Undetermined	Undetermined	Undetermined	Undetermined	Undetermined	Undetermined	Undetermined	Undetermined	Undetermined	Undetermined	Undetermined	Undetermined	Undetermined	Undetermined	Undetermined	Undetermined	Undetermined	Undetermined	Undetermined	Undetermined	Undetermined	Undetermined	Undetermined	Undetermined	#VALUE!	#VALUE!
hsa-miR-888-002212	Undetermined	Undetermined	Undetermined	Undetermined	35.03	Undetermined	Undetermined	37.212	Undetermined	Undetermined	Undetermined	Undetermined	35.893	33.391	Undetermined	Undetermined	39.695	Undetermined	Undetermined	Undetermined	Undetermined	Undetermined	Undetermined	Undetermined	Undetermined	#VALUE!	#VALUE!
hsa-miR-889-002202	38.648	33.313	34.146	38.744	Undetermined	39.067	35.071	Undetermined	Undetermined	Undetermined	33.915	35.114	Undetermined	34.225	34.915	Undetermined	35.855	Undetermined	35.794	Undetermined	Undetermined	37.742	32.634	Undetermined	Undetermined	#VALUE!	#VALUE!
hsa-miR-890-002209	31.018	35.267	33.193	33.435	32.902	34.021	34.289	34.483	31.121	37.287	35.229	Undetermined	34.384	32.021	36.278	32.877	36.105	31.888	31.549	34.292	33.457	34.587	33.019	35262	34586	35.262	34.586
hsa-miR-891a-002191	Undetermined	Undetermined	Undetermined	Undetermined	Undetermined	Undetermined	Undetermined	Undetermined	35.294	Undetermined	Undetermined	Undetermined	Undetermined	Undetermined	Undetermined	Undetermined	Undetermined	Undetermined	Undetermined	Undetermined	Undetermined	Undetermined	36.33	Undetermined	Undetermined	#VALUE!	#VALUE!
hsa-miR-891b-002210	Undetermined	Undetermined	Undetermined	Undetermined	Undetermined	Undetermined	Undetermined	Undetermined	Undetermined	Undetermined	Undetermined	Undetermined	Undetermined	39.475	Undetermined	Undetermined	Undetermined	Undetermined	Undetermined	Undetermined	Undetermined	Undetermined	Undetermined	Undetermined	Undetermined	#VALUE!	#VALUE!
hsa-miR-892a-002195	Undetermined	Undetermined	Undetermined	Undetermined	Undetermined	Undetermined	Undetermined	Undetermined	Undetermined	Undetermined	Undetermined	Undetermined	Undetermined	Undetermined	Undetermined	Undetermined	Undetermined	Undetermined	Undetermined	Undetermined	Undetermined	Undetermined	Undetermined	Undetermined	Undetermined	#VALUE!	#VALUE!
hsa-miR-147-000469	Undetermined	Undetermined	Undetermined	Undetermined	Undetermined	Undetermined	Undetermined	Undetermined	Undetermined	Undetermined	Undetermined	Undetermined	Undetermined	Undetermined	Undetermined	Undetermined	Undetermined	38.895	Undetermined	Undetermined	Undetermined	Undetermined	Undetermined	Undetermined	Undetermined	#VALUE!	#VALUE!
hsa-miR-208-000511	Undetermined	Undetermined	Undetermined	Undetermined	Undetermined	Undetermined	Undetermined	Undetermined	Undetermined	Undetermined	Undetermined	Undetermined	Undetermined	Undetermined	Undetermined	Undetermined	Undetermined	Undetermined	Undetermined	Undetermined	Undetermined	Undetermined	Undetermined	Undetermined	Undetermined	#VALUE!	#VALUE!
hsa-miR-211-000514	37.191	Undetermined	Undetermined	Undetermined	Undetermined	Undetermined	Undetermined	Undetermined	Undetermined	Undetermined	36.689	Undetermined	Undetermined	Undetermined	Undetermined	Undetermined	37.685	Undetermined	Undetermined	Undetermined	Undetermined	Undetermined	37.464	36600	Undetermined	36.6	#VALUE!
hsa-miR-212-000515	31.555	30.464	30.734	30.509	32.972	30.125	30.88	29.914	29.661	31.573	31.744	30.819	30.755	31.626	31.375	32.274	31.211	33.097	32.63	30.449	30.034	32.768	29.441	31039	34594	31.039	34.594
hsa-miR-219-1-3p-002095	Undetermined	Undetermined	Undetermined	Undetermined	Undetermined	Undetermined	Undetermined	Undetermined	Undetermined	35.743	34.451	Undetermined	Undetermined	Undetermined	Undetermined	Undetermined	Undetermined	36.732	Undetermined	Undetermined	Undetermined	Undetermined	37.712	Undetermined	Undetermined	#VALUE!	#VALUE!
hsa-miR-219-2-3p-002390	37.449	Undetermined	Undetermined	Undetermined	Undetermined	Undetermined	Undetermined	Undetermined	Undetermined	Undetermined	Undetermined	Undetermined	Undetermined	Undetermined	Undetermined	Undetermined	Undetermined	Undetermined	Undetermined	Undetermined	Undetermined	Undetermined	Undetermined	Undetermined	Undetermined	#VALUE!	#VALUE!
hsa-miR-220-000523	Undetermined	Undetermined	Undetermined	Undetermined	Undetermined	Undetermined	Undetermined	Undetermined	Undetermined	Undetermined	Undetermined	Undetermined	Undetermined	Undetermined	Undetermined	Undetermined	Undetermined	Undetermined	Undetermined	Undetermined	Undetermined	Undetermined	Undetermined	Undetermined	Undetermined	#VALUE!	#VALUE!
hsa-miR-220b-002206	Undetermined	Undetermined	39.716	Undetermined	Undetermined	Undetermined	Undetermined	Undetermined	Undetermined	Undetermined	Undetermined	Undetermined	Undetermined	Undetermined	Undetermined	Undetermined	Undetermined	Undetermined	Undetermined	Undetermined	Undetermined	Undetermined	Undetermined	Undetermined	Undetermined	#VALUE!	#VALUE!
hsa-miR-220c-002211	Undetermined	Undetermined	Undetermined	Undetermined	Undetermined	Undetermined	Undetermined	Undetermined	Undetermined	Undetermined	Undetermined	Undetermined	Undetermined	Undetermined	Undetermined	Undetermined	Undetermined	Undetermined	Undetermined	Undetermined	Undetermined	Undetermined	Undetermined	Undetermined	Undetermined	#VALUE!	#VALUE!
hsa-miR-298-002190	Undetermined	Undetermined	Undetermined	Undetermined	Undetermined	Undetermined	Undetermined	Undetermined	Undetermined	Undetermined	Undetermined	Undetermined	Undetermined	Undetermined	Undetermined	Undetermined	Undetermined	Undetermined	Undetermined	Undetermined	Undetermined	Undetermined	Undetermined	Undetermined	Undetermined	#VALUE!	#VALUE!
hsa-miR-325-000540	Undetermined	Undetermined	Undetermined	Undetermined	Undetermined	Undetermined	Undetermined	Undetermined	Undetermined	Undetermined	Undetermined	Undetermined	Undetermined	Undetermined	Undetermined	Undetermined	Undetermined	Undetermined	Undetermined	Undetermined	Undetermined	Undetermined	Undetermined	Undetermined	Undetermined	#VALUE!	#VALUE!
hsa-miR-346-000553	34.288	39.449	Undetermined	Undetermined	38.457	Undetermined	Undetermined	Undetermined	Undetermined	Undetermined	Undetermined	Undetermined	39.08	Undetermined	Undetermined	Undetermined	Undetermined	Undetermined	Undetermined	39.892	Undetermined	Undetermined	Undetermined	37225	Undetermined	37.225	#VALUE!
hsa-miR-376c-002122	30.44	29.474	30.541	28.95	30.393	29.234	29.625	32.274	30.137	30.983	30.063	29.709	29.485	29.78	29.934	30.953	30.216	29.383	30.145	30.989	29.102	34.243	27.94	31862	33191	31.862	33.191
hsa-miR-384-000574	39.412	Undetermined	Undetermined	Undetermined	Undetermined	38.723	Undetermined	Undetermined	Undetermined	Undetermined	Undetermined	Undetermined	Undetermined	Undetermined	Undetermined	Undetermined	Undetermined	Undetermined	Undetermined	Undetermined	Undetermined	Undetermined	Undetermined	37764	Undetermined	37.764	#VALUE!
hsa-miR-412-001023	Undetermined	Undetermined	Undetermined	Undetermined	Undetermined	Undetermined	Undetermined	Undetermined	Undetermined	Undetermined	Undetermined	Undetermined	Undetermined	Undetermined	Undetermined	Undetermined	Undetermined	Undetermined	Undetermined	Undetermined	Undetermined	Undetermined	Undetermined	Undetermined	Undetermined	#VALUE!	#VALUE!
hsa-miR-448-001029	Undetermined	Undetermined	Undetermined	Undetermined	Undetermined	Undetermined	Undetermined	Undetermined	39.001	Undetermined	Undetermined	Undetermined	Undetermined	Undetermined	Undetermined	Undetermined	Undetermined	Undetermined	Undetermined	Undetermined	Undetermined	Undetermined	32.272	Undetermined	Undetermined	#VALUE!	#VALUE!
hsa-miR-492-001039	Undetermined	Undetermined	36.806	Undetermined	Undetermined	37.816	Undetermined	Undetermined	Undetermined	Undetermined	Undetermined	Undetermined	Undetermined	Undetermined	37.038	Undetermined	Undetermined	Undetermined	Undetermined	Undetermined	Undetermined	36.999	Undetermined	Undetermined	Undetermined	#VALUE!	#VALUE!
hsa-miR-506-001050	Undetermined	Undetermined	Undetermined	Undetermined	Undetermined	Undetermined	Undetermined	Undetermined	Undetermined	Undetermined	Undetermined	Undetermined	Undetermined	35.721	Undetermined	Undetermined	Undetermined	35.956	Undetermined	39.167	Undetermined	Undetermined	Undetermined	Undetermined	Undetermined	#VALUE!	#VALUE!
hsa-miR-509-3-5p-002155	Undetermined	Undetermined	Undetermined	Undetermined	Undetermined	Undetermined	Undetermined	Undetermined	Undetermined	Undetermined	Undetermined	Undetermined	Undetermined	Undetermined	Undetermined	Undetermined	Undetermined	Undetermined	Undetermined	Undetermined	Undetermined	Undetermined	Undetermined	Undetermined	Undetermined	#VALUE!	#VALUE!
hsa-miR-511-001111	32.041	32.787	32.217	35.097	35.444	32.18	32.468	33.758	32.903	33.895	32.034	33.835	30.839	32.361	31.652	Undetermined	32.814	Undetermined	33.833	33.26	33.086	Undetermined	31.293	33415	34824	33.415	34.824
hsa-miR-517b-001152	Undetermined	Undetermined	Undetermined	Undetermined	Undetermined	Undetermined	Undetermined	Undetermined	Undetermined	Undetermined	Undetermined	Undetermined	Undetermined	Undetermined	Undetermined	Undetermined	Undetermined	Undetermined	Undetermined	Undetermined	Undetermined	38.637	Undetermined	Undetermined	37169	#VALUE!	37.169
hsa-miR-519c-001163	Undetermined	Undetermined	Undetermined	Undetermined	Undetermined	Undetermined	Undetermined	Undetermined	Undetermined	Undetermined	Undetermined	Undetermined	Undetermined	Undetermined	Undetermined	Undetermined	Undetermined	Undetermined	Undetermined	Undetermined	Undetermined	Undetermined	Undetermined	Undetermined	Undetermined	#VALUE!	#VALUE!
hsa-miR-520b-001116	Undetermined	Undetermined	Undetermined	Undetermined	Undetermined	Undetermined	Undetermined	Undetermined	Undetermined	Undetermined	Undetermined	Undetermined	Undetermined	Undetermined	Undetermined	Undetermined	Undetermined	39.609	Undetermined	Undetermined	Undetermined	Undetermined	Undetermined	Undetermined	Undetermined	#VALUE!	#VALUE!
hsa-miR-520e-001119	Undetermined	Undetermined	Undetermined	Undetermined	Undetermined	Undetermined	Undetermined	Undetermined	Undetermined	Undetermined	Undetermined	Undetermined	Undetermined	Undetermined	Undetermined	Undetermined	Undetermined	Undetermined	Undetermined	Undetermined	Undetermined	Undetermined	Undetermined	Undetermined	Undetermined	#VALUE!	#VALUE!
hsa-miR-520f-001120	Undetermined	Undetermined	Undetermined	Undetermined	Undetermined	Undetermined	Undetermined	Undetermined	Undetermined	Undetermined	Undetermined	Undetermined	Undetermined	Undetermined	Undetermined	Undetermined	Undetermined	Undetermined	Undetermined	Undetermined	Undetermined	Undetermined	39.352	Undetermined	Undetermined	#VALUE!	#VALUE!
RNU48	dCT
hsa-let-7a-000377	4.573	4.152	5.081	5.901	4.289	5.382	5.968	5.479	5.335	8.168	7.164	9.208	6.22	3.301	6.245	2.343	3.693	5.179	5.449	7.079	6.754	10.666	6.702	6606	10710	6.606	10.71
hsa-let-7c-000379	8.411	7.593	8.138	9.948	8.398	9.174	9.32	7.556	5.523	8.981	9.843	9.451	6.786	6.955	11.009	4.964	7.853	7.823	9.076	11.323	6.372	14.905	8.228	10974	11279	10.974	11.279
hsa-let-7d-002283	5.787	5.137	6.11	6.991	5.733	5.939	6.63	6.73	7.365	8.809	8.393	9.406	6.282	4.904	6.897	4.25	4.518	6.518	6.675	7.418	7.614	9.646	7.137	7107	10014	7.107	10.014
hsa-let-7e-002406	1.152	0.709002	2.162	2.804	1.474	2.006	2.708	2.475	2.592	4.514	3.644	4.414	2.182	-0.0879993	2.086	-0.909	-0.0350018	1.028	1.922	3.594	3.083	5.444	3.277	2630	6004	2.63	6.004
hsa-let-7f-000382	6.632	6.135	8.664	8.408	7.07	7.943	8.345	8.638	8.918	10.191	9.115	12.675	6.859	5.724	8.681	4.519	6.167	6.812	9.03	8.473	9.775	12.492	8.54	8830	10937	8.83	10.937
hsa-let-7g-002282	2.072	1.598	2.916	3.117	1.645	2.788	2.912	3.784	4.591	4.658	4.528	6	2.698	1.561	2.636	0.559999	1.811	2.011	2.416	3.948	3.581	6.661	3.438	3446	7049	3.446	7.049
hsa-miR-1-002222	7.244	6.597	7.329	7.676	7.457	6.241	7.117	9.881	6.215	11.6	8.849	9.906	13.619	7.245	8.228	5.325	7.604	5.789	8.097	11.103	5.394	#VALUE!	6.615	10481	#VALUE!	10.481	#VALUE!
hsa-miR-9-000583	6.894	9.473	8.363	8.483	9.019	9.87	8.861	11.65	8.716	12.742	10.857	11.813	9.398	8.301	9.914	7.366	8.73	7.669	8.695	7.938	8.518	13.384	8.847	13950	11002	13.95	11.002
hsa-miR-10a-000387	5.577	5.686	5.445	7.437	5.725	5.934	6.07	6.898	5.932	6.987	6.146	8.335	5.91	5.797	7.027	5.328	5.404	5.611	5.189	6.619	4.364	7.324	5.773	5938	7624	5.938	7.624
hsa-miR-10b-002218	6.947	6.93	8.253	8.745	7.166	8.18	7.506	8.422	7.117	11.756	8.644	11.745	7.478	7.169	8.868	9.048	7.607	8.236	7.745	9.619	7.006	11.198	6.947	7846	12925	7.846	12.925
U6 snRNA-001973	-1.505	-3.354	-2.865	-2.129	-3.077	-2.526	-3.739	-2.308	-2.857	-3.878	-3.03	-4.119	-2.237	-1.838	-3.439	-3.528	-3.232	-1.973	-1.878	-1.539	-3.926	-2.669	-3.55	-3680	-1628	-3.68	-1.628
U6 snRNA-001973	-3.034	-3.365	-3.228	-1.135	-2.226	-1.958	-2.962	-1.839	-1.561	-3.671	-2.704	-3.735	-2.321	-2.285	-3.156	-2.335	-1.552	-4.433	-2.615	-1.871	-3.989	-2.209	-2.154	-2704	-1600	-2.704	-1.6
hsa-miR-15a-000389	8.59	8.631	8.496	10.043	8.831	9.25	8.385	10.19	10.97	9.157	9.645	10.088	8.148	8.51	10.215	7.43	8.667	8.095	9.613	10.536	11.642	15.207	9.526	9683	13742	9.683	13.742
hsa-miR-15b-000390	4.693	3.521	4.8	5.821	5.842	4.793	4.392	5.808	7.802	7.521	7.254	10.132	4.471	5.867	4.369	5.411	4.648	5.269	6.312	5.965	7.273	6.384	5.751	3433	6477	3.433	6.477
hsa-miR-16-000391	-0.358999	-1.28	0.188999	0.411001	-1.314	-0.212	-0.848999	0.316	0.0719986	-0.921999	-0.538	-0.0859985	-0.456001	-0.855999	-0.986	-0.874001	-0.636002	-1.565	-0.320999	0.0179996	-1.499	1.552	-0.00900078	-442	2393	-0.442	2.393
hsa-miR-17-002308	0.566	-0.539999	0.657	0.909	0.341002	0.452	0.192001	1.623	1.184	-0.249001	1.104	2.155	-0.128	0.215	0.17	0.727999	0.226999	0.489	0.809999	1.549	0.697001	3.2	0.862999	-770	3300	-0.77	3.3
hsa-miR-18a-002422	8.328	7.458	9.449	8.509	7.622	8.253	8.054	8.763	11.757	9.532	10.949	#VALUE!	6.96	7.959	7.313	8.4	8.164	9.917	9.696	8.643	9.943	12.414	8.997	8116	12905	8.116	12.905
hsa-miR-18b-002217	#VALUE!	13.005	#VALUE!	13.354	15.23	16.102	14.463	16.816	15.951	13.505	14.238	15.826	11.653	12.657	12.063	#VALUE!	#VALUE!	#VALUE!	16.794	16.168	#VALUE!	#VALUE!	14.128	14886	#VALUE!	14.886	#VALUE!
hsa-miR-19a-000395	1.655	0.706001	2.5	2.349	2.32	1.6	1.597	2.496	3.42	3.454	3.116	5.355	1.053	0.918001	0.961	1.502	1.04	2.025	1.806	1.74	3.281	5.623	1.511	1729	6079	1.729	6.079
hsa-miR-19b-000396	0.121	-0.636	0.852999	0.987001	-0.052	0.408998	0.434	1.46	2.643	1.494	2.228	3.121	-0.144001	-0.303999	-0.647001	-0.00699997	-0.309	-0.0249996	0.441	1.091	1.645	4.155	0.743999	101	4244	0.101	4.244
hsa-miR-20a-000580	1.263	-0.0889988	1.413	1.931	1.214	1.364	1.391	2.215	3.235	1.585	2.848	5.085	0.518	0.421001	0.84	0.343	0.186998	1.425	1.973	2.596	3.38	5.304	1.733	578	5629	0.578	5.629
hsa-miR-20b-001014	4.985	6.273	6.934	7.004	4.903	7.33	6.864	6.883	6.608	7.908	8.674	10.557	7.141	5.704	6.647	4.821	7.04	6.363	5.376	7.007	6.67	8.706	7.21	6952	9648	6.952	9.648
hsa-miR-21-000397	-0.0799999	-0.33	1.088	1.899	0.957001	0.602999	0.210001	2.621	3.743	2.871	2.888	5.038	-0.127001	0.887001	0.431	-0.301001	0.618999	0.594999	1.521	0.852001	4.274	4.619	1.773	1839	5300	1.839	5.3
hsa-miR-22-000398	8.191	7.005	8.447	9.871	9.096	8.133	8.607	14.226	10.33	14.224	14.772	#VALUE!	7.837	6.479	7.77	5.965	7.83	8.129	8.813	9.721	11.654	14.741	9.772	10876	#VALUE!	10.876	#VALUE!
hsa-miR-23a-000399	14.015	12.188	13.916	12.042	15.237	13.02	#VALUE!	#VALUE!	12.327	12.387	12.688	17.51	#VALUE!	13.186	13.678	#VALUE!	12.554	15.066	#VALUE!	14.494	14.792	#VALUE!	12.044	13843	#VALUE!	13.843	#VALUE!
hsa-miR-23b-000400	6.136	6.172	6.797	7.597	6.507	6.996	7.25	8.183	7.358	9.865	9.957	11.071	9.448	5.243	7.808	3.754	5.411	6.252	8.463	9.409	7.007	9.617	6.976	9288	10003	9.288	10.003
hsa-miR-24-000402	0.301001	-0.716	0.732	0.617001	-0.212999	-0.347	0.184	1.975	-0.188002	0.296	-0.370001	0.683001	0.202	0.353001	-0.174	0.216999	0.677999	-0.360001	-0.275	0.731001	-2.148	1.967	-0.459002	441	2460	0.441	2.46
hsa-miR-25-000403	5.771	5.58	6.226	7.035	6.28	6.534	5.865	6.209	8.599	7.785	8.94	10.269	6.053	5.335	5.821	5.191	5.615	6.351	6.252	7.353	7.443	7.346	7	5232	8482	5.232	8.482
hsa-miR-26a-000405	0.491001	0.540001	0.749001	1.522	0.387001	0.948999	1.329	2.299	1.609	3.257	2.84	3.583	1.584	-0.257999	1.114	-1.021	-0.0270004	0.514999	0.625	2.084	0.775002	4.319	1.468	2241	4387	2.241	4.387
hsa-miR-26b-000407	1.062	1.239	2.18	2.81	1.518	2.148	2.48	4.112	4.278	5.043	3.954	5.721	2.823	0.391001	2.072	0.202	1.356	1.185	1.453	3.233	3.302	6.421	3.432	4631	6732	4.631	6.732
hsa-miR-27a-000408	4.515	3.661	5.124	4.795	4.166	4.134	4.104	5.844	6.429	5.311	5.978	7.71	4.736	4.68	4.577	4.428	4.236	4.672	5.491	5.672	3.938	7.686	4.694	4172	7409	4.172	7.409
hsa-miR-27b-000409	4.912	4.516	5.164	5.368	5.051	5.071	5.065	8.439	6.032	8.101	6.647	8.438	6.224	4.716	5.38	3.268	4.234	4.933	6.65	6.517	5.241	10.297	5.461	6737	9388	6.737	9.388
hsa-miR-28-3p-002446	3.119	2.719	2.879	3.861	2.394	2.987	2.914	4.57	2.033	4.265	3.481	4.537	3.885	2.935	2.92	2.345	2.845	2.926	3.236	3.993	0.579	4.453	3.146	3666	5896	3.666	5.896
hsa-miR-28-000411	5.076	4.291	5.384	6.069	5.343	5.341	4.9	7.131	5.465	7.887	7.418	9.248	6.05	5.166	5.029	3.953	5.603	5.3	5.895	5.948	5.296	7.864	6.098	5508	8405	5.508	8.405
U6 snRNA-001973	-1.65	-2.518	-3.006	-1.263	-2.381	-1.941	-3.448	-1.949	-2.435	-3.516	-2.591	-3.657	-1.874	-0.887999	-3.115	-1.377	-2.431	-1.443	-1.923	-2.662	-3.544	-2.149	-2.556	-2854	-909	-2.854	-0.909
U6 snRNA-001973	-2.054	-2.572	-2.96	-1.003	-1.905	-1.719	-2.768	-1.686	-1.829	-3.01	-1.965	-3.667	-2.311	-1.182	-3.068	-1.575	-1.772	-1.859	-2.638	-2.196	-3.516	-1.903	-2.04	-3247	-1865	-3.247	-1.865
hsa-miR-29a-002112	0.686001	-0.032999	1.063	1.042	-0.514	1.041	1.035	2.338	2.206	1.922	1.946	3.015	0.75	0.245001	1.11	-0.247	0.963999	0.487999	1.389	2.408	0.467001	4.142	1.105	547	4233	0.547	4.233
hsa-miR-29b-000413	6.991	7.021	8.916	8.308	6.381	8.174	7.155	9	9.952	9.076	9.902	10.603	7.782	6.743	8.128	5.81	7.751	7.555	9.037	10.245	9.302	12.632	9.44	8736	#VALUE!	8.736	#VALUE!
hsa-miR-29c-000587	3.384	2.897	4.481	4.173	2.054	3.806	4.016	5.62	5.568	5.211	5.487	7.022	4.381	2.568	4.186	2.493	4.122	3.247	3.766	5.348	3.987	8.372	4.749	4749	8343	4.749	8.343
hsa-miR-30b-000602	0.851	1.218	1.972	2.751	-0.234999	1.926	2.301	3.408	2.885	4.304	3.621	5.527	2.8	-0.424	1.859	-1.039	0.929998	0.536999	0.934999	3.079	2.253	4.468	2.641	2850	4805	2.85	4.805
hsa-miR-30c-000419	0.292	0.752001	1.347	1.904	-0.778999	1.229	1.889	3.057	1.758	3.682	2.881	4.772	2.173	-0.265999	1.63	-0.426001	1.358	-0.0830002	-0.0949993	1.781	0.805	3.199	1.214	1677	3426	1.677	3.426
hsa-miR-31-002279	0.829	0.601002	0.551001	1.641	0.147001	0.938999	1.975	3.994	9.061	3.972	4.859	3.958	3.138	0.884001	0.0219994	0.622999	1.072	0.536999	0.552999	1.608	7.015	3.223	1.953	-138	4103	-0.138	4.103
hsa-miR-32-002109	11.865	10.597	12.21	11.952	11.254	12.691	12.297	11.07	12.92	13.694	11.747	13.157	12.713	8.29	#VALUE!	8.074	11.705	13.102	12.625	15.216	11.13	#VALUE!	14.294	#VALUE!	#VALUE!	#VALUE!	#VALUE!
hsa-miR-33b-002085	#VALUE!	14.547	16.604	#VALUE!	#VALUE!	#VALUE!	17.017	#VALUE!	#VALUE!	#VALUE!	#VALUE!	#VALUE!	#VALUE!	#VALUE!	#VALUE!	#VALUE!	#VALUE!	#VALUE!	#VALUE!	#VALUE!	#VALUE!	#VALUE!	#VALUE!	#VALUE!	#VALUE!	#VALUE!	#VALUE!
hsa-miR-34a-000426	4.958	4.362	5.026	5.407	7.028	4.716	4.71	6.049	7.811	7.053	5.473	7.953	3.865	6.392	4.518	5.252	4.565	5.899	6.756	4.97	6.748	9.688	5.94	4519	8683	4.519	8.683
hsa-miR-34c-000428	12.555	#VALUE!	#VALUE!	#VALUE!	#VALUE!	#VALUE!	#VALUE!	#VALUE!	13.209	#VALUE!	#VALUE!	#VALUE!	12.93	13.11	#VALUE!	#VALUE!	11.751	#VALUE!	#VALUE!	13.932	#VALUE!	#VALUE!	14.439	16931	#VALUE!	16.931	#VALUE!
hsa-miR-92a-000431	4.456	3.481	4.57	5.165	4.313	4.419	5.034	4.927	5.724	6.289	6.283	8.034	4.175	3.909	3.977	3.284	3.124	4.753	5.049	5.543	5.615	5.474	4.997	3106	5995	3.106	5.995
mmu-miR-93-001090	3.381	2.028	3.329	3.816	3.36	2.928	2.64	3.913	4.981	4.313	4.664	7.317	2.387	3.239	2.388	3.25	2.757	3.295	3.367	3.536	4.934	4.49	3.242	1848	4760	1.848	4.76
hsa-miR-95-000433	6.15	5.539	6.51	7.197	6.758	5.948	7.613	8.718	7.779	6.293	8.388	8.159	8.467	6.232	5.741	5.671	4.897	7.02	7.146	8.149	7.516	9.33	6.2	7720	10940	7.72	10.94
mmu-miR-96-000186	9.262	10.412	11.676	12.824	8.808	12.177	10.369	#VALUE!	#VALUE!	15.435	#VALUE!	#VALUE!	11.584	8.803	16.645	10.274	12.606	9.48	10.067	12.789	#VALUE!	#VALUE!	11.092	10447	#VALUE!	10.447	#VALUE!
hsa-miR-98-000577	8.216	8.025	8.208	8.045	9.227	9.944	8.376	9.688	9.095	10.969	12.617	11.114	8.194	7.706	8.1	5.593	7.931	9.515	8.601	9.583	9.886	16.321	10.631	10529	12041	10.529	12.041
hsa-miR-99a-000435	5.353	4.844	6.462	5.114	5.336	4.868	6.084	5.959	4.103	7.345	5.822	7.962	4.343	6.288	6.798	4.216	5.777	5.405	6.173	7.05	4.123	8.175	3.502	7558	8553	7.558	8.553
hsa-miR-99b-000436	6.468	6.763	7.436	7.728	7.001	7.136	6.373	8.452	6.856	9.143	8.049	9.992	7.631	6.756	7.468	5.826	6.962	7.445	7.573	7.469	6.635	8.427	6.649	7868	7816	7.868	7.816
hsa-miR-100-000437	5.091	4.56	5.058	5.501	4.927	5.247	5.535	5.977	4.398	6.767	6.905	6.757	4.413	4.593	5.997	3.728	4.77	3.656	5.461	6.312	3.338	7.556	3.854	5978	7437	5.978	7.437
hsa-miR-101-002253	6.773	6.708	7.962	8.469	6.365	7.581	7.405	11.712	10.317	9.78	9.682	10.585	7.476	6.367	7.697	5.412	7.243	6.614	8.292	10.203	7.902	#VALUE!	8.677	9454	#VALUE!	9.454	#VALUE!
hsa-miR-103-000439	6.016	5.184	7.038	6.671	6.01	6.778	6.709	7.299	8.41	8.407	7.755	10.834	5.828	5.728	6.638	5.325	5.493	6.66	7.606	7.215	7.833	8.976	7.175	6149	8395	6.149	8.395
hsa-miR-105-002167	#VALUE!	#VALUE!	#VALUE!	#VALUE!	#VALUE!	#VALUE!	#VALUE!	#VALUE!	#VALUE!	#VALUE!	#VALUE!	#VALUE!	#VALUE!	#VALUE!	#VALUE!	#VALUE!	#VALUE!	#VALUE!	#VALUE!	#VALUE!	#VALUE!	#VALUE!	#VALUE!	#VALUE!	#VALUE!	#VALUE!	#VALUE!
hsa-miR-106a-002169	0.118	-0.653	0.678999	0.947001	0.200001	0.535999	0.323	1.623	1.174	-0.150999	1.429	2.498	-0.226002	0.142	-0.229	0.518999	0.0539989	0.468	0.92	1.545	0.736	2.794	0.654999	-858	3077	-0.858	3.077
RNU44-001094	2.473	1.596	1.53	0.681	1.397	1.564	1.977	2.375	5.476	4.097	3.39	3.192	1.566	2.592	2.758	2.698	2.383	1.399	3.102	2.819	4.123	1.216	3.083	3006	2978	3.006	2.978
hsa-miR-106b-000442	4.285	3.276	5.339	5.004	3.269	4.219	4.217	6.007	7.642	5.484	6.564	9.453	4.025	4.105	4.463	3.984	4.5	4.338	4.741	5.189	6.797	7.768	5.435	4540	8330	4.54	8.33
hsa-miR-107-000443	9.769	11.924	#VALUE!	#VALUE!	15.053	11.179	11.498	#VALUE!	11.883	#VALUE!	13.057	#VALUE!	13.645	10.897	14.509	#VALUE!	10.215	11.418	12.575	#VALUE!	#VALUE!	#VALUE!	12.487	13293	#VALUE!	13.293	#VALUE!
hsa-miR-122-002245	6.168	6.069	7.063	#VALUE!	#VALUE!	#VALUE!	3.814	#VALUE!	#VALUE!	#VALUE!	#VALUE!	11.997	7.171	5.369	6.544	6.919	6.55	7.269	7.151	#VALUE!	7.811	6.241	#VALUE!	8199	8643	8.199	8.643
mmu-miR-124a-001182	11.576	13.552	11.626	14.561	8.953	9.073	9.794	9.353	#VALUE!	12.421	11.353	16.237	10.828	9.738	14.301	11.269	8.841	13.526	10.255	13.998	13.628	12.17	13.387	12981	13428	12.981	13.428
hsa-miR-125a-3p-002199	11.505	10.889	12.813	#VALUE!	#VALUE!	13.98	12.164	13.152	#VALUE!	12.789	14.155	#VALUE!	#VALUE!	12.988	10.864	#VALUE!	#VALUE!	11.624	11.014	#VALUE!	11.947	#VALUE!	11.801	#VALUE!	12667	#VALUE!	12.667
hsa-miR-125a-5p-002198	4.819	4.85	5.667	5.456	3.86	5.266	5.331	6.007	3.592	4.48	5.209	5.512	6.19	4.938	6.056	4.706	5.4	5.038	4.874	6.298	2.562	6.474	5.212	6813	5961	6.813	5.961
hsa-miR-125b-000449	4.032	3.529	4.502	5.155	4.144	4.704	4.431	4.566	3.109	5.815	5.521	5.391	3.424	4.211	5.278	2.975	3.758	3.786	5.306	6.46	2.122	7.13	3.52	5859	6082	5.859	6.082
hsa-miR-126-002228	-0.872999	-0.539	0.897999	0.18	-1.187	0.208	-0.150999	0.184	-0.765001	-0.573	-0.542	0.353001	-0.928001	-0.841	0.0769997	-0.492001	0.493999	-0.464001	-0.273001	0.476	-1.167	2.487	0.00799942	725	2680	0.725	2.68
hsa-miR-127-000452	5.968	5.128	6.333	6.808	5.762	5.786	6.191	7.63	6.611	8.572	7.748	9.9	6.717	6.515	6.018	4.865	5.298	5.717	6.928	7.536	6.41	8.955	5.71	6473	7807	6.473	7.807
hsa-miR-127-5p-002229	#VALUE!	#VALUE!	#VALUE!	15.402	#VALUE!	#VALUE!	#VALUE!	#VALUE!	#VALUE!	#VALUE!	#VALUE!	#VALUE!	#VALUE!	#VALUE!	#VALUE!	#VALUE!	#VALUE!	#VALUE!	#VALUE!	#VALUE!	#VALUE!	#VALUE!	#VALUE!	#VALUE!	#VALUE!	#VALUE!	#VALUE!
hsa-miR-128a-002216	10.005	10.004	11.619	11.599	9.624	10.406	8.82	10.595	11.357	13.764	14.867	#VALUE!	9.468	8.961	9.296	7.942	7.887	9.684	10.559	10.585	11.726	12.546	10.062	11218	#VALUE!	11.218	#VALUE!
mmu-miR-129-3p-001184	10.998	11.716	9.3	12.323	11.777	9.079	12.655	11.269	#VALUE!	#VALUE!	#VALUE!	12.27	#VALUE!	10.174	9.696	6.785	7.866	11.765	#VALUE!	14.424	10.909	#VALUE!	9.583	#VALUE!	#VALUE!	#VALUE!	#VALUE!
hsa-miR-129-000590	#VALUE!	#VALUE!	#VALUE!	#VALUE!	#VALUE!	#VALUE!	#VALUE!	#VALUE!	#VALUE!	#VALUE!	#VALUE!	#VALUE!	#VALUE!	#VALUE!	#VALUE!	11.317	#VALUE!	#VALUE!	#VALUE!	#VALUE!	#VALUE!	#VALUE!	#VALUE!	#VALUE!	#VALUE!	#VALUE!	#VALUE!
hsa-miR-130a-000454	7.045	6.663	8.292	7.838	7.54	7.387	8.043	8.143	7.293	9.631	9.15	10.777	7.29	6.725	8.47	5.55	6.552	6.968	8.957	9.517	7.08	11.394	7.545	9388	10735	9.388	10.735
hsa-miR-130b-000456	7.343	6.662	8.463	7.914	5.887	7.971	8.754	8.96	10.572	11.008	10.671	10.917	7.788	6.597	7.596	4.654	6.36	7.459	7.831	9.044	11.18	10.392	9.184	8089	10335	8.089	10.335
hsa-miR-132-000457	3.627	2.832	3.644	3.956	3.417	3.377	3.271	4.119	4.867	4.266	5.064	5.948	4.102	4.425	3.427	3.895	3.84	4.624	4.245	4.833	3.307	4.388	4.01	3480	5279	3.48	5.279
hsa-miR-133a-002246	7.051	5.235	7.094	6.588	6.434	5.921	6.499	8.334	1.803	7.563	6.11	5.386	9.897	6.243	6.805	5.611	5.772	6.008	6.862	9.395	-0.139	8.859	5.265	10191	9552	10.191	9.552
hsa-miR-133b-002247	10.581	9.059	9.167	11.306	12.334	10.773	10.507	16.657	7.788	15.993	13.042	14.994	#VALUE!	8.658	11.634	8.264	9.827	10.214	10.696	13.565	7.317	#VALUE!	9.584	12197	#VALUE!	12.197	#VALUE!
mmu-miR-134-001186	11.184	10.49	11.135	12.96	11.333	11.499	12.152	11.954	9.293	10.582	10.8	10.516	12.883	12.524	12.664	11.351	12.04	12.035	11.95	13.836	8.326	17.111	11.005	14374	14766	14.374	14.766
hsa-miR-135a-000460	6.72	5.005	7.484	6.563	5.262	5.6	7.465	11.009	12.482	11.366	10.45	13.057	11.433	5.934	6.912	5.719	4.534	5.529	7.53	8.214	10.159	12.153	9.342	8903	14437	8.903	14.437
hsa-miR-135b-002261	7.416	4.272	6.158	5.753	6.325	5.014	3.964	6.913	8.995	4.787	6.051	9.372	4.971	6.748	5.111	7.302	5.127	6.514	7.633	5.617	14.466	9.739	5.292	3387	9183	3.387	9.183
hsa-miR-136-000592	#VALUE!	#VALUE!	#VALUE!	16.405	#VALUE!	13.528	#VALUE!	14.283	13.925	16.232	17.123	#VALUE!	16.699	15.466	#VALUE!	#VALUE!	#VALUE!	#VALUE!	16.239	#VALUE!	#VALUE!	#VALUE!	16.824	17000	#VALUE!	17	#VALUE!
mmu-miR-137-001129	#VALUE!	#VALUE!	#VALUE!	12.839	#VALUE!	#VALUE!	#VALUE!	#VALUE!	15.847	#VALUE!	#VALUE!	#VALUE!	#VALUE!	10.768	#VALUE!	#VALUE!	10.23	#VALUE!	#VALUE!	11.284	#VALUE!	#VALUE!	#VALUE!	#VALUE!	#VALUE!	#VALUE!	#VALUE!
hsa-miR-138-002284	6.635	7.948	7.836	6.456	8.809	9.464	6.83	10.25	6.622	8.209	7.631	7.518	6.927	9.559	7.514	7.961	6.595	8.116	8.153	7.895	5.849	7.963	6.768	8622	8825	8.622	8.825
hsa-miR-139-3p-002313	#VALUE!	#VALUE!	#VALUE!	15.059	#VALUE!	#VALUE!	#VALUE!	#VALUE!	10.526	#VALUE!	13.513	12.463	#VALUE!	#VALUE!	#VALUE!	#VALUE!	#VALUE!	#VALUE!	13.722	#VALUE!	10.133	#VALUE!	14.44	#VALUE!	15939	#VALUE!	15.939
hsa-miR-139-5p-002289	5.524	4.677	5.722	5.09	4.144	4.742	6.02	7.356	4.023	7.956	6.336	6.597	6.426	4.797	5.813	4.37	5.148	5.294	5.379	6.447	3.179	7.531	5.581	8341	8200	8.341	8.2
hsa-miR-140-3p-002234	6.239	6.591	6.533	6.993	6.542	7.006	7.006	7.472	6.177	7.016	7.196	6.702	6.444	6.04	6.895	6.532	6.656	6.528	6.498	7.119	4.714	7.709	6.801	7694	8022	7.694	8.022
mmu-miR-140-001187	3.195	3.31	4.052	3.66	2.493	3.463	3.414	5.027	4.213	4.494	4.541	6.07	2.972	3.048	3.507	2.886	4.057	3.417	3.8	4.487	3.155	6.43	3.842	5424	6889	5.424	6.889
hsa-miR-141-000463	3.239	2.896	4.782	4.617	2.395	3.405	3.848	6.876	10.229	5.491	5.153	7.901	4.622	2.495	3.711	2.118	3.799	3.271	4.061	4.645	13.004	8.588	4.858	6027	9172	6.027	9.172
hsa-miR-142-3p-000464	0.657001	2.03	2.367	1.992	2.933	3.586	1.888	2.523	4.72	3.926	4.362	5.409	0.438	1.702	3.075	1.275	2.881	3.115	4.457	4.49	5.905	7.014	4.188	5049	6388	5.049	6.388
hsa-miR-142-5p-002248	8.93	10.08	10.049	9.979	9.962	11.653	10.148	11.265	14.541	10.904	10.653	12.353	8.393	9.19	10.071	8.335	9.567	13.832	11.846	12.855	#VALUE!	#VALUE!	11.892	12391	12676	12.391	12.676
hsa-miR-143-002249	2.43	1.348	3.604	2.863	2.573	2.141	1.925	4.83	1.099	4.406	4.25	4.772	3.325	2.631	3.036	1.216	2.009	1.888	3.076	4.499	-0.660999	6.812	2.031	5073	6960	5.073	6.96
hsa-miR-145-002278	0.714001	-0.311998	1.091	0.815001	0.747	-0.00699997	0.433001	3.009	-1.375	3.948	2.155	3.646	2.203	0.870001	0.767	-0.443001	-0.204	-0.238001	0.698	2.316	-2.606	2.211	-0.518002	2711	2545	2.711	2.545
hsa-miR-146a-000468	-0.212	1.479	0.0650005	-0.17	3.108	0.988998	-0.229	1.303	1.237	0.847	1.197	1.34	1.154	2.7	-0.489	3.037	0.505999	2.689	3.118	0.0430012	2.011	4.529	2.042	2288	2702	2.288	2.702
hsa-miR-146b-3p-002361	11.226	#VALUE!	15.57	16.112	11.814	#VALUE!	12.491	11.126	#VALUE!	#VALUE!	#VALUE!	14.301	11.013	#VALUE!	#VALUE!	#VALUE!	#VALUE!	12.838	14.367	#VALUE!	#VALUE!	#VALUE!	13.554	#VALUE!	#VALUE!	#VALUE!	#VALUE!
hsa-miR-146b-001097	1.107	2.552	2.478	1.975	3.235	3.288	2.352	1.609	1.693	0.269001	2.075	1.176	1.361	3.218	2.608	2.481	2.831	3.137	3.989	2.453	1.583	4.631	2.143	2810	4905	2.81	4.905
hsa-miR-147b-002262	#VALUE!	#VALUE!	13.598	#VALUE!	#VALUE!	#VALUE!	14.966	#VALUE!	#VALUE!	#VALUE!	#VALUE!	#VALUE!	13.765	#VALUE!	14.705	#VALUE!	15.296	#VALUE!	13.438	13.009	#VALUE!	#VALUE!	13.101	#VALUE!	#VALUE!	#VALUE!	#VALUE!
hsa-miR-148a-000470	1.654	3.228	4.526	4.949	0.780001	3.995	4.463	6.303	8.203	7.38	8.602	8.967	6.59	0.932001	4.066	-0.551001	3.551	1.797	2.819	5.15	8.113	8.837	5.506	6388	7668	6.388	7.668
hsa-miR-148b-000471	8.809	7.597	8.985	9.829	8.1	9.044	9.054	11.106	11.222	11.764	11.519	#VALUE!	9.174	8.08	8.625	7.624	8.614	8.503	11.063	10.343	9.666	14.006	9.585	10830	15931	10.83	15.931
hsa-miR-149-002255	8.434	9.211	7.993	8.112	8.747	7.87	9.603	11.298	6.199	8.923	8.756	10.215	12.39	8.297	9.419	7.64	7.82	8.589	8.926	10.653	5.147	12.469	8.08	6607	11330	6.607	11.33
hsa-miR-150-000473	1.322	2.127	1.4	1.161	1.758	2.907	3.01	1.427	0.487999	0.723	0.549999	0.336	1.174	2.077	2.697	1.92	2.129	2.66	2.661	3.824	1.87	1.951	1.61	3684	2770	3.684	2.77
hsa-miR-152-000475	5.677	4.992	7.197	6.436	4.847	6.15	5.987	8.056	6.256	7.921	7.831	7.575	6.448	5.09	6.116	5.052	5.408	5.859	6.369	7.819	4.776	8.983	5.938	7518	8894	7.518	8.894
mmu-miR-153-001191	11.613	11.228	#VALUE!	15.641	#VALUE!	12.204	#VALUE!	#VALUE!	#VALUE!	#VALUE!	#VALUE!	#VALUE!	#VALUE!	#VALUE!	13.305	#VALUE!	#VALUE!	#VALUE!	#VALUE!	#VALUE!	#VALUE!	#VALUE!	13.242	#VALUE!	#VALUE!	#VALUE!	#VALUE!
hsa-miR-154-000477	#VALUE!	12.92	#VALUE!	#VALUE!	#VALUE!	#VALUE!	#VALUE!	#VALUE!	13.081	#VALUE!	#VALUE!	#VALUE!	#VALUE!	13.064	#VALUE!	#VALUE!	#VALUE!	#VALUE!	#VALUE!	#VALUE!	#VALUE!	#VALUE!	#VALUE!	#VALUE!	#VALUE!	#VALUE!	#VALUE!
hsa-miR-181a-000480	7.389	7.39	8.408	8.775	8.957	8.66	8.327	7.926	10.208	10.032	9.563	10.15	7.318	8.243	9.296	8.728	8.002	9.186	9.223	8.974	10.444	10.393	8.727	7019	10414	7.019	10.414
hsa-miR-181c-000482	12.485	12.405	11.728	13.064	10.985	13.907	13.027	12.584	13.103	13.604	13.89	16.248	12.378	14.741	12.174	14.414	14.179	12.861	14.709	13.328	13.713	14.71	12.843	11821	16849	11.821	16.849
hsa-miR-182-002334	9.884	10.308	10.394	12.192	8.67	10.582	9.556	9.916	11.968	8.893	10.74	12.909	10.24	7.339	11.353	7.399	9.959	9.647	9.741	10.688	#VALUE!	12.72	10.323	9255	15724	9.255	15.724
hsa-miR-183-002269	9.594	10.07	11.592	11.531	9.063	10.676	9.707	11.602	17.344	10.663	11.894	13.756	10.458	8.434	11.148	8.42	10.287	9.403	9.877	10.824	#VALUE!	12.612	10.584	9269	14086	9.269	14.086
hsa-miR-184-000485	#VALUE!	16.507	#VALUE!	12.86	#VALUE!	#VALUE!	#VALUE!	#VALUE!	#VALUE!	#VALUE!	13.695	10.972	#VALUE!	#VALUE!	#VALUE!	#VALUE!	#VALUE!	#VALUE!	#VALUE!	#VALUE!	11.111	13.014	#VALUE!	#VALUE!	#VALUE!	#VALUE!	#VALUE!
hsa-miR-185-002271	7.327	7.351	8.419	9.118	7.158	7.36	7.743	8.935	9.866	9.893	10.23	11.988	8.006	7.233	7.71	6.697	8.231	7.496	8.669	8.569	9.505	10.455	8.957	8683	13266	8.683	13.266
hsa-miR-186-002285	2.124	2.282	2.545	3.198	1.129	2.617	2.735	4.38	2.658	2.44	2.628	2.773	3.029	1.714	2.576	2.388	2.911	1.707	1.694	2.909	0.386002	4.971	2.43	3654	4654	3.654	4.654
mmu-miR-187-001193	#VALUE!	#VALUE!	#VALUE!	#VALUE!	#VALUE!	#VALUE!	14.124	#VALUE!	9.858	#VALUE!	#VALUE!	#VALUE!	#VALUE!	#VALUE!	#VALUE!	#VALUE!	#VALUE!	#VALUE!	#VALUE!	#VALUE!	7.723	#VALUE!	10.15	#VALUE!	#VALUE!	#VALUE!	#VALUE!
hsa-miR-188-3p-002106	#VALUE!	#VALUE!	#VALUE!	#VALUE!	#VALUE!	#VALUE!	#VALUE!	#VALUE!	#VALUE!	#VALUE!	#VALUE!	#VALUE!	#VALUE!	#VALUE!	#VALUE!	#VALUE!	#VALUE!	#VALUE!	#VALUE!	#VALUE!	#VALUE!	#VALUE!	#VALUE!	#VALUE!	#VALUE!	#VALUE!	#VALUE!
hsa-miR-190-000489	8.519	6.917	9.582	9.781	9.017	8.254	8.695	#VALUE!	15.027	12.012	12.905	14.422	8.994	8.102	8.684	7.406	7.918	9.602	10.394	11.137	11.284	#VALUE!	11.305	14029	#VALUE!	14.029	#VALUE!
hsa-miR-191-002299	0.908001	0.438002	1.039	1.705	0.0410004	1.175	0.945	2.058	0.869999	0.407	0.660999	0.285002	0.978998	0.642	1.03	0.303999	0.713999	1.185	1.132	2.017	-0.936998	1.866	1.102	1182	2051	1.182	2.051
hsa-miR-192-000491	-1.592	-1.882	-0.951	1.373	0.34	0.382	-1.492	2.226	5.364	1.142	0.658998	3.382	-1.489	-0.686998	-2.219	-1.075	-1.598	-1.238	-1.565	1.03	5.376	0.118	0.455999	-1471	-271	-1.471	-0.271
hsa-miR-193a-3p-002250	10.233	10.609	13.602	11.802	9.552	11.662	10.76	12.37	10.84	10.37	12.103	11.575	13.346	9.942	10.51	10.187	11.143	10.061	13.214	15.616	8.162	#VALUE!	12.457	13273	#VALUE!	13.273	#VALUE!
hsa-miR-193a-5p-002281	8.248	7.283	8.188	8.963	6.516	8.332	9.041	8.745	7.802	12.764	10.297	12.55	9.837	6.55	7.787	6.043	7.932	7.16	7.708	9.462	6.367	9.234	8.554	8022	8781	8.022	8.781
hsa-miR-193b-002367	3.439	5.078	4.968	4.993	3.081	5.581	4.677	5.972	3.196	4.202	5.147	4.526	4.511	2.737	4.701	3.309	5.018	3.75	3.513	4.922	1.271	5.185	5.215	4019	4996	4.019	4.996
hsa-miR-194-000493	2.186	0.866001	1.964	2.973	2.037	1.748	1.597	4.612	7.237	3.493	3.184	5.899	2.889	1.757	1.402	2.169	1.141	2.486	2.093	2.226	9.134	4.713	1.861	3141	6576	3.141	6.576
hsa-miR-195-000494	1.283	1.456	2.319	1.908	1.694	1.856	2.839	2.798	2.717	4.517	3.862	5.262	2.284	2.169	2.473	1.583	1.985	1.816	2.205	2.792	1.589	6.592	1.67	4273	7391	4.273	7.391
hsa-miR-196b-002215	14.536	12.855	12.554	11.425	#VALUE!	14.144	6.835	12.812	6.183	4.019	6.899	6.417	12.249	13.718	#VALUE!	#VALUE!	14.494	12.287	#VALUE!	10.073	10.31	11.592	6.691	#VALUE!	13845	#VALUE!	13.845
hsa-miR-197-000497	6.19	5.766	5.714	7.119	5.875	6.29	6.426	7.012	6.076	6.935	7.011	8.571	6.689	6.078	6.238	5.212	6.034	6.64	6.824	7.116	5.024	7.34	7.174	6472	7586	6.472	7.586
hsa-miR-198-002273	#VALUE!	15.884	#VALUE!	#VALUE!	#VALUE!	#VALUE!	#VALUE!	12.324	13.735	#VALUE!	#VALUE!	#VALUE!	14.819	#VALUE!	#VALUE!	#VALUE!	#VALUE!	#VALUE!	#VALUE!	#VALUE!	#VALUE!	14.324	#VALUE!	#VALUE!	#VALUE!	#VALUE!	#VALUE!
hsa-miR-199a-000498	12.253	#VALUE!	11.656	13.031	#VALUE!	11.144	14.822	13.316	11.781	#VALUE!	14.873	#VALUE!	13.203	11.679	13.104	9.773	#VALUE!	9.549	11.949	#VALUE!	#VALUE!	#VALUE!	10.642	13901	#VALUE!	13.901	#VALUE!
hsa-miR-199a-3p-002304	3.033	2.659	3.732	3.667	2.766	3.533	3.09	4.561	3.09	4.052	4.011	4.485	2.893	3.251	3.524	3.018	3.387	3.632	3.556	4.48	2.303	7.64	2.587	4098	8126	4.098	8.126
hsa-miR-199b-000500	#VALUE!	11.176	#VALUE!	16.826	11.889	11.804	12.489	#VALUE!	13.677	#VALUE!	15.439	12.086	13.36	11.177	10.874	13.214	11.563	10.982	13.011	#VALUE!	12.245	#VALUE!	11.1	#VALUE!	#VALUE!	#VALUE!	#VALUE!
hsa-miR-200a-000502	2.022	1.271	2.223	3.261	1.246	1.686	1.551	4.833	7.475	3.488	3.377	5.584	3.165	1.286	2.263	1.006	1.579	1.966	2.512	3.311	#VALUE!	6.176	3.338	4294	7090	4.294	7.09
hsa-miR-200b-002251	-0.385	-1.454	-0.545	0.49	-1.098	-1.32	-0.907	1.845	4.995	1.98	0.963999	4.371	0.358	-0.792999	-0.4	-1.206	-0.844002	-1.095	-0.884001	-0.0240002	9.147	1.912	0.251999	503	3252	0.503	3.252
hsa-miR-200c-002300	-0.376999	-0.632	0.118	0.209	-0.657999	-0.218	0.302	1.287	3.705	1.119	0.557999	1.749	0.941999	-0.803999	0.101	-0.415001	-0.564001	-0.0860004	-0.275	0.315001	6.514	2.146	0.861	353	2597	0.353	2.597
hsa-miR-202-002363	8.393	10.686	10.118	10.981	10.986	8.73	10.845	8.848	16.263	11.403	15.373	#VALUE!	9.865	11.349	10.799	9.762	8.751	9.966	12.507	9.033	#VALUE!	12.302	12.976	12911	16203	12.911	16.203
hsa-miR-203-000507	3.087	1.105	2.539	2.515	1.959	1.374	2.768	5.071	7.444	3.977	3.214	5.242	2.933	2.766	1.193	2.691	1.923	2.5	3.148	2.363	8.148	4.604	3.701	2512	6453	2.512	6.453
hsa-miR-204-000508	4.511	5.663	5.803	6.239	3.427	5.399	8.347	8.835	7.76	10.997	12.084	9.648	12.508	3.443	6.72	3.172	4.935	4.496	4.776	6.653	5.846	13.08	7.796	#VALUE!	9348	#VALUE!	9.348
hsa-miR-205-000509	#VALUE!	#VALUE!	#VALUE!	#VALUE!	#VALUE!	#VALUE!	#VALUE!	#VALUE!	#VALUE!	#VALUE!	#VALUE!	#VALUE!	#VALUE!	#VALUE!	#VALUE!	#VALUE!	#VALUE!	#VALUE!	#VALUE!	#VALUE!	#VALUE!	#VALUE!	#VALUE!	#VALUE!	#VALUE!	#VALUE!	#VALUE!
hsa-miR-208b-002290	#VALUE!	#VALUE!	#VALUE!	#VALUE!	#VALUE!	15.214	#VALUE!	#VALUE!	#VALUE!	#VALUE!	#VALUE!	#VALUE!	13.676	#VALUE!	#VALUE!	#VALUE!	#VALUE!	#VALUE!	14.769	#VALUE!	#VALUE!	#VALUE!	#VALUE!	#VALUE!	#VALUE!	#VALUE!	#VALUE!
hsa-miR-210-000512	7.691	8.343	8.253	8.234	6.174	6.891	7.98	9.428	8.838	8.009	8.054	11.608	10.383	8.388	7.85	10.831	9.168	7.571	7.133	7.1	7.877	9.462	8.229	8188	9588	8.188	9.588
hsa-miR-214-002306	5.466	5.282	5.681	5.607	5.167	5.425	5.614	6.333	3.802	4.844	5.406	5.223	4.781	5.448	5.689	5.354	5.949	5.367	5.782	6.623	2.417	7.036	4.316	5463	7033	5.463	7.033
hsa-miR-215-000518	4.322	6.606	5.195	6.363	8.732	7.34	4.59	8.928	12.493	6.513	4.857	9.312	3.395	8.346	6.47	7.907	5.077	8.512	7.836	2.889	9.225	8.871	1.563	7456	11138	7.456	11.138
hsa-miR-216a-002220	#VALUE!	#VALUE!	14.399	#VALUE!	#VALUE!	#VALUE!	#VALUE!	#VALUE!	15.423	#VALUE!	#VALUE!	#VALUE!	#VALUE!	#VALUE!	#VALUE!	#VALUE!	#VALUE!	#VALUE!	#VALUE!	#VALUE!	#VALUE!	#VALUE!	#VALUE!	#VALUE!	#VALUE!	#VALUE!	#VALUE!
hsa-miR-216b-002326	#VALUE!	12.045	10.358	#VALUE!	#VALUE!	12.968	#VALUE!	#VALUE!	#VALUE!	#VALUE!	#VALUE!	#VALUE!	#VALUE!	#VALUE!	#VALUE!	#VALUE!	#VALUE!	#VALUE!	#VALUE!	#VALUE!	#VALUE!	#VALUE!	#VALUE!	12778	#VALUE!	12.778	#VALUE!
hsa-miR-217-002337	#VALUE!	#VALUE!	12.126	#VALUE!	#VALUE!	13.512	#VALUE!	#VALUE!	#VALUE!	12.773	#VALUE!	#VALUE!	#VALUE!	#VALUE!	#VALUE!	#VALUE!	#VALUE!	#VALUE!	#VALUE!	#VALUE!	11.562	#VALUE!	#VALUE!	#VALUE!	#VALUE!	#VALUE!	#VALUE!
hsa-miR-218-000521	6.758	6.775	7.595	6.985	5.21	7.146	7.497	9.462	5.589	6.363	7.684	6.062	6.979	6.441	8.516	5.285	7.213	5.992	7.097	8.777	3.823	12.147	6.188	10029	11602	10.029	11.602
hsa-miR-219-000522	#VALUE!	12.735	#VALUE!	#VALUE!	#VALUE!	#VALUE!	#VALUE!	#VALUE!	#VALUE!	#VALUE!	#VALUE!	#VALUE!	#VALUE!	#VALUE!	#VALUE!	#VALUE!	#VALUE!	#VALUE!	#VALUE!	#VALUE!	#VALUE!	#VALUE!	#VALUE!	#VALUE!	#VALUE!	#VALUE!	#VALUE!
hsa-miR-221-000524	6.434	5.876	6.066	7.382	8.004	7.001	6.469	7.848	8.98	8.765	9.594	13.405	6.38	7.292	6.742	5.426	5.449	6.322	7.532	7.561	10.368	10.584	6.12	4188	9317	4.188	9.317
hsa-miR-222-002276	-0.380999	-1.453	-0.527	0.434	-0.132999	-0.107	-0.0909996	0.941	1.564	-0.0440006	-0.0530014	1.085	-0.34	0.0600014	-0.0510006	0.0319996	-0.962002	-0.423	0.330999	0.405001	0.577002	0.697001	-0.171001	-343	1654	-0.343	1.654
hsa-miR-223-002295	-0.841999	-0.066	-0.363001	0.288	1.751	0.833	-1.036	-1.172	0.653	-0.625999	0.522999	1.082	-0.423	1.689	0.202	1.364	0.692999	0.361	1.2	1.332	-1.989	-0.83	-0.249001	-425	-1410	-0.425	-1.41
hsa-miR-224-002099	9.418	10.164	11.034	11.612	10.428	8.832	9.37	10.241	8.779	10.877	8.039	#VALUE!	8.178	9.789	10.552	8.586	9.079	8.953	10.698	10.045	8.771	11.124	9.016	8531	10193	8.531	10.193
hsa-miR-296-3p-002101	14.979	#VALUE!	#VALUE!	#VALUE!	#VALUE!	#VALUE!	#VALUE!	#VALUE!	#VALUE!	#VALUE!	#VALUE!	#VALUE!	15.519	#VALUE!	#VALUE!	#VALUE!	#VALUE!	#VALUE!	#VALUE!	#VALUE!	#VALUE!	#VALUE!	14.375	#VALUE!	#VALUE!	#VALUE!	#VALUE!
hsa-miR-296-000527	12.036	11.652	12.278	12.768	12.496	11.217	14.216	14.757	11.555	#VALUE!	17.631	16.537	12.857	11.988	12.667	10.846	11.755	#VALUE!	14.139	12.981	#VALUE!	13.665	11.896	15433	14505	15.433	14.505
hsa-miR-299-3p-001015	#VALUE!	#VALUE!	15.074	#VALUE!	#VALUE!	#VALUE!	13.365	#VALUE!	#VALUE!	#VALUE!	#VALUE!	#VALUE!	#VALUE!	#VALUE!	#VALUE!	14.118	#VALUE!	#VALUE!	#VALUE!	#VALUE!	#VALUE!	#VALUE!	#VALUE!	#VALUE!	#VALUE!	#VALUE!	#VALUE!
hsa-miR-299-5p-000600	9.154	9.429	10.715	10.825	#VALUE!	9.316	10.854	12.331	13.334	12.333	10.252	#VALUE!	9.875	11.602	11.799	8.155	9.024	8.614	10.083	13.931	15.705	16.624	9.869	9741	13263	9.741	13.263
hsa-miR-301-000528	6.742	6.163	7.965	7.845	7.613	6.788	6.376	8.569	8.421	8.683	9.285	12.223	6.941	7.467	7.235	7.796	7.095	6.939	8.425	8.087	8.794	11.938	7.714	8472	11393	8.472	11.393
hsa-miR-301b-002392	10.468	9.202	13.763	11.951	9.603	10.295	9.15	#VALUE!	15.529	12.717	#VALUE!	15.545	10.639	11.707	13.101	11.023	10.615	11.3	#VALUE!	14.228	15.717	#VALUE!	11.455	#VALUE!	12872	#VALUE!	12.872
hsa-miR-302a-000529	#VALUE!	#VALUE!	#VALUE!	15.521	#VALUE!	11.643	#VALUE!	7.919	#VALUE!	#VALUE!	16.423	#VALUE!	9.62	#VALUE!	#VALUE!	#VALUE!	#VALUE!	#VALUE!	#VALUE!	11.579	#VALUE!	#VALUE!	12.818	#VALUE!	#VALUE!	#VALUE!	#VALUE!
ath-miR159a-000338	#VALUE!	#VALUE!	#VALUE!	#VALUE!	#VALUE!	#VALUE!	#VALUE!	#VALUE!	#VALUE!	#VALUE!	#VALUE!	#VALUE!	#VALUE!	#VALUE!	#VALUE!	#VALUE!	#VALUE!	#VALUE!	#VALUE!	#VALUE!	#VALUE!	#VALUE!	#VALUE!	#VALUE!	#VALUE!	#VALUE!	#VALUE!
hsa-miR-302b-000531	7.107	10.14	9.171	10.302	12.144	9.329	10.471	4.4	15.086	#VALUE!	13.689	#VALUE!	7.264	10.656	11.084	8.876	10.632	9.307	10.203	9.763	#VALUE!	13.624	8.998	8957	12969	8.957	12.969
hsa-miR-302c-000533	#VALUE!	15.037	#VALUE!	#VALUE!	#VALUE!	15.136	#VALUE!	11.055	#VALUE!	#VALUE!	#VALUE!	#VALUE!	#VALUE!	#VALUE!	#VALUE!	12.579	#VALUE!	16.529	#VALUE!	#VALUE!	#VALUE!	#VALUE!	#VALUE!	#VALUE!	#VALUE!	#VALUE!	#VALUE!
hsa-miR-320-002277	3.27	2.461	3.372	3.995	2.524	2.974	3.335	4.362	2.066	1.263	3.065	2.756	3.805	2.571	2.397	2.692	2.724	3.4	2.907	3.445	0.358002	3.592	2.949	3032	4342	3.032	4.342
hsa-miR-323-3p-002227	12.487	10.329	10.013	10.47	10.857	9.836	11.035	10.989	9.854	13.691	12.026	13.199	11.313	11.755	9.924	12.543	10.095	10.579	10.723	11.315	11.306	11.372	9.391	10484	11394	10.484	11.394
hsa-miR-324-3p-002161	7.663	7.075	8.379	8.048	8.278	7.626	8.274	9.3	8.654	9.088	9.613	10.6	8.152	7.709	8.064	9.831	8.746	7.766	8.383	9.985	6.852	12.351	8.304	8091	10062	8.091	10.062
hsa-miR-324-5p-000539	8.491	7.382	9.92	9.488	8.745	9.135	8.536	10.834	11.768	11.659	11.459	11.457	10.237	9.314	8.711	8.055	10.084	10.535	9.412	10.939	9.253	12.452	10.016	9347	11991	9.347	11.991
hsa-miR-326-000542	#VALUE!	#VALUE!	16.891	#VALUE!	12.441	#VALUE!	14.642	#VALUE!	12.882	#VALUE!	15.311	#VALUE!	14.298	#VALUE!	17.019	#VALUE!	#VALUE!	#VALUE!	#VALUE!	#VALUE!	#VALUE!	#VALUE!	#VALUE!	#VALUE!	#VALUE!	#VALUE!	#VALUE!
hsa-miR-328-000543	6.648	6.288	7.396	7.5	5.906	6.904	8.064	7.966	6.757	11.207	9.774	11.622	8.175	7.121	7.578	5.546	7.236	6.843	7.301	8.202	5.976	9.304	7.033	9179	8553	9.179	8.553
hsa-miR-329-001101	#VALUE!	#VALUE!	#VALUE!	#VALUE!	#VALUE!	#VALUE!	#VALUE!	#VALUE!	#VALUE!	#VALUE!	#VALUE!	#VALUE!	#VALUE!	#VALUE!	#VALUE!	10.166	#VALUE!	#VALUE!	#VALUE!	#VALUE!	#VALUE!	#VALUE!	#VALUE!	#VALUE!	#VALUE!	#VALUE!	#VALUE!
hsa-miR-330-000544	14.02	13.484	13.877	15.372	#VALUE!	15.63	15.119	14.062	13.863	14.301	14.916	14.379	16.441	14.375	14.829	#VALUE!	14.884	#VALUE!	15.361	14.539	12.934	15.637	13.099	16574	15827	16.574	15.827
hsa-miR-330-5p-002230	#VALUE!	12.954	#VALUE!	#VALUE!	#VALUE!	#VALUE!	#VALUE!	#VALUE!	#VALUE!	#VALUE!	#VALUE!	#VALUE!	#VALUE!	#VALUE!	#VALUE!	#VALUE!	#VALUE!	#VALUE!	#VALUE!	#VALUE!	#VALUE!	#VALUE!	13.274	#VALUE!	#VALUE!	#VALUE!	#VALUE!
hsa-miR-331-000545	3.982	2.646	4.183	4.37	2.945	3.282	3.913	4.346	2.47	4.062	3.856	5.166	4.1	3.588	2.987	3.166	4.232	4.465	3.818	4.643	1.953	4.394	3.531	4059	5030	4.059	5.03
hsa-miR-331-5p-002233	2.074	2.707	4.438	6.535	2.923	3.717	6.368	3.887	16.254	16.131	12.991	#VALUE!	3.38	3.763	5.391	1.005	2.19	3.991	5.889	5.08	9.657	7.587	7.036	2252	8432	2.252	8.432
hsa-miR-335-000546	9.175	7.902	9.236	8.823	7.832	8.467	7.93	9.3	10.622	8.712	9.661	13.919	7.638	9.082	8.645	7.717	7.423	8.273	8.543	9.578	10.24	14.392	7.907	7368	16823	7.368	16.823
hsa-miR-337-5p-002156	10.447	10.839	#VALUE!	10.553	12.962	11.43	10.803	#VALUE!	#VALUE!	12.518	#VALUE!	12.238	11.303	9.873	12.638	10.413	10.516	10.597	#VALUE!	12.977	#VALUE!	#VALUE!	11.413	#VALUE!	#VALUE!	#VALUE!	#VALUE!
hsa-miR-338-3p-002252	11.701	12.083	10.345	11.629	9.278	10.596	9.693	11.874	11.768	11.692	11.248	13.749	12.035	9.846	11.34	9.862	9.316	10.544	10.807	12.579	11.038	#VALUE!	13.026	10052	15483	10.052	15.483
hsa-miR-339-3p-002184	7.478	7.354	7.575	8.174	6.851	7.341	7.769	9.97	7.187	7.33	7.764	7.538	7.826	7.872	7.161	9.141	8.468	7.076	7.174	8.047	5.228	9.575	7.666	6763	9709	6.763	9.709
hsa-miR-339-5p-002257	7.843	8.221	7.738	8.8	7.308	8.294	8.343	9.166	10.184	12.826	10.399	17.048	8.389	7.42	8.286	7.083	7.833	7.218	7.588	7.914	10.431	9.361	8.287	7244	9240	7.244	9.24
hsa-miR-340-002258	5.845	5.854	8.46	7.431	4.83	7.266	6.91	9.304	9.573	9.266	9.158	10.165	6.689	5.09	7.351	4.746	7.681	6.182	6.967	7.932	7.97	10.484	7.454	11205	12242	11.205	12.242
hsa-miR-155-002623	3.705	5.653	3.993	3.775	5.74	5.371	4.397	3.319	3.427	2.556	3.243	3.175	2.641	4.748	4.17	4.4	4.497	5.252	5.218	4.685	4.252	5.187	4.868	3831	5552	3.831	5.552
hsa-let-7b-002619	2.309	2.526	2.869	4.597	2.699	3.718	4.364	2.909	2.932	5.128	5.317	6.437	4.124	1.999	5.181	1.875	2.58	3.461	4.24	4.995	4.223	7.5	5.016	5231	7629	5.231	7.629
hsa-miR-342-3p-002260	3.269	4.241	3.443	4.143	4.462	4.6	4.52	3.959	2.718	4.048	3.709	3.547	3.442	3.565	4.833	3.29	4.222	3.843	4.024	5.034	2.227	4.815	4.158	4882	5711	4.882	5.711
hsa-miR-342-5p-002147	11.176	12.779	10.266	10.999	#VALUE!	13.986	11.567	11.01	11.525	16.151	#VALUE!	12.444	12.585	11.868	15.269	11.382	13.721	12.432	14.529	13.545	#VALUE!	#VALUE!	12.198	14447	#VALUE!	14.447	#VALUE!
hsa-miR-345-002186	5.54	4.686	5.66	6.139	4.523	5.849	5.712	6.963	5.935	5.967	5.832	6.54	4.815	4.926	5.835	5.29	6.114	5.292	5.387	6.126	4.224	7.282	5.245	6211	6946	6.211	6.946
hsa-miR-361-000554	8.608	7.601	8.763	9.322	10.669	8.892	8.327	11.224	9.305	12.156	10.957	11.63	8.608	9.341	10.024	7.429	7.555	9.962	8.541	11.18	8.414	#VALUE!	8.813	9095	11095	9.095	11.095
hsa-miR-362-3p-002117	8.79	9.248	11.85	9.884	7.59	9.162	9.366	12.663	13.454	12.69	11.459	14.182	9.066	8.112	10.367	9.512	10.622	9.229	10.618	11.191	12.279	13.403	10.634	9947	13389	9.947	13.389
hsa-miR-362-001273	7.26	7.367	7.778	7.967	6.635	6.975	7.355	8.192	8.848	9.008	8.835	12.031	6.142	6.71	6.908	6.739	7.284	6.978	7.34	7.996	9.917	9.513	7.695	4949	9696	4.949	9.696
hsa-miR-363-001271	9.274	11.489	10.045	12.354	9.647	11.806	14.267	11.608	11.718	#VALUE!	#VALUE!	#VALUE!	10.726	10.003	11.43	#VALUE!	#VALUE!	9.955	9.344	13.059	11.162	13.12	11.679	11739	#VALUE!	11.739	#VALUE!
hsa-miR-365-001020	6.086	6.653	7.185	7.67	5.757	6.764	7.588	8.956	6.51	10.565	8.664	10.829	7.762	4.851	7.009	4.58	5.829	6.066	6.169	7.648	5.813	9.358	6.711	6785	8196	6.785	8.196
hsa-miR-367-000555	#VALUE!	#VALUE!	#VALUE!	#VALUE!	#VALUE!	#VALUE!	#VALUE!	7.37	#VALUE!	#VALUE!	#VALUE!	#VALUE!	9.072	#VALUE!	#VALUE!	#VALUE!	#VALUE!	#VALUE!	#VALUE!	#VALUE!	#VALUE!	#VALUE!	#VALUE!	#VALUE!	#VALUE!	#VALUE!	#VALUE!
hsa-miR-369-3p-000557	#VALUE!	#VALUE!	#VALUE!	#VALUE!	#VALUE!	13.092	#VALUE!	#VALUE!	#VALUE!	#VALUE!	#VALUE!	#VALUE!	#VALUE!	13.278	#VALUE!	#VALUE!	#VALUE!	#VALUE!	#VALUE!	#VALUE!	#VALUE!	#VALUE!	#VALUE!	#VALUE!	#VALUE!	#VALUE!	#VALUE!
hsa-miR-369-5p-001021	#VALUE!	#VALUE!	#VALUE!	#VALUE!	#VALUE!	#VALUE!	#VALUE!	#VALUE!	#VALUE!	#VALUE!	17.831	#VALUE!	#VALUE!	#VALUE!	#VALUE!	14.657	#VALUE!	#VALUE!	#VALUE!	#VALUE!	#VALUE!	#VALUE!	#VALUE!	#VALUE!	#VALUE!	#VALUE!	#VALUE!
hsa-miR-370-002275	10.639	11.331	11.242	11.487	#VALUE!	11.072	16.752	11.778	10.821	11.144	#VALUE!	15.939	11.728	13.867	#VALUE!	#VALUE!	12.588	11.651	13.829	14.519	8.396	#VALUE!	11.191	#VALUE!	#VALUE!	#VALUE!	#VALUE!
hsa-miR-371-3p-002124	#VALUE!	#VALUE!	#VALUE!	#VALUE!	#VALUE!	#VALUE!	#VALUE!	#VALUE!	#VALUE!	#VALUE!	#VALUE!	#VALUE!	#VALUE!	#VALUE!	#VALUE!	#VALUE!	#VALUE!	#VALUE!	#VALUE!	#VALUE!	#VALUE!	#VALUE!	#VALUE!	#VALUE!	#VALUE!	#VALUE!	#VALUE!
hsa-miR-372-000560	8.131	9.238	8.466	9.699	8.729	7.962	8.412	8.556	11.376	#VALUE!	13.772	14.321	8.456	10.141	8.222	8.256	10.116	7.652	8.175	8.04	#VALUE!	11.186	9.718	7564	10603	7.564	10.603
hsa-miR-373-000561	#VALUE!	#VALUE!	#VALUE!	#VALUE!	#VALUE!	#VALUE!	13.911	#VALUE!	#VALUE!	#VALUE!	#VALUE!	#VALUE!	12.612	#VALUE!	#VALUE!	11.614	#VALUE!	#VALUE!	#VALUE!	#VALUE!	#VALUE!	#VALUE!	#VALUE!	12438	16457	12.438	16.457
hsa-miR-374-000563	3.541	3.4	4.689	4.375	2.865	4.046	4.263	4.981	4.826	4.843	4.836	6.546	4.232	3.118	4.148	2.874	4.117	3.714	4.307	5.244	4.129	8.255	4.561	6284	7888	6.284	7.888
mmu-miR-374-5p-001319	2.14	2.792	3.27	3.954	1.844	3.252	3.123	3.869	2.734	3.728	3.849	4.844	3.219	2.629	3.205	1.934	2.634	2.672	2.979	3.696	1.55	5.649	2.532	3828	5572	3.828	5.572
hsa-miR-375-000564	1.005	-0.0309982	1.218	1.532	-0.243999	0.251999	1.611	4.68	9.314	5.71	4.709	6	5.402	0.0270004	1.014	-0.671	0.771999	0.0939999	0.559	2.46	9.971	3.22	2.611	6577	4148	6.577	4.148
hsa-miR-376a-000565	9.597	9.382	9.876	9.464	10.645	8.905	9.401	11.981	9.725	10.661	10.678	10.001	11.359	9.327	10.29	10.009	8.885	10.02	9.799	11.091	8.23	14.046	8.948	10632	14478	10.632	14.478
hsa-miR-376b-001102	#VALUE!	#VALUE!	16.341	#VALUE!	#VALUE!	#VALUE!	#VALUE!	#VALUE!	#VALUE!	#VALUE!	#VALUE!	#VALUE!	#VALUE!	13.757	#VALUE!	#VALUE!	#VALUE!	#VALUE!	#VALUE!	#VALUE!	#VALUE!	#VALUE!	#VALUE!	#VALUE!	#VALUE!	#VALUE!	#VALUE!
hsa-miR-377-000566	#VALUE!	#VALUE!	#VALUE!	#VALUE!	#VALUE!	#VALUE!	#VALUE!	#VALUE!	#VALUE!	#VALUE!	#VALUE!	#VALUE!	#VALUE!	#VALUE!	#VALUE!	#VALUE!	#VALUE!	#VALUE!	#VALUE!	#VALUE!	#VALUE!	#VALUE!	#VALUE!	#VALUE!	#VALUE!	#VALUE!	#VALUE!
mmu-miR-379-001138	10.089	8.017	13.809	10.178	10.67	9.099	9.206	15.755	10.814	9.743	10.491	11.116	10.314	9.218	8.211	8.967	9.255	9.264	#VALUE!	9.95	10.465	#VALUE!	9.393	13838	#VALUE!	13.838	#VALUE!
hsa-miR-380-3p-000569	#VALUE!	#VALUE!	#VALUE!	#VALUE!	#VALUE!	#VALUE!	#VALUE!	#VALUE!	#VALUE!	#VALUE!	#VALUE!	#VALUE!	#VALUE!	#VALUE!	#VALUE!	#VALUE!	#VALUE!	#VALUE!	#VALUE!	#VALUE!	#VALUE!	#VALUE!	17.892	#VALUE!	#VALUE!	#VALUE!	#VALUE!
hsa-miR-381-000571	9.488	9.718	9.88	15.586	#VALUE!	#VALUE!	10.617	#VALUE!	#VALUE!	#VALUE!	#VALUE!	#VALUE!	9.414	12.289	9.681	11.506	10.277	9.508	10.204	#VALUE!	#VALUE!	12.392	#VALUE!	9464	12011	9.464	12.011
hsa-miR-382-000572	15.435	11.455	13.185	13.3	13.403	10.7	10.357	10.049	10.393	#VALUE!	11.85	15.335	10.565	13.763	13.622	#VALUE!	#VALUE!	11.975	14.923	14.146	13.579	#VALUE!	9.837	13247	#VALUE!	13.247	#VALUE!
hsa-miR-383-000573	12.12	#VALUE!	11.584	13.355	12.331	17.136	#VALUE!	12.644	#VALUE!	#VALUE!	12.524	#VALUE!	#VALUE!	11.975	#VALUE!	#VALUE!	11.745	11.22	#VALUE!	#VALUE!	14.617	#VALUE!	11.694	#VALUE!	#VALUE!	#VALUE!	#VALUE!
hsa-miR-409-5p-002331	#VALUE!	#VALUE!	#VALUE!	#VALUE!	#VALUE!	#VALUE!	#VALUE!	#VALUE!	#VALUE!	#VALUE!	#VALUE!	#VALUE!	#VALUE!	#VALUE!	#VALUE!	#VALUE!	#VALUE!	#VALUE!	#VALUE!	#VALUE!	#VALUE!	14.573	#VALUE!	#VALUE!	#VALUE!	#VALUE!	#VALUE!
hsa-miR-410-001274	11.864	10.354	12.26	11.538	13.134	11.087	10.77	15.616	9.822	11.735	11.912	13.715	11.624	12.351	13.16	10.431	10.839	12.85	14.017	13.259	9.749	#VALUE!	10.629	#VALUE!	13199	#VALUE!	13.199
hsa-miR-411-001610	7.749	7.039	8.798	7.442	7.853	7.258	7.483	12.019	8.244	10.112	8.96	7.955	8.53	7.646	8.249	6.964	7.448	8.885	8.809	9.68	6.106	#VALUE!	6.933	9925	11782	9.925	11.782
hsa-miR-422a-002297	4.179	5.649	5.287	7.455	6.189	6.785	5.859	7.741	7.772	9.674	6.378	11.201	5.225	4.807	6.123	4.627	5.829	4.897	5.322	6.388	7.206	8.72	6.356	6020	8381	6.02	8.381
hsa-miR-423-5p-002340	8.593	9.42	8.71	13.018	11.287	9.934	9.619	11.246	11.48	#VALUE!	11.726	#VALUE!	13.28	9.112	10.4	7.695	7.671	9.249	10.581	10.241	11.854	15.5	10.666	11153	15491	11.153	15.491
hsa-miR-424-000604	8.281	14.178	#VALUE!	14.048	8.895	10.459	11.841	#VALUE!	#VALUE!	#VALUE!	11.386	#VALUE!	9.701	8.609	11.924	7.795	10.826	10.28	9.227	11.641	#VALUE!	#VALUE!	12.037	#VALUE!	#VALUE!	#VALUE!	#VALUE!
hsa-miR-425-5p-001516	5.507	6.013	5.711	6.177	6.697	5.558	5.365	6.308	6.716	7.577	6.233	8.617	5.985	6.108	6.456	7.686	5.64	5.591	5.49	5.608	6.554	7.764	5.764	6152	8019	6.152	8.019
hsa-miR-429-001024	2.465	1.045	2.398	2.883	1.892	1.487	1.423	5.511	7.496	4.012	3.006	7.133	2.604	1.819	1.915	1.493	1.758	2.013	2.827	2.658	14.024	6.476	2.406	3660	7844	3.66	7.844
hsa-miR-431-001979	#VALUE!	#VALUE!	#VALUE!	#VALUE!	#VALUE!	#VALUE!	#VALUE!	#VALUE!	14.756	13.642	14.74	13.284	#VALUE!	#VALUE!	#VALUE!	#VALUE!	#VALUE!	#VALUE!	#VALUE!	#VALUE!	11.815	#VALUE!	13.147	#VALUE!	#VALUE!	#VALUE!	#VALUE!
hsa-miR-433-001028	14.721	13.311	#VALUE!	13.739	#VALUE!	9.613	11.344	#VALUE!	9.432	11.311	9.954	12.937	#VALUE!	#VALUE!	#VALUE!	#VALUE!	#VALUE!	9.992	#VALUE!	14.414	9.601	10.616	9.518	#VALUE!	17311	#VALUE!	17.311
hsa-miR-449-001030	13.563	11.6	#VALUE!	16.346	10.878	16.652	9.465	13.256	11.834	#VALUE!	11.712	12.907	9.506	13.844	13.129	8.318	13.444	11.087	8.991	10.998	11.265	#VALUE!	12.22	#VALUE!	#VALUE!	#VALUE!	#VALUE!
hsa-miR-449b-001608	#VALUE!	13.445	#VALUE!	#VALUE!	11.441	#VALUE!	#VALUE!	#VALUE!	#VALUE!	#VALUE!	#VALUE!	#VALUE!	14.197	15.509	#VALUE!	#VALUE!	#VALUE!	#VALUE!	#VALUE!	11.752	#VALUE!	#VALUE!	#VALUE!	#VALUE!	#VALUE!	#VALUE!	#VALUE!
hsa-miR-450a-002303	10.067	15.227	#VALUE!	12.704	10.716	14.398	#VALUE!	#VALUE!	#VALUE!	#VALUE!	#VALUE!	#VALUE!	14.751	11.6	#VALUE!	11.031	#VALUE!	#VALUE!	13.919	#VALUE!	#VALUE!	#VALUE!	#VALUE!	#VALUE!	#VALUE!	#VALUE!	#VALUE!
hsa-miR-450b-3p-002208	#VALUE!	#VALUE!	#VALUE!	9.12	#VALUE!	12.381	#VALUE!	11.612	13.927	#VALUE!	13.43	#VALUE!	#VALUE!	#VALUE!	#VALUE!	#VALUE!	#VALUE!	#VALUE!	#VALUE!	8.54	#VALUE!	#VALUE!	8.704	#VALUE!	#VALUE!	#VALUE!	#VALUE!
hsa-miR-450b-5p-002207	12.573	#VALUE!	11.964	#VALUE!	#VALUE!	12.03	#VALUE!	11.427	#VALUE!	11.696	14.129	#VALUE!	13.281	8.95	#VALUE!	9.221	10.824	#VALUE!	14.699	#VALUE!	#VALUE!	#VALUE!	11.855	#VALUE!	#VALUE!	#VALUE!	#VALUE!
mmu-miR-451-001141	4.95	4.754	5.108	6.995	5.43	4.631	5.353	5.086	6.104	7.25	9.493	10.492	6.528	4.72	4.84	4.027	5.022	5.724	5.704	5.368	5.117	6.356	6.177	4607	7490	4.607	7.49
hsa-miR-452-002329	8.325	9.008	9.948	11.446	9.728	9.226	9.267	10.248	10.061	10.789	10.036	12.187	9.479	9.024	9.722	8.525	11.073	8.034	9.243	11.518	7.753	#VALUE!	9.604	12416	13286	12.416	13.286
hsa-miR-453-002318	#VALUE!	#VALUE!	#VALUE!	#VALUE!	#VALUE!	#VALUE!	#VALUE!	#VALUE!	#VALUE!	#VALUE!	#VALUE!	#VALUE!	#VALUE!	#VALUE!	#VALUE!	#VALUE!	#VALUE!	#VALUE!	#VALUE!	#VALUE!	#VALUE!	#VALUE!	#VALUE!	#VALUE!	#VALUE!	#VALUE!	#VALUE!
hsa-miR-454-002323	2.994	2.624	2.917	3.698	3.25	2.883	3.231	2.266	3.391	2.515	3.38	3.47	1.823	2.351	3.19	2.256	2.908	2.995	4.441	3.645	1.777	8.75	5.012	3883	7772	3.883	7.772
hsa-miR-455-3p-002244	9.108	7.056	8.384	9.228	8.353	7.797	8.944	10.555	10.988	12.067	12.449	14.457	8.564	9.249	8.952	8.12	6.918	9.41	10.371	9.431	#VALUE!	11.048	9.435	7623	11909	7.623	11.909
hsa-miR-455-001280	7.113	5.184	7.378	7.559	6.41	5.661	6.487	8.424	10.876	9.399	9.263	11.788	6.251	6.715	5.566	6.636	5.962	6.446	6.983	7.628	10.013	11.11	8.336	7536	10696	7.536	10.696
hsa-miR-483-5p-002338	9.712	11.202	10.817	12.433	8.348	11.265	11.078	10.68	8.518	8.105	9.978	13.554	12.486	9.747	11.103	14.149	9.113	9.914	11.901	9.581	8.03	14.031	11.949	9684	11679	9.684	11.679
hsa-miR-484-001821	1.786	1.644	3.035	2.543	0.761002	2.267	2.005	3.367	1.927	1.49	2.011	1.998	1.625	1.828	1.873	1.97	2.742	1.704	1.706	2.508	-0.16	2.816	2.669	2205	2653	2.205	2.653
hsa-miR-485-3p-001277	10.349	10.061	11.249	11.198	10.73	9.335	12.753	13.747	13.452	#VALUE!	13.417	12.092	11.337	12.71	10.529	9.719	9.256	9.699	9.895	10.87	9.445	11.173	11.417	12212	10578	12.212	10.578
hsa-miR-485-5p-001036	#VALUE!	#VALUE!	#VALUE!	#VALUE!	#VALUE!	#VALUE!	#VALUE!	#VALUE!	#VALUE!	#VALUE!	#VALUE!	#VALUE!	#VALUE!	#VALUE!	#VALUE!	#VALUE!	#VALUE!	#VALUE!	#VALUE!	#VALUE!	#VALUE!	#VALUE!	17.539	#VALUE!	#VALUE!	#VALUE!	#VALUE!
hsa-miR-486-3p-002093	9.7	10.447	9.484	8.937	9.471	7.326	12.105	9.418	6.817	9.039	8.068	10.817	12.033	11.875	11.63	8.796	9.76	10.524	11.845	8.614	7.933	8.688	8.951	12711	9256	12.711	9.256
hsa-miR-486-001278	5.351	5.456	5.719	7.625	6.68	5.37	4.911	6.056	4.001	6.888	6.816	7.077	5.694	5.394	4.815	5.453	5.558	5.685	5.134	6.169	3.023	3.371	6.27	4742	4903	4.742	4.903
hsa-miR-487a-001279	10.751	11.524	13.484	15.484	12.436	12.702	12.676	12.618	15.923	#VALUE!	#VALUE!	#VALUE!	16.465	12.224	#VALUE!	14.607	#VALUE!	12.872	#VALUE!	14.88	#VALUE!	17.387	12.86	#VALUE!	15340	#VALUE!	15.34
hsa-miR-487b-001285	8.892	9.105	9.748	8.976	10.212	8.639	9.301	10.639	9.438	11.205	11.132	11.949	10.157	9.969	10.429	8.575	9.823	9.078	8.997	9.712	8.964	12.601	8.701	10212	13764	10.212	13.764
hsa-miR-488-002357	#VALUE!	#VALUE!	#VALUE!	14.536	15.468	#VALUE!	#VALUE!	#VALUE!	#VALUE!	#VALUE!	#VALUE!	#VALUE!	#VALUE!	#VALUE!	13.436	#VALUE!	#VALUE!	#VALUE!	#VALUE!	#VALUE!	#VALUE!	#VALUE!	13.356	#VALUE!	#VALUE!	#VALUE!	#VALUE!
hsa-miR-489-002358	7.679	8.034	7.263	8.6	6.484	7.216	9.68	9.107	7.38	8.819	9.737	6.651	9.553	8.6	8.036	6.465	6.324	7.753	8.877	10.173	7.504	#VALUE!	8.611	10283	11864	10.283	11.864
hsa-miR-490-001037	#VALUE!	12.798	#VALUE!	12.446	#VALUE!	#VALUE!	#VALUE!	#VALUE!	10.66	#VALUE!	17.517	#VALUE!	#VALUE!	#VALUE!	#VALUE!	#VALUE!	#VALUE!	12.528	14.947	13.329	9.425	#VALUE!	16.51	13514	#VALUE!	13.514	#VALUE!
hsa-miR-491-3p-002360	#VALUE!	#VALUE!	#VALUE!	#VALUE!	#VALUE!	#VALUE!	#VALUE!	#VALUE!	#VALUE!	#VALUE!	#VALUE!	#VALUE!	#VALUE!	#VALUE!	#VALUE!	#VALUE!	#VALUE!	#VALUE!	#VALUE!	#VALUE!	#VALUE!	#VALUE!	#VALUE!	#VALUE!	#VALUE!	#VALUE!	#VALUE!
mmu-miR-491-001630	7.508	6.886	7.729	8.114	5.737	7.004	8.531	9.142	7.924	9.788	9.079	11.16	8.949	7.072	7.481	7.477	7.459	6.976	7.308	8.013	7.12	8.39	7.922	8285	9180	8.285	9.18
hsa-miR-493-002364	14.822	11.32	15.147	12.882	#VALUE!	#VALUE!	12.947	#VALUE!	#VALUE!	15.63	13.539	11.469	14.281	#VALUE!	16.563	#VALUE!	#VALUE!	#VALUE!	#VALUE!	12.762	11.391	#VALUE!	10.973	#VALUE!	12902	#VALUE!	12.902
hsa-miR-494-002365	6.331	7.444	7.844	8.497	7.233	8.751	7.463	8.281	9.821	10.31	10.251	13.144	7.694	6.361	8.7	5.792	6.576	7.822	7.534	8.775	10.61	8.871	8.174	7729	9470	7.729	9.47
mmu-miR-495-001663	7.259	6.719	8.982	8.285	8.23	8.33	8.251	9.49	9.345	10.324	12.02	10.667	9.128	7.661	9.529	5.783	7.457	8.587	9.356	10.976	8.059	14.074	7.903	9710	12157	9.71	12.157
mmu-miR-496-001953	#VALUE!	#VALUE!	#VALUE!	#VALUE!	#VALUE!	#VALUE!	#VALUE!	#VALUE!	#VALUE!	#VALUE!	#VALUE!	#VALUE!	#VALUE!	#VALUE!	#VALUE!	#VALUE!	#VALUE!	#VALUE!	#VALUE!	#VALUE!	#VALUE!	#VALUE!	#VALUE!	#VALUE!	#VALUE!	#VALUE!	#VALUE!
hsa-miR-499-3p-002427	#VALUE!	#VALUE!	#VALUE!	#VALUE!	#VALUE!	#VALUE!	#VALUE!	#VALUE!	#VALUE!	#VALUE!	#VALUE!	#VALUE!	#VALUE!	#VALUE!	#VALUE!	#VALUE!	#VALUE!	#VALUE!	#VALUE!	#VALUE!	#VALUE!	#VALUE!	#VALUE!	#VALUE!	#VALUE!	#VALUE!	#VALUE!
mmu-miR-499-001352	#VALUE!	#VALUE!	#VALUE!	#VALUE!	12.028	#VALUE!	#VALUE!	#VALUE!	10.999	#VALUE!	15.477	#VALUE!	#VALUE!	#VALUE!	13.645	#VALUE!	10.754	#VALUE!	#VALUE!	#VALUE!	#VALUE!	#VALUE!	12.294	#VALUE!	#VALUE!	#VALUE!	#VALUE!
hsa-miR-500-002428	6.665	6.268	7.568	8.563	6.289	7.134	6.764	8.902	10.953	11.622	9.706	11.46	7.077	6.245	6.864	6.669	7.671	6.553	6.419	8.161	9.806	8.506	8.291	5538	9189	5.538	9.189
hsa-miR-501-3p-002435	#VALUE!	#VALUE!	#VALUE!	15.21	#VALUE!	#VALUE!	#VALUE!	#VALUE!	#VALUE!	#VALUE!	#VALUE!	#VALUE!	#VALUE!	#VALUE!	#VALUE!	12.013	15.547	#VALUE!	12.81	#VALUE!	13.442	15.369	14.388	12062	15376	12.062	15.376
hsa-miR-501-001047	8.78	9.72	10.489	12.13	8.77	8.014	7.655	13.154	15.5	14.379	10.032	11.14	9.365	9.592	14.749	12.643	10.997	8.794	8.58	10.469	12.313	10.982	9.61	8362	14845	8.362	14.845
hsa-miR-502-3p-002083	8.657	8.903	10.793	12.942	9.023	9.404	9.821	11.547	12.322	12.201	12.963	13.979	8.653	9.987	9.198	9.374	8.621	8.407	9.947	9.97	#VALUE!	10.843	11.512	8249	11510	8.249	11.51
hsa-miR-502-001109	14.951	9.093	12.483	12.143	#VALUE!	12.868	11.055	12.558	11.699	12.034	13.226	#VALUE!	9.806	10.311	10.464	#VALUE!	12.502	11.272	11.121	13.469	11.041	12.824	11.726	10525	#VALUE!	10.525	#VALUE!
hsa-miR-503-001048	10.587	#VALUE!	13.854	#VALUE!	11.364	#VALUE!	13.882	#VALUE!	14.035	12.205	#VALUE!	#VALUE!	12.067	12.492	#VALUE!	#VALUE!	#VALUE!	#VALUE!	13.266	#VALUE!	#VALUE!	#VALUE!	14.69	#VALUE!	#VALUE!	#VALUE!	#VALUE!
hsa-miR-504-002084	#VALUE!	#VALUE!	12.658	#VALUE!	#VALUE!	#VALUE!	14.98	#VALUE!	15.369	#VALUE!	#VALUE!	#VALUE!	#VALUE!	#VALUE!	#VALUE!	#VALUE!	#VALUE!	#VALUE!	#VALUE!	#VALUE!	12.972	#VALUE!	13.719	#VALUE!	#VALUE!	#VALUE!	#VALUE!
hsa-miR-505-002089	#VALUE!	16.06	13.847	16.253	13.03	14.415	14.576	#VALUE!	#VALUE!	13.758	14.894	#VALUE!	14.492	15.041	#VALUE!	#VALUE!	12.122	#VALUE!	13.536	14.653	14.043	#VALUE!	12.626	12429	#VALUE!	12.429	#VALUE!
hsa-miR-507-001051	#VALUE!	#VALUE!	#VALUE!	#VALUE!	#VALUE!	#VALUE!	#VALUE!	#VALUE!	#VALUE!	#VALUE!	#VALUE!	#VALUE!	#VALUE!	#VALUE!	#VALUE!	13.484	#VALUE!	#VALUE!	#VALUE!	#VALUE!	#VALUE!	#VALUE!	#VALUE!	#VALUE!	#VALUE!	#VALUE!	#VALUE!
hsa-miR-508-001052	#VALUE!	#VALUE!	#VALUE!	#VALUE!	#VALUE!	#VALUE!	#VALUE!	#VALUE!	#VALUE!	#VALUE!	#VALUE!	#VALUE!	#VALUE!	10.793	#VALUE!	#VALUE!	#VALUE!	#VALUE!	#VALUE!	#VALUE!	#VALUE!	#VALUE!	13.338	#VALUE!	#VALUE!	#VALUE!	#VALUE!
hsa-miR-508-5p-002092	#VALUE!	#VALUE!	#VALUE!	#VALUE!	#VALUE!	#VALUE!	#VALUE!	#VALUE!	#VALUE!	#VALUE!	#VALUE!	#VALUE!	#VALUE!	11.582	#VALUE!	#VALUE!	#VALUE!	#VALUE!	#VALUE!	#VALUE!	#VALUE!	#VALUE!	#VALUE!	#VALUE!	#VALUE!	#VALUE!	#VALUE!
hsa-miR-509-5p-002235	#VALUE!	11.854	15.607	14.878	15.084	16.368	14.445	13.9	#VALUE!	14.557	#VALUE!	#VALUE!	16.703	#VALUE!	15.328	#VALUE!	#VALUE!	13.565	#VALUE!	13.515	#VALUE!	#VALUE!	#VALUE!	14876	17141	14.876	17.141
hsa-miR-510-002241	#VALUE!	#VALUE!	#VALUE!	#VALUE!	#VALUE!	#VALUE!	#VALUE!	#VALUE!	#VALUE!	#VALUE!	#VALUE!	#VALUE!	#VALUE!	#VALUE!	#VALUE!	#VALUE!	#VALUE!	#VALUE!	#VALUE!	#VALUE!	#VALUE!	#VALUE!	#VALUE!	#VALUE!	#VALUE!	#VALUE!	#VALUE!
hsa-miR-512-3p-001823	15.569	#VALUE!	#VALUE!	#VALUE!	11.643	#VALUE!	#VALUE!	#VALUE!	#VALUE!	#VALUE!	13.774	#VALUE!	#VALUE!	#VALUE!	#VALUE!	#VALUE!	#VALUE!	13.426	#VALUE!	#VALUE!	#VALUE!	#VALUE!	#VALUE!	#VALUE!	#VALUE!	#VALUE!	#VALUE!
hsa-miR-512-5p-001145	#VALUE!	#VALUE!	#VALUE!	#VALUE!	#VALUE!	#VALUE!	#VALUE!	#VALUE!	#VALUE!	#VALUE!	#VALUE!	#VALUE!	#VALUE!	#VALUE!	#VALUE!	#VALUE!	#VALUE!	#VALUE!	#VALUE!	#VALUE!	#VALUE!	#VALUE!	#VALUE!	#VALUE!	#VALUE!	#VALUE!	#VALUE!
hsa-miR-513-5p-002090	#VALUE!	#VALUE!	#VALUE!	#VALUE!	#VALUE!	#VALUE!	#VALUE!	#VALUE!	#VALUE!	#VALUE!	#VALUE!	#VALUE!	#VALUE!	#VALUE!	#VALUE!	#VALUE!	#VALUE!	#VALUE!	#VALUE!	#VALUE!	#VALUE!	#VALUE!	#VALUE!	#VALUE!	#VALUE!	#VALUE!	#VALUE!
hsa-miR-515-3p-002369	#VALUE!	#VALUE!	#VALUE!	#VALUE!	#VALUE!	#VALUE!	#VALUE!	#VALUE!	#VALUE!	#VALUE!	#VALUE!	#VALUE!	#VALUE!	#VALUE!	#VALUE!	#VALUE!	#VALUE!	#VALUE!	#VALUE!	#VALUE!	#VALUE!	#VALUE!	18.025	#VALUE!	#VALUE!	#VALUE!	#VALUE!
hsa-miR-515-5p-001112	#VALUE!	#VALUE!	#VALUE!	#VALUE!	#VALUE!	#VALUE!	#VALUE!	#VALUE!	#VALUE!	#VALUE!	#VALUE!	#VALUE!	#VALUE!	#VALUE!	#VALUE!	#VALUE!	#VALUE!	#VALUE!	#VALUE!	#VALUE!	#VALUE!	#VALUE!	#VALUE!	#VALUE!	#VALUE!	#VALUE!	#VALUE!
hsa-miR-516a-5p-002416	#VALUE!	#VALUE!	#VALUE!	#VALUE!	#VALUE!	#VALUE!	#VALUE!	#VALUE!	#VALUE!	#VALUE!	#VALUE!	#VALUE!	#VALUE!	#VALUE!	#VALUE!	#VALUE!	#VALUE!	#VALUE!	#VALUE!	#VALUE!	#VALUE!	#VALUE!	#VALUE!	#VALUE!	#VALUE!	#VALUE!	#VALUE!
hsa-miR-516b-001150	#VALUE!	#VALUE!	#VALUE!	#VALUE!	#VALUE!	#VALUE!	#VALUE!	#VALUE!	#VALUE!	#VALUE!	#VALUE!	#VALUE!	#VALUE!	#VALUE!	#VALUE!	#VALUE!	#VALUE!	#VALUE!	#VALUE!	#VALUE!	#VALUE!	#VALUE!	#VALUE!	#VALUE!	#VALUE!	#VALUE!	#VALUE!
hsa-miR-517a-002402	#VALUE!	#VALUE!	#VALUE!	#VALUE!	#VALUE!	12.074	#VALUE!	#VALUE!	#VALUE!	#VALUE!	#VALUE!	#VALUE!	#VALUE!	14.081	#VALUE!	#VALUE!	#VALUE!	13.383	#VALUE!	#VALUE!	#VALUE!	13.295	#VALUE!	#VALUE!	#VALUE!	#VALUE!	#VALUE!
hsa-miR-517c-001153	#VALUE!	#VALUE!	#VALUE!	#VALUE!	#VALUE!	#VALUE!	#VALUE!	#VALUE!	#VALUE!	#VALUE!	#VALUE!	#VALUE!	#VALUE!	#VALUE!	#VALUE!	#VALUE!	#VALUE!	15.604	#VALUE!	#VALUE!	#VALUE!	#VALUE!	#VALUE!	#VALUE!	15980	#VALUE!	15.98
hsa-miR-518a-3p-002397	#VALUE!	#VALUE!	#VALUE!	#VALUE!	#VALUE!	#VALUE!	#VALUE!	#VALUE!	#VALUE!	#VALUE!	#VALUE!	#VALUE!	#VALUE!	#VALUE!	#VALUE!	#VALUE!	#VALUE!	#VALUE!	#VALUE!	#VALUE!	#VALUE!	#VALUE!	#VALUE!	#VALUE!	#VALUE!	#VALUE!	#VALUE!
hsa-miR-518a-5p-002396	#VALUE!	#VALUE!	#VALUE!	#VALUE!	#VALUE!	#VALUE!	#VALUE!	#VALUE!	#VALUE!	#VALUE!	#VALUE!	#VALUE!	#VALUE!	#VALUE!	#VALUE!	#VALUE!	#VALUE!	#VALUE!	#VALUE!	#VALUE!	#VALUE!	#VALUE!	#VALUE!	#VALUE!	#VALUE!	#VALUE!	#VALUE!
hsa-miR-518b-001156	#VALUE!	14.947	15.757	9.695	12.47	10.933	17.259	6.839	8.268	9.669	6.51	#VALUE!	15.228	#VALUE!	16.947	#VALUE!	15.033	#VALUE!	#VALUE!	8.568	15.814	16.754	9.586	15177	#VALUE!	15.177	#VALUE!
hsa-miR-518c-002401	#VALUE!	#VALUE!	#VALUE!	#VALUE!	#VALUE!	#VALUE!	#VALUE!	#VALUE!	#VALUE!	#VALUE!	15.446	#VALUE!	#VALUE!	#VALUE!	#VALUE!	#VALUE!	#VALUE!	#VALUE!	#VALUE!	#VALUE!	#VALUE!	#VALUE!	15.911	#VALUE!	#VALUE!	#VALUE!	#VALUE!
hsa-miR-518d-001159	#VALUE!	#VALUE!	14.163	#VALUE!	#VALUE!	15.319	#VALUE!	#VALUE!	#VALUE!	#VALUE!	#VALUE!	#VALUE!	14.385	15.926	#VALUE!	#VALUE!	11.657	13.168	10.894	#VALUE!	#VALUE!	17.316	#VALUE!	13494	#VALUE!	13.494	#VALUE!
hsa-miR-518d-5p-002389	#VALUE!	#VALUE!	#VALUE!	#VALUE!	#VALUE!	#VALUE!	#VALUE!	#VALUE!	#VALUE!	#VALUE!	#VALUE!	#VALUE!	#VALUE!	#VALUE!	#VALUE!	#VALUE!	#VALUE!	#VALUE!	#VALUE!	#VALUE!	#VALUE!	#VALUE!	#VALUE!	#VALUE!	#VALUE!	#VALUE!	#VALUE!
hsa-miR-518e-002395	#VALUE!	#VALUE!	13.864	#VALUE!	#VALUE!	13.411	#VALUE!	15.868	#VALUE!	#VALUE!	#VALUE!	#VALUE!	#VALUE!	#VALUE!	#VALUE!	11.917	#VALUE!	#VALUE!	#VALUE!	#VALUE!	#VALUE!	#VALUE!	#VALUE!	16267	#VALUE!	16.267	#VALUE!
hsa-miR-518f-002388	#VALUE!	14.13	15.658	#VALUE!	#VALUE!	#VALUE!	#VALUE!	#VALUE!	#VALUE!	#VALUE!	#VALUE!	#VALUE!	#VALUE!	14.164	#VALUE!	#VALUE!	#VALUE!	15.273	12.788	16.055	#VALUE!	#VALUE!	#VALUE!	#VALUE!	#VALUE!	#VALUE!	#VALUE!
hsa-miR-519a-002415	15.424	#VALUE!	14.384	15.611	12.662	13.996	13.186	12.259	11.931	#VALUE!	#VALUE!	#VALUE!	15.612	12.007	#VALUE!	#VALUE!	#VALUE!	13.206	#VALUE!	#VALUE!	#VALUE!	#VALUE!	16.993	#VALUE!	#VALUE!	#VALUE!	#VALUE!
hsa-miR-519d-002403	#VALUE!	#VALUE!	#VALUE!	17.606	#VALUE!	#VALUE!	#VALUE!	#VALUE!	#VALUE!	#VALUE!	#VALUE!	#VALUE!	14.968	#VALUE!	#VALUE!	#VALUE!	#VALUE!	#VALUE!	#VALUE!	#VALUE!	#VALUE!	#VALUE!	#VALUE!	#VALUE!	#VALUE!	#VALUE!	#VALUE!
hsa-miR-519e-002370	#VALUE!	#VALUE!	17.056	#VALUE!	#VALUE!	#VALUE!	#VALUE!	#VALUE!	#VALUE!	#VALUE!	#VALUE!	#VALUE!	16.066	#VALUE!	#VALUE!	#VALUE!	#VALUE!	#VALUE!	#VALUE!	17.501	#VALUE!	15.721	#VALUE!	#VALUE!	#VALUE!	#VALUE!	#VALUE!
hsa-miR-520a-001167	#VALUE!	#VALUE!	#VALUE!	8.03	6.7	7.872	16.848	8.482	10.541	10.664	9.116	#VALUE!	16.535	11.86	#VALUE!	#VALUE!	15.191	13.04	#VALUE!	9.118	#VALUE!	#VALUE!	8.631	#VALUE!	#VALUE!	#VALUE!	#VALUE!
hsa-miR-520a#-001168	#VALUE!	#VALUE!	#VALUE!	#VALUE!	#VALUE!	#VALUE!	#VALUE!	#VALUE!	#VALUE!	#VALUE!	#VALUE!	#VALUE!	#VALUE!	#VALUE!	#VALUE!	#VALUE!	#VALUE!	#VALUE!	#VALUE!	#VALUE!	#VALUE!	#VALUE!	#VALUE!	#VALUE!	#VALUE!	#VALUE!	#VALUE!
hsa-miR-520d-5p-002393	#VALUE!	#VALUE!	#VALUE!	#VALUE!	#VALUE!	#VALUE!	#VALUE!	#VALUE!	#VALUE!	#VALUE!	#VALUE!	#VALUE!	#VALUE!	#VALUE!	#VALUE!	#VALUE!	#VALUE!	#VALUE!	#VALUE!	#VALUE!	#VALUE!	#VALUE!	#VALUE!	#VALUE!	#VALUE!	#VALUE!	#VALUE!
hsa-miR-520g-001121	#VALUE!	#VALUE!	#VALUE!	#VALUE!	#VALUE!	13.855	15.341	#VALUE!	#VALUE!	#VALUE!	#VALUE!	#VALUE!	#VALUE!	15.113	#VALUE!	#VALUE!	#VALUE!	#VALUE!	#VALUE!	#VALUE!	#VALUE!	#VALUE!	#VALUE!	#VALUE!	#VALUE!	#VALUE!	#VALUE!
hsa-miR-521-001122	#VALUE!	#VALUE!	#VALUE!	#VALUE!	#VALUE!	#VALUE!	#VALUE!	#VALUE!	#VALUE!	#VALUE!	#VALUE!	#VALUE!	#VALUE!	16.532	#VALUE!	#VALUE!	#VALUE!	#VALUE!	#VALUE!	#VALUE!	#VALUE!	#VALUE!	16.709	#VALUE!	#VALUE!	#VALUE!	#VALUE!
hsa-miR-522-002413	#VALUE!	#VALUE!	#VALUE!	#VALUE!	#VALUE!	12.551	#VALUE!	16.42	#VALUE!	#VALUE!	#VALUE!	#VALUE!	#VALUE!	#VALUE!	#VALUE!	#VALUE!	#VALUE!	#VALUE!	#VALUE!	#VALUE!	#VALUE!	#VALUE!	17.175	#VALUE!	#VALUE!	#VALUE!	#VALUE!
hsa-miR-523-002386	3.874	3.455	5.239	5.005	4.497	2.638	5.552	2.857	9.449	11.641	8.367	14.564	4.578	5.453	5.056	4.947	6.216	4.947	5.616	3.014	11.032	5.422	4.659	4136	6937	4.136	6.937
hsa-miR-524-5p-001982	#VALUE!	#VALUE!	#VALUE!	#VALUE!	#VALUE!	#VALUE!	#VALUE!	#VALUE!	#VALUE!	#VALUE!	#VALUE!	#VALUE!	#VALUE!	#VALUE!	#VALUE!	#VALUE!	#VALUE!	#VALUE!	#VALUE!	#VALUE!	#VALUE!	#VALUE!	#VALUE!	#VALUE!	#VALUE!	#VALUE!	#VALUE!
hsa-miR-525-3p-002385	#VALUE!	#VALUE!	#VALUE!	#VALUE!	#VALUE!	#VALUE!	#VALUE!	#VALUE!	#VALUE!	#VALUE!	#VALUE!	#VALUE!	#VALUE!	#VALUE!	#VALUE!	#VALUE!	#VALUE!	#VALUE!	#VALUE!	#VALUE!	#VALUE!	14.806	#VALUE!	#VALUE!	#VALUE!	#VALUE!	#VALUE!
hsa-miR-525-001174	#VALUE!	#VALUE!	#VALUE!	#VALUE!	#VALUE!	#VALUE!	#VALUE!	#VALUE!	#VALUE!	#VALUE!	#VALUE!	#VALUE!	#VALUE!	#VALUE!	#VALUE!	#VALUE!	#VALUE!	#VALUE!	#VALUE!	#VALUE!	#VALUE!	#VALUE!	#VALUE!	#VALUE!	#VALUE!	#VALUE!	#VALUE!
hsa-miR-526b-002382	#VALUE!	#VALUE!	#VALUE!	#VALUE!	#VALUE!	#VALUE!	#VALUE!	#VALUE!	#VALUE!	#VALUE!	#VALUE!	#VALUE!	#VALUE!	#VALUE!	#VALUE!	#VALUE!	#VALUE!	#VALUE!	#VALUE!	#VALUE!	#VALUE!	#VALUE!	#VALUE!	#VALUE!	#VALUE!	#VALUE!	#VALUE!
hsa-miR-532-3p-002355	5.543	4.662	6.274	6.804	4.45	5.332	5.756	7.579	7.462	8.765	7.942	9.124	5.626	4.922	6.083	4.554	5.421	5.066	5.288	7.007	7.058	7.515	6.421	4114	7246	4.114	7.246
hsa-miR-532-001518	4.045	3.116	4.524	4.984	2.699	3.829	4.102	5.397	6.066	6.536	6.238	8.26	3.756	2.926	4.324	2.784	3.309	3.445	3.955	5.029	6.217	7.152	4.628	2407	7560	2.407	7.56
hsa-miR-539-001286	8.932	6.646	8.33	8.538	15.588	7.454	8.292	10.419	7.808	11.31	7.837	10.37	8.978	8.207	7.209	8.525	8.301	7.93	9.013	12.155	6.961	10.254	7.329	8960	9822	8.96	9.822
hsa-miR-541-002201	#VALUE!	#VALUE!	#VALUE!	#VALUE!	#VALUE!	#VALUE!	#VALUE!	#VALUE!	#VALUE!	#VALUE!	#VALUE!	#VALUE!	#VALUE!	#VALUE!	#VALUE!	#VALUE!	#VALUE!	#VALUE!	#VALUE!	#VALUE!	#VALUE!	#VALUE!	#VALUE!	#VALUE!	#VALUE!	#VALUE!	#VALUE!
hsa-miR-542-3p-001284	12.374	11.653	#VALUE!	#VALUE!	#VALUE!	#VALUE!	#VALUE!	#VALUE!	13.826	13.864	#VALUE!	#VALUE!	13.076	11.633	13.728	10.35	#VALUE!	#VALUE!	13.125	#VALUE!	#VALUE!	#VALUE!	13.226	#VALUE!	#VALUE!	#VALUE!	#VALUE!
hsa-miR-542-5p-002240	#VALUE!	#VALUE!	#VALUE!	#VALUE!	13.07	#VALUE!	#VALUE!	12.95	#VALUE!	12.769	13.78	#VALUE!	15.1	14.177	#VALUE!	#VALUE!	#VALUE!	13.677	12.806	#VALUE!	#VALUE!	#VALUE!	14.06	13777	#VALUE!	13.777	#VALUE!
hsa-miR-544-002265	#VALUE!	#VALUE!	#VALUE!	#VALUE!	#VALUE!	#VALUE!	#VALUE!	#VALUE!	#VALUE!	#VALUE!	#VALUE!	#VALUE!	#VALUE!	#VALUE!	#VALUE!	#VALUE!	#VALUE!	#VALUE!	#VALUE!	#VALUE!	#VALUE!	#VALUE!	#VALUE!	#VALUE!	#VALUE!	#VALUE!	#VALUE!
hsa-miR-545-002267	#VALUE!	10.255	#VALUE!	#VALUE!	15.44	9.386	12.486	#VALUE!	15.641	#VALUE!	17.645	13.728	10.479	12.741	10.796	8.759	14.44	#VALUE!	#VALUE!	#VALUE!	13.127	#VALUE!	#VALUE!	#VALUE!	#VALUE!	#VALUE!	#VALUE!
hsa-miR-548a-001538	#VALUE!	#VALUE!	#VALUE!	#VALUE!	#VALUE!	#VALUE!	#VALUE!	#VALUE!	#VALUE!	#VALUE!	#VALUE!	#VALUE!	#VALUE!	#VALUE!	#VALUE!	#VALUE!	#VALUE!	#VALUE!	#VALUE!	#VALUE!	#VALUE!	#VALUE!	#VALUE!	#VALUE!	#VALUE!	#VALUE!	#VALUE!
hsa-miR-548a-5p-002412	#VALUE!	#VALUE!	#VALUE!	#VALUE!	#VALUE!	#VALUE!	#VALUE!	#VALUE!	#VALUE!	#VALUE!	#VALUE!	#VALUE!	#VALUE!	#VALUE!	#VALUE!	#VALUE!	#VALUE!	#VALUE!	#VALUE!	#VALUE!	#VALUE!	#VALUE!	#VALUE!	#VALUE!	#VALUE!	#VALUE!	#VALUE!
hsa-miR-548b-001541	#VALUE!	#VALUE!	#VALUE!	#VALUE!	#VALUE!	#VALUE!	#VALUE!	#VALUE!	#VALUE!	#VALUE!	#VALUE!	#VALUE!	#VALUE!	#VALUE!	#VALUE!	#VALUE!	#VALUE!	#VALUE!	#VALUE!	#VALUE!	#VALUE!	#VALUE!	#VALUE!	#VALUE!	#VALUE!	#VALUE!	#VALUE!
hsa-miR-548b-5p-002408	#VALUE!	12.184	#VALUE!	13.847	#VALUE!	12.6	#VALUE!	12.684	15.955	#VALUE!	#VALUE!	#VALUE!	#VALUE!	14.88	#VALUE!	#VALUE!	11.932	13.89	12.438	#VALUE!	14.005	#VALUE!	18.376	#VALUE!	#VALUE!	#VALUE!	#VALUE!
hsa-miR-548c-001590	#VALUE!	#VALUE!	#VALUE!	#VALUE!	#VALUE!	#VALUE!	#VALUE!	#VALUE!	#VALUE!	#VALUE!	#VALUE!	#VALUE!	#VALUE!	#VALUE!	#VALUE!	#VALUE!	#VALUE!	#VALUE!	#VALUE!	#VALUE!	#VALUE!	#VALUE!	#VALUE!	#VALUE!	#VALUE!	#VALUE!	#VALUE!
hsa-miR-548c-5p-002429	13.253	#VALUE!	14.476	14.22	#VALUE!	#VALUE!	16.207	#VALUE!	#VALUE!	#VALUE!	#VALUE!	#VALUE!	#VALUE!	11.818	#VALUE!	#VALUE!	11.518	#VALUE!	#VALUE!	#VALUE!	#VALUE!	#VALUE!	#VALUE!	#VALUE!	#VALUE!	#VALUE!	#VALUE!
hsa-miR-548d-001605	#VALUE!	#VALUE!	#VALUE!	#VALUE!	#VALUE!	#VALUE!	#VALUE!	#VALUE!	#VALUE!	#VALUE!	#VALUE!	#VALUE!	#VALUE!	#VALUE!	#VALUE!	#VALUE!	#VALUE!	#VALUE!	#VALUE!	#VALUE!	#VALUE!	#VALUE!	18.159	#VALUE!	#VALUE!	#VALUE!	#VALUE!
hsa-miR-548d-5p-002237	#VALUE!	#VALUE!	12.392	15.29	13.182	#VALUE!	14.182	#VALUE!	#VALUE!	#VALUE!	#VALUE!	#VALUE!	12.572	#VALUE!	12.89	10.716	16.192	#VALUE!	#VALUE!	14.108	#VALUE!	#VALUE!	17.401	13308	#VALUE!	13.308	#VALUE!
hsa-miR-551b-001535	10.479	12.794	10.326	12.997	9.893	10.869	10.946	13.43	15.989	#VALUE!	15.381	#VALUE!	11.909	10.745	13.456	8.038	10.115	8.738	11.784	12.242	#VALUE!	#VALUE!	13.681	13088	12563	13.088	12.563
hsa-miR-556-3p-002345	#VALUE!	#VALUE!	#VALUE!	#VALUE!	#VALUE!	#VALUE!	#VALUE!	#VALUE!	#VALUE!	#VALUE!	#VALUE!	#VALUE!	#VALUE!	#VALUE!	#VALUE!	#VALUE!	#VALUE!	#VALUE!	#VALUE!	#VALUE!	#VALUE!	#VALUE!	#VALUE!	#VALUE!	#VALUE!	#VALUE!	#VALUE!
hsa-miR-556-5p-002344	#VALUE!	#VALUE!	#VALUE!	#VALUE!	#VALUE!	#VALUE!	#VALUE!	#VALUE!	#VALUE!	#VALUE!	#VALUE!	#VALUE!	#VALUE!	#VALUE!	#VALUE!	#VALUE!	#VALUE!	#VALUE!	#VALUE!	#VALUE!	#VALUE!	#VALUE!	#VALUE!	#VALUE!	#VALUE!	#VALUE!	#VALUE!
hsa-miR-561-001528	#VALUE!	#VALUE!	#VALUE!	#VALUE!	#VALUE!	#VALUE!	#VALUE!	#VALUE!	#VALUE!	#VALUE!	#VALUE!	#VALUE!	#VALUE!	#VALUE!	#VALUE!	#VALUE!	#VALUE!	#VALUE!	#VALUE!	#VALUE!	#VALUE!	#VALUE!	#VALUE!	#VALUE!	#VALUE!	#VALUE!	#VALUE!
hsa-miR-570-002347	#VALUE!	#VALUE!	#VALUE!	#VALUE!	#VALUE!	#VALUE!	#VALUE!	#VALUE!	#VALUE!	#VALUE!	#VALUE!	#VALUE!	#VALUE!	#VALUE!	#VALUE!	#VALUE!	#VALUE!	15.326	#VALUE!	#VALUE!	12.157	#VALUE!	18.447	#VALUE!	#VALUE!	#VALUE!	#VALUE!
hsa-miR-574-3p-002349	1.403	1.011	1.75	2.134	0.308001	1.269	2.055	3.332	0.664999	1.489	2.084	0.943001	3.577	0.585001	1.734	0.41	1.181	0.997999	1.108	2.451	-0.880999	2.618	1.904	3597	2900	3.597	2.9
hsa-miR-576-3p-002351	12.713	15.17	14.009	13.553	#VALUE!	#VALUE!	12.613	#VALUE!	12.854	12.993	#VALUE!	#VALUE!	11.462	13.056	12.896	#VALUE!	#VALUE!	#VALUE!	13.016	11.784	#VALUE!	#VALUE!	13.633	13645	14619	13.645	14.619
hsa-miR-576-5p-002350	#VALUE!	#VALUE!	#VALUE!	#VALUE!	#VALUE!	#VALUE!	#VALUE!	#VALUE!	#VALUE!	#VALUE!	#VALUE!	#VALUE!	15.207	#VALUE!	#VALUE!	#VALUE!	13.39	#VALUE!	#VALUE!	#VALUE!	#VALUE!	#VALUE!	#VALUE!	#VALUE!	#VALUE!	#VALUE!	#VALUE!
hsa-miR-579-002398	10.904	11.221	11.454	#VALUE!	9.776	10.55	12.326	#VALUE!	#VALUE!	#VALUE!	#VALUE!	12.878	11.185	10.693	#VALUE!	#VALUE!	#VALUE!	12.09	#VALUE!	#VALUE!	#VALUE!	#VALUE!	12.571	11026	#VALUE!	11.026	#VALUE!
hsa-miR-582-3p-002399	13.938	12.019	15.961	17.914	#VALUE!	#VALUE!	#VALUE!	#VALUE!	#VALUE!	#VALUE!	#VALUE!	#VALUE!	#VALUE!	10.326	#VALUE!	#VALUE!	10.816	11.563	#VALUE!	14.329	#VALUE!	#VALUE!	14.301	#VALUE!	#VALUE!	#VALUE!	#VALUE!
hsa-miR-582-5p-001983	11.985	12.998	13.995	13.131	8.074	10.208	13.915	11.115	12.804	14.217	#VALUE!	#VALUE!	#VALUE!	9.431	#VALUE!	8.847	13.489	12.103	14.514	12.112	10.661	#VALUE!	13.327	#VALUE!	#VALUE!	#VALUE!	#VALUE!
hsa-miR-589-002409	#VALUE!	14.654	14.517	#VALUE!	13.904	13.165	#VALUE!	#VALUE!	#VALUE!	#VALUE!	#VALUE!	#VALUE!	17.677	#VALUE!	#VALUE!	#VALUE!	#VALUE!	#VALUE!	14.72	#VALUE!	#VALUE!	#VALUE!	#VALUE!	#VALUE!	#VALUE!	#VALUE!	#VALUE!
hsa-miR-590-5p-001984	4.957	4.762	6.008	5.215	4.299	5.072	5.03	7.746	5.88	4.619	5.341	6.686	4.692	4.742	5.095	4.294	6.023	4.721	5.186	6.583	#VALUE!	9.086	6.012	6532	9767	6.532	9.767
hsa-miR-597-001551	#VALUE!	11.653	12.779	14.006	#VALUE!	11.168	11.212	11.062	#VALUE!	#VALUE!	#VALUE!	#VALUE!	10.586	12.512	15.139	9.949	11.046	11.04	15.57	14.267	#VALUE!	#VALUE!	13.52	#VALUE!	#VALUE!	#VALUE!	#VALUE!
hsa-miR-598-001988	7.044	6.317	8.485	7.536	7.323	5.637	5.59	8.278	8.019	10.836	7.559	11.74	7.97	6.347	6.912	6.523	6.512	7.739	7.612	6.395	8.337	11.62	7.864	#VALUE!	13324	#VALUE!	13.324
mmu-miR-615-001960	#VALUE!	#VALUE!	#VALUE!	#VALUE!	#VALUE!	#VALUE!	#VALUE!	#VALUE!	#VALUE!	#VALUE!	#VALUE!	#VALUE!	#VALUE!	#VALUE!	#VALUE!	#VALUE!	#VALUE!	#VALUE!	#VALUE!	#VALUE!	#VALUE!	#VALUE!	#VALUE!	#VALUE!	#VALUE!	#VALUE!	#VALUE!
hsa-miR-615-5p-002353	#VALUE!	#VALUE!	#VALUE!	#VALUE!	#VALUE!	#VALUE!	#VALUE!	#VALUE!	#VALUE!	#VALUE!	#VALUE!	#VALUE!	#VALUE!	#VALUE!	#VALUE!	#VALUE!	#VALUE!	#VALUE!	#VALUE!	#VALUE!	14.281	#VALUE!	#VALUE!	#VALUE!	#VALUE!	#VALUE!	#VALUE!
hsa-miR-616-002414	#VALUE!	#VALUE!	#VALUE!	#VALUE!	#VALUE!	12.677	#VALUE!	#VALUE!	13.818	#VALUE!	13.067	13.275	#VALUE!	#VALUE!	#VALUE!	#VALUE!	11.874	#VALUE!	#VALUE!	#VALUE!	11.822	#VALUE!	12.97	#VALUE!	#VALUE!	#VALUE!	#VALUE!
hsa-miR-618-001593	10.705	15.554	11.526	12.376	12.876	15.385	13.351	12.392	#VALUE!	13.723	13.905	#VALUE!	12.584	11.243	13.97	12.462	12.487	11.695	12.07	12.324	#VALUE!	16.299	14.416	15470	16718	15.47	16.718
hsa-miR-624-002430	#VALUE!	#VALUE!	#VALUE!	#VALUE!	#VALUE!	#VALUE!	#VALUE!	#VALUE!	#VALUE!	#VALUE!	#VALUE!	#VALUE!	#VALUE!	#VALUE!	#VALUE!	#VALUE!	#VALUE!	#VALUE!	#VALUE!	#VALUE!	#VALUE!	#VALUE!	#VALUE!	#VALUE!	#VALUE!	#VALUE!	#VALUE!
hsa-miR-625-002431	9.819	9.082	8.627	9.879	10.319	9.094	9.777	9.361	13.808	13.702	11.267	13.327	9.22	9.571	8.956	8.668	9.294	9.617	10.607	9.869	13.137	12.052	11.637	9332	12206	9.332	12.206
hsa-miR-627-001560	14.882	11.083	15.639	17.608	#VALUE!	15.02	15.601	#VALUE!	14.855	#VALUE!	#VALUE!	14.636	12.266	12.585	14.014	#VALUE!	#VALUE!	15.343	15.427	13.637	14.782	17.313	16.35	11871	17562	11.871	17.562
hsa-miR-628-5p-002433	0.284	2.325	1.256	1.45	4.677	0.556999	1.594	1.128	4.721	6.569	2.483	6.796	1.049	1.361	3.415	4.149	2.966	0.463999	-0.185999	-0.761999	4.751	2.637	0.372	3129	3316	3.129	3.316
hsa-miR-629-002436	#VALUE!	13.062	#VALUE!	13.545	11.568	12.583	14.817	#VALUE!	#VALUE!	#VALUE!	#VALUE!	#VALUE!	12.041	14.266	13.026	9.638	#VALUE!	12.349	#VALUE!	#VALUE!	#VALUE!	12.876	#VALUE!	#VALUE!	13889	#VALUE!	13.889
hsa-miR-636-002088	13.137	14.268	11.196	10.265	8.633	8.316	14.526	8.036	13.469	15.642	10.019	13.627	11.842	11.114	13.367	9.561	13.133	14.823	14.204	8.713	14.653	12.356	8.68	#VALUE!	13779	#VALUE!	13.779
hsa-miR-642-001592	7.831	7.658	7.867	9.92	7.522	8.661	9.223	10.132	#VALUE!	12.811	12.823	13.247	10.064	7.763	7.992	7.78	7.454	8.526	8.088	8.635	#VALUE!	9.39	9.508	#VALUE!	11288	#VALUE!	11.288
hsa-miR-651-001604	#VALUE!	#VALUE!	#VALUE!	#VALUE!	10.408	#VALUE!	#VALUE!	#VALUE!	#VALUE!	#VALUE!	#VALUE!	#VALUE!	#VALUE!	#VALUE!	#VALUE!	#VALUE!	#VALUE!	#VALUE!	#VALUE!	#VALUE!	#VALUE!	#VALUE!	#VALUE!	#VALUE!	#VALUE!	#VALUE!	#VALUE!
hsa-miR-652-002352	6.562	6.301	6.311	7.445	5.443	6.282	6.305	7.591	10.421	9.977	8.5	11.052	7.17	6.636	7.764	6.217	6.729	6.731	7.015	7.685	9.502	9.317	6.956	8194	8561	8.194	8.561
hsa-miR-653-002292	#VALUE!	#VALUE!	#VALUE!	12.328	14.231	16.726	#VALUE!	#VALUE!	#VALUE!	#VALUE!	#VALUE!	#VALUE!	#VALUE!	#VALUE!	#VALUE!	#VALUE!	13.048	#VALUE!	#VALUE!	#VALUE!	#VALUE!	#VALUE!	#VALUE!	#VALUE!	#VALUE!	#VALUE!	#VALUE!
hsa-miR-654-3p-002239	#VALUE!	13.777	13.207	11.658	#VALUE!	#VALUE!	#VALUE!	#VALUE!	#VALUE!	#VALUE!	#VALUE!	#VALUE!	#VALUE!	15.542	#VALUE!	#VALUE!	11.391	#VALUE!	#VALUE!	#VALUE!	#VALUE!	#VALUE!	#VALUE!	#VALUE!	#VALUE!	#VALUE!	#VALUE!
hsa-miR-654-001611	#VALUE!	15.042	#VALUE!	#VALUE!	#VALUE!	#VALUE!	#VALUE!	#VALUE!	#VALUE!	#VALUE!	#VALUE!	#VALUE!	#VALUE!	#VALUE!	#VALUE!	#VALUE!	#VALUE!	#VALUE!	#VALUE!	#VALUE!	#VALUE!	#VALUE!	#VALUE!	#VALUE!	#VALUE!	#VALUE!	#VALUE!
hsa-miR-655-001612	13.273	10.401	11.066	11.785	15.243	10.39	11.112	11.587	12.776	#VALUE!	11.448	12.168	12.792	10.115	12.147	8.938	10.913	13.071	14.681	12.851	14.824	#VALUE!	10.544	16429	#VALUE!	16.429	#VALUE!
hsa-miR-660-001515	4.084	3.114	5.597	5.323	2.661	3.963	4.044	6.712	6.802	6.517	6.627	7.748	3.656	3.289	4.306	2.959	4.572	3.075	4.109	5.596	5.84	8.808	5.215	4043	9298	4.043	9.298
hsa-miR-671-3p-002322	9.939	10.43	10.354	11.132	11.409	8.997	11.164	11.769	12.673	11.058	11.423	#VALUE!	11.131	14.036	10.701	8.599	11.865	10.154	11.81	10.499	10.728	11.601	10.088	9922	10476	9.922	10.476
hsa-miR-672-002327	#VALUE!	#VALUE!	#VALUE!	#VALUE!	#VALUE!	#VALUE!	#VALUE!	#VALUE!	#VALUE!	#VALUE!	#VALUE!	#VALUE!	#VALUE!	#VALUE!	#VALUE!	#VALUE!	#VALUE!	#VALUE!	#VALUE!	#VALUE!	#VALUE!	#VALUE!	#VALUE!	#VALUE!	#VALUE!	#VALUE!	#VALUE!
hsa-miR-674-002021	#VALUE!	#VALUE!	#VALUE!	#VALUE!	#VALUE!	#VALUE!	#VALUE!	#VALUE!	#VALUE!	#VALUE!	#VALUE!	#VALUE!	#VALUE!	#VALUE!	#VALUE!	#VALUE!	#VALUE!	#VALUE!	#VALUE!	#VALUE!	#VALUE!	#VALUE!	#VALUE!	#VALUE!	#VALUE!	#VALUE!	#VALUE!
hsa-miR-708-002341	7.978	7.931	6.403	9.342	6.193	7.792	8.134	8.511	8.517	7.47	7.998	9.575	7.267	7.052	8.897	6.946	9.216	8.09	6.251	11.088	6.806	9.105	7.191	8309	10380	8.309	10.38
hsa-miR-744-002324	6.802	5.65	6.054	7.009	4.976	5.825	6.283	8.087	6.912	7.653	7.912	10.156	6.562	6.819	5.897	5.75	5.888	6.583	6.905	7.234	6.15	8.544	6.739	5764	7509	5.764	7.509
hsa-miR-758-001990	#VALUE!	#VALUE!	#VALUE!	13.712	#VALUE!	#VALUE!	14.572	#VALUE!	12.351	#VALUE!	#VALUE!	#VALUE!	#VALUE!	#VALUE!	13.812	#VALUE!	11.724	#VALUE!	11.834	#VALUE!	#VALUE!	#VALUE!	13.093	#VALUE!	14078	#VALUE!	14.078
hsa-miR-871-002354	#VALUE!	#VALUE!	#VALUE!	#VALUE!	#VALUE!	#VALUE!	#VALUE!	#VALUE!	#VALUE!	#VALUE!	#VALUE!	#VALUE!	#VALUE!	#VALUE!	#VALUE!	#VALUE!	#VALUE!	#VALUE!	#VALUE!	#VALUE!	#VALUE!	#VALUE!	#VALUE!	#VALUE!	#VALUE!	#VALUE!	#VALUE!
hsa-miR-872-002264	#VALUE!	#VALUE!	#VALUE!	#VALUE!	#VALUE!	#VALUE!	#VALUE!	#VALUE!	#VALUE!	#VALUE!	#VALUE!	#VALUE!	#VALUE!	#VALUE!	#VALUE!	#VALUE!	#VALUE!	#VALUE!	#VALUE!	#VALUE!	#VALUE!	#VALUE!	#VALUE!	#VALUE!	#VALUE!	#VALUE!	#VALUE!
hsa-miR-873-002356	#VALUE!	#VALUE!	#VALUE!	#VALUE!	10.56	#VALUE!	#VALUE!	#VALUE!	#VALUE!	#VALUE!	#VALUE!	#VALUE!	#VALUE!	#VALUE!	#VALUE!	#VALUE!	#VALUE!	#VALUE!	#VALUE!	#VALUE!	#VALUE!	#VALUE!	#VALUE!	#VALUE!	#VALUE!	#VALUE!	#VALUE!
hsa-miR-874-002268	11.757	12.967	11.711	14.227	#VALUE!	12.384	13.46	15.769	13.29	#VALUE!	15.21	14.818	17.589	11.91	14.349	#VALUE!	10.859	10.902	13.046	13.764	14.118	16.658	13.717	#VALUE!	#VALUE!	#VALUE!	#VALUE!
hsa-miR-875-3p-002204	#VALUE!	#VALUE!	#VALUE!	#VALUE!	#VALUE!	#VALUE!	#VALUE!	#VALUE!	#VALUE!	#VALUE!	#VALUE!	#VALUE!	#VALUE!	#VALUE!	#VALUE!	#VALUE!	#VALUE!	#VALUE!	#VALUE!	#VALUE!	#VALUE!	#VALUE!	#VALUE!	#VALUE!	#VALUE!	#VALUE!	#VALUE!
hsa-miR-876-3p-002225	11.367	#VALUE!	#VALUE!	#VALUE!	10.813	13.718	#VALUE!	#VALUE!	#VALUE!	#VALUE!	#VALUE!	#VALUE!	#VALUE!	13.733	#VALUE!	#VALUE!	#VALUE!	#VALUE!	#VALUE!	#VALUE!	#VALUE!	#VALUE!	13.723	#VALUE!	#VALUE!	#VALUE!	#VALUE!
hsa-miR-876-5p-002205	#VALUE!	#VALUE!	#VALUE!	16.145	11.644	#VALUE!	#VALUE!	#VALUE!	#VALUE!	#VALUE!	#VALUE!	#VALUE!	#VALUE!	14.334	#VALUE!	11.083	#VALUE!	#VALUE!	#VALUE!	#VALUE!	#VALUE!	#VALUE!	#VALUE!	#VALUE!	#VALUE!	#VALUE!	#VALUE!
hsa-miR-885-3p-002372	#VALUE!	#VALUE!	#VALUE!	#VALUE!	#VALUE!	#VALUE!	#VALUE!	#VALUE!	#VALUE!	#VALUE!	#VALUE!	#VALUE!	#VALUE!	#VALUE!	#VALUE!	#VALUE!	#VALUE!	#VALUE!	#VALUE!	#VALUE!	#VALUE!	#VALUE!	#VALUE!	#VALUE!	#VALUE!	#VALUE!	#VALUE!
hsa-miR-885-5p-002296	10.377	8.784	11.224	10.819	10.507	10.271	11.106	10.68	10.463	#VALUE!	#VALUE!	10.908	11.471	9.171	#VALUE!	10.767	11.724	8.743	10.392	10.383	8.908	#VALUE!	12.037	13819	9592	13.819	9.592
hsa-miR-886-3p-002194	3.922	4.187	3.809	6.013	5.194	5.493	5.06	7.495	7.772	7.831	7.669	10.283	5.086	4.575	2.69	5.214	3.6	4.945	5.746	4.295	6.202	5.254	7.338	5490	6298	5.49	6.298
hsa-miR-886-5p-002193	5.764	5.619	4.986	7.409	5.672	6.382	5.486	8.654	7.873	7.06	7.765	9.02	6.479	6.414	4.038	6.943	5.732	6.529	6.519	6.239	6.036	6.349	8.289	6762	7257	6.762	7.257
hsa-miR-887-002374	#VALUE!	#VALUE!	#VALUE!	#VALUE!	#VALUE!	#VALUE!	#VALUE!	#VALUE!	#VALUE!	#VALUE!	#VALUE!	#VALUE!	#VALUE!	#VALUE!	#VALUE!	#VALUE!	#VALUE!	#VALUE!	#VALUE!	#VALUE!	#VALUE!	#VALUE!	#VALUE!	#VALUE!	#VALUE!	#VALUE!	#VALUE!
hsa-miR-888-002212	#VALUE!	#VALUE!	#VALUE!	#VALUE!	10.817	#VALUE!	#VALUE!	14.294	#VALUE!	#VALUE!	#VALUE!	#VALUE!	13.662	10.171	#VALUE!	#VALUE!	15.957	#VALUE!	#VALUE!	#VALUE!	#VALUE!	#VALUE!	#VALUE!	#VALUE!	#VALUE!	#VALUE!	#VALUE!
hsa-miR-889-002202	14.876	9.999	11.539	16.736	#VALUE!	16.346	12.372	#VALUE!	#VALUE!	#VALUE!	11.923	12.727	#VALUE!	11.005	11.961	#VALUE!	12.117	#VALUE!	12.634	#VALUE!	#VALUE!	15.15	11.09	#VALUE!	#VALUE!	#VALUE!	#VALUE!
hsa-miR-890-002209	7.246	11.953	10.586	11.427	8.689	11.3	11.59	11.565	8.966	14.509	13.237	#VALUE!	12.153	8.801	13.324	7.843	12.367	8.559	8.389	11.951	9.782	11.995	11.475	12319	12276	12.319	12.276
hsa-miR-891a-002191	#VALUE!	#VALUE!	#VALUE!	#VALUE!	#VALUE!	#VALUE!	#VALUE!	#VALUE!	13.139	#VALUE!	#VALUE!	#VALUE!	#VALUE!	#VALUE!	#VALUE!	#VALUE!	#VALUE!	#VALUE!	#VALUE!	#VALUE!	#VALUE!	#VALUE!	14.786	#VALUE!	#VALUE!	#VALUE!	#VALUE!
hsa-miR-891b-002210	#VALUE!	#VALUE!	#VALUE!	#VALUE!	#VALUE!	#VALUE!	#VALUE!	#VALUE!	#VALUE!	#VALUE!	#VALUE!	#VALUE!	#VALUE!	16.255	#VALUE!	#VALUE!	#VALUE!	#VALUE!	#VALUE!	#VALUE!	#VALUE!	#VALUE!	#VALUE!	#VALUE!	#VALUE!	#VALUE!	#VALUE!
hsa-miR-892a-002195	#VALUE!	#VALUE!	#VALUE!	#VALUE!	#VALUE!	#VALUE!	#VALUE!	#VALUE!	#VALUE!	#VALUE!	#VALUE!	#VALUE!	#VALUE!	#VALUE!	#VALUE!	#VALUE!	#VALUE!	#VALUE!	#VALUE!	#VALUE!	#VALUE!	#VALUE!	#VALUE!	#VALUE!	#VALUE!	#VALUE!	#VALUE!
hsa-miR-147-000469	#VALUE!	#VALUE!	#VALUE!	#VALUE!	#VALUE!	#VALUE!	#VALUE!	#VALUE!	#VALUE!	#VALUE!	#VALUE!	#VALUE!	#VALUE!	#VALUE!	#VALUE!	#VALUE!	#VALUE!	15.566	#VALUE!	#VALUE!	#VALUE!	#VALUE!	#VALUE!	#VALUE!	#VALUE!	#VALUE!	#VALUE!
hsa-miR-208-000511	#VALUE!	#VALUE!	#VALUE!	#VALUE!	#VALUE!	#VALUE!	#VALUE!	#VALUE!	#VALUE!	#VALUE!	#VALUE!	#VALUE!	#VALUE!	#VALUE!	#VALUE!	#VALUE!	#VALUE!	#VALUE!	#VALUE!	#VALUE!	#VALUE!	#VALUE!	#VALUE!	#VALUE!	#VALUE!	#VALUE!	#VALUE!
hsa-miR-211-000514	13.419	#VALUE!	#VALUE!	#VALUE!	#VALUE!	#VALUE!	#VALUE!	#VALUE!	#VALUE!	#VALUE!	14.697	#VALUE!	#VALUE!	#VALUE!	#VALUE!	#VALUE!	13.947	#VALUE!	#VALUE!	#VALUE!	#VALUE!	#VALUE!	15.92	13657	#VALUE!	13.657	#VALUE!
hsa-miR-212-000515	7.783	7.15	8.127	8.501	8.759	7.404	8.181	6.996	7.506	8.795	9.752	8.432	8.524	8.406	8.421	7.24	7.473	9.768	9.47	8.108	6.359	10.176	7.897	8096	12284	8.096	12.284
hsa-miR-219-1-3p-002095	#VALUE!	#VALUE!	#VALUE!	#VALUE!	#VALUE!	#VALUE!	#VALUE!	#VALUE!	#VALUE!	12.965	12.459	#VALUE!	#VALUE!	#VALUE!	#VALUE!	#VALUE!	#VALUE!	13.403	#VALUE!	#VALUE!	#VALUE!	#VALUE!	16.168	#VALUE!	#VALUE!	#VALUE!	#VALUE!
hsa-miR-219-2-3p-002390	13.677	#VALUE!	#VALUE!	#VALUE!	#VALUE!	#VALUE!	#VALUE!	#VALUE!	#VALUE!	#VALUE!	#VALUE!	#VALUE!	#VALUE!	#VALUE!	#VALUE!	#VALUE!	#VALUE!	#VALUE!	#VALUE!	#VALUE!	#VALUE!	#VALUE!	#VALUE!	#VALUE!	#VALUE!	#VALUE!	#VALUE!
hsa-miR-220-000523	#VALUE!	#VALUE!	#VALUE!	#VALUE!	#VALUE!	#VALUE!	#VALUE!	#VALUE!	#VALUE!	#VALUE!	#VALUE!	#VALUE!	#VALUE!	#VALUE!	#VALUE!	#VALUE!	#VALUE!	#VALUE!	#VALUE!	#VALUE!	#VALUE!	#VALUE!	#VALUE!	#VALUE!	#VALUE!	#VALUE!	#VALUE!
hsa-miR-220b-002206	#VALUE!	#VALUE!	17.109	#VALUE!	#VALUE!	#VALUE!	#VALUE!	#VALUE!	#VALUE!	#VALUE!	#VALUE!	#VALUE!	#VALUE!	#VALUE!	#VALUE!	#VALUE!	#VALUE!	#VALUE!	#VALUE!	#VALUE!	#VALUE!	#VALUE!	#VALUE!	#VALUE!	#VALUE!	#VALUE!	#VALUE!
hsa-miR-220c-002211	#VALUE!	#VALUE!	#VALUE!	#VALUE!	#VALUE!	#VALUE!	#VALUE!	#VALUE!	#VALUE!	#VALUE!	#VALUE!	#VALUE!	#VALUE!	#VALUE!	#VALUE!	#VALUE!	#VALUE!	#VALUE!	#VALUE!	#VALUE!	#VALUE!	#VALUE!	#VALUE!	#VALUE!	#VALUE!	#VALUE!	#VALUE!
hsa-miR-298-002190	#VALUE!	#VALUE!	#VALUE!	#VALUE!	#VALUE!	#VALUE!	#VALUE!	#VALUE!	#VALUE!	#VALUE!	#VALUE!	#VALUE!	#VALUE!	#VALUE!	#VALUE!	#VALUE!	#VALUE!	#VALUE!	#VALUE!	#VALUE!	#VALUE!	#VALUE!	#VALUE!	#VALUE!	#VALUE!	#VALUE!	#VALUE!
hsa-miR-325-000540	#VALUE!	#VALUE!	#VALUE!	#VALUE!	#VALUE!	#VALUE!	#VALUE!	#VALUE!	#VALUE!	#VALUE!	#VALUE!	#VALUE!	#VALUE!	#VALUE!	#VALUE!	#VALUE!	#VALUE!	#VALUE!	#VALUE!	#VALUE!	#VALUE!	#VALUE!	#VALUE!	#VALUE!	#VALUE!	#VALUE!	#VALUE!
hsa-miR-346-000553	10.516	16.135	#VALUE!	#VALUE!	14.244	#VALUE!	#VALUE!	#VALUE!	#VALUE!	#VALUE!	#VALUE!	#VALUE!	16.849	#VALUE!	#VALUE!	#VALUE!	#VALUE!	#VALUE!	#VALUE!	17.551	#VALUE!	#VALUE!	#VALUE!	14282	#VALUE!	14.282	#VALUE!
hsa-miR-376c-002122	6.668	6.16	7.934	6.942	6.18	6.513	6.926	9.356	7.982	8.205	8.071	7.322	7.254	6.56	6.98	5.919	6.478	6.054	6.985	8.648	5.427	11.651	6.396	8919	10881	8.919	10.881
hsa-miR-384-000574	15.64	#VALUE!	#VALUE!	#VALUE!	#VALUE!	16.002	#VALUE!	#VALUE!	#VALUE!	#VALUE!	#VALUE!	#VALUE!	#VALUE!	#VALUE!	#VALUE!	#VALUE!	#VALUE!	#VALUE!	#VALUE!	#VALUE!	#VALUE!	#VALUE!	#VALUE!	14821	#VALUE!	14.821	#VALUE!
hsa-miR-412-001023	#VALUE!	#VALUE!	#VALUE!	#VALUE!	#VALUE!	#VALUE!	#VALUE!	#VALUE!	#VALUE!	#VALUE!	#VALUE!	#VALUE!	#VALUE!	#VALUE!	#VALUE!	#VALUE!	#VALUE!	#VALUE!	#VALUE!	#VALUE!	#VALUE!	#VALUE!	#VALUE!	#VALUE!	#VALUE!	#VALUE!	#VALUE!
hsa-miR-448-001029	#VALUE!	#VALUE!	#VALUE!	#VALUE!	#VALUE!	#VALUE!	#VALUE!	#VALUE!	16.846	#VALUE!	#VALUE!	#VALUE!	#VALUE!	#VALUE!	#VALUE!	#VALUE!	#VALUE!	#VALUE!	#VALUE!	#VALUE!	#VALUE!	#VALUE!	10.728	#VALUE!	#VALUE!	#VALUE!	#VALUE!
hsa-miR-492-001039	#VALUE!	#VALUE!	14.199	#VALUE!	#VALUE!	15.095	#VALUE!	#VALUE!	#VALUE!	#VALUE!	#VALUE!	#VALUE!	#VALUE!	#VALUE!	14.084	#VALUE!	#VALUE!	#VALUE!	#VALUE!	#VALUE!	#VALUE!	14.407	#VALUE!	#VALUE!	#VALUE!	#VALUE!	#VALUE!
hsa-miR-506-001050	#VALUE!	#VALUE!	#VALUE!	#VALUE!	#VALUE!	#VALUE!	#VALUE!	#VALUE!	#VALUE!	#VALUE!	#VALUE!	#VALUE!	#VALUE!	12.501	#VALUE!	#VALUE!	#VALUE!	12.627	#VALUE!	16.826	#VALUE!	#VALUE!	#VALUE!	#VALUE!	#VALUE!	#VALUE!	#VALUE!
hsa-miR-509-3-5p-002155	#VALUE!	#VALUE!	#VALUE!	#VALUE!	#VALUE!	#VALUE!	#VALUE!	#VALUE!	#VALUE!	#VALUE!	#VALUE!	#VALUE!	#VALUE!	#VALUE!	#VALUE!	#VALUE!	#VALUE!	#VALUE!	#VALUE!	#VALUE!	#VALUE!	#VALUE!	#VALUE!	#VALUE!	#VALUE!	#VALUE!	#VALUE!
hsa-miR-511-001111	8.269	9.473	9.61	13.089	11.231	9.459	9.769	10.84	10.748	11.117	10.042	11.448	8.608	9.141	8.698	#VALUE!	9.076	#VALUE!	10.673	10.919	9.411	#VALUE!	9.749	10472	12514	10.472	12.514
hsa-miR-517b-001152	#VALUE!	#VALUE!	#VALUE!	#VALUE!	#VALUE!	#VALUE!	#VALUE!	#VALUE!	#VALUE!	#VALUE!	#VALUE!	#VALUE!	#VALUE!	#VALUE!	#VALUE!	#VALUE!	#VALUE!	#VALUE!	#VALUE!	#VALUE!	#VALUE!	16.045	#VALUE!	#VALUE!	14859	#VALUE!	14.859
hsa-miR-519c-001163	#VALUE!	#VALUE!	#VALUE!	#VALUE!	#VALUE!	#VALUE!	#VALUE!	#VALUE!	#VALUE!	#VALUE!	#VALUE!	#VALUE!	#VALUE!	#VALUE!	#VALUE!	#VALUE!	#VALUE!	#VALUE!	#VALUE!	#VALUE!	#VALUE!	#VALUE!	#VALUE!	#VALUE!	#VALUE!	#VALUE!	#VALUE!
hsa-miR-520b-001116	#VALUE!	#VALUE!	#VALUE!	#VALUE!	#VALUE!	#VALUE!	#VALUE!	#VALUE!	#VALUE!	#VALUE!	#VALUE!	#VALUE!	#VALUE!	#VALUE!	#VALUE!	#VALUE!	#VALUE!	16.28	#VALUE!	#VALUE!	#VALUE!	#VALUE!	#VALUE!	#VALUE!	#VALUE!	#VALUE!	#VALUE!
hsa-miR-520e-001119	#VALUE!	#VALUE!	#VALUE!	#VALUE!	#VALUE!	#VALUE!	#VALUE!	#VALUE!	#VALUE!	#VALUE!	#VALUE!	#VALUE!	#VALUE!	#VALUE!	#VALUE!	#VALUE!	#VALUE!	#VALUE!	#VALUE!	#VALUE!	#VALUE!	#VALUE!	#VALUE!	#VALUE!	#VALUE!	#VALUE!	#VALUE!
hsa-miR-520f-001120	#VALUE!	#VALUE!	#VALUE!	#VALUE!	#VALUE!	#VALUE!	#VALUE!	#VALUE!	#VALUE!	#VALUE!	#VALUE!	#VALUE!	#VALUE!	#VALUE!	#VALUE!	#VALUE!	#VALUE!	#VALUE!	#VALUE!	#VALUE!	#VALUE!	#VALUE!	17.808	#VALUE!	#VALUE!	#VALUE!	#VALUE!
	dd Ct
hsa-let-7a-000377	23.8018	17.7777	33.848	59.7556	19.5487	41.7007	62.5961	44.6009	40.3641	287.616	143.41	591.404	74.5429	9.85599	75.8459	5.07357	12.9331	36.2271	43.683	135.205	107.934	1624.75	104.113	#NUM!	#NUM!	97.4101	1675.06
hsa-let-7c-000379	340.379	193.073	281.697	987.749	337.326	577.629	639.146	188.184	45.982	505.302	918.413	699.898	110.354	124.069	2060.82	31.2113	231.2	226.442	539.695	2561.91	82.8254	30679.8	299.83	#NUM!	#NUM!	2011.42	2484.95
hsa-let-7d-002283	55.2155	35.1877	69.0705	127.204	53.1869	61.3503	99.0442	106.153	164.849	448.511	336.159	678.404	77.8163	29.94	119.18	19.0273	22.9115	91.646	102.182	171.018	195.904	801.19	140.751	#NUM!	#NUM!	137.854	1033.99
hsa-let-7e-002406	2.22222	1.63467	4.47534	6.98374	2.77791	4.01667	6.53415	5.55967	6.02934	22.8481	12.5012	21.318	4.53782	0.940827	4.24569	0.532554	0.976031	2.0392	3.78948	12.0754	8.47375	43.5319	9.69337	#NUM!	#NUM!	6.19026	64.1777
hsa-let-7f-000382	99.1816	70.278	405.624	339.673	134.364	246.083	325.159	398.38	483.71	1168.95	554.483	6539.67	116.082	52.8562	410.432	22.9274	71.8542	112.361	522.758	355.326	876.13	5760.59	372.217	#NUM!	#NUM!	455.087	1960.49
hsa-let-7g-002282	4.20469	3.02724	7.54751	8.67582	3.12748	6.90672	7.52661	13.7752	24.1006	25.2463	23.0709	64	6.48902	2.95058	6.21606	1.47427	3.50885	4.03061	5.33689	15.4336	11.9671	101.195	10.8378	#NUM!	#NUM!	10.8981	132.422
hsa-miR-1-002222	151.587	96.8044	160.786	204.506	175.704	75.6359	138.813	942.926	74.2851	3104.18	461.12	959.408	12581.3	151.692	299.83	40.0852	194.55	55.292	273.804	2199.56	42.049	#VALUE!	98.0197	#NUM!	#VALUE!	1429.21	#VALUE!
hsa-miR-9-000583	118.933	710.652	329.241	357.798	518.787	935.763	464.972	3213.66	420.511	6850.53	1854.74	3598.06	674.652	315.392	964.742	164.963	424.611	203.516	414.434	245.231	366.584	10690.2	460.482	#NUM!	#NUM!	15825.9	2050.84
hsa-miR-10a-000387	47.7359	51.4822	43.562	173.285	52.8928	61.1381	67.1819	119.263	61.0534	126.852	70.8158	322.913	60.1294	55.5995	130.418	40.1687	42.3415	48.8742	36.4792	98.2918	20.5918	160.23	54.6822	#NUM!	#NUM!	61.3079	197.266
hsa-miR-10b-002218	123.383	121.938	305.071	429.05	143.609	290.018	181.774	342.985	138.813	3458.67	400.04	3432.4	178.28	143.908	467.234	529.321	194.955	301.497	214.525	786.335	128.533	2349.28	123.383	#NUM!	#NUM!	230.081	7777.01
U6 snRNA-001973	0.35233	0.0978015	0.137262	0.228616	0.118503	0.173619	0.0748943	0.20194	0.138025	0.0680151	0.122427	0.0575516	0.212127	0.279709	0.0922056	0.0866894	0.106432	0.254723	0.272061	0.344124	0.0657895	0.157236	0.0853774	0	0	0.0780207	0.323536
U6 snRNA-001973	0.122089	0.0970586	0.106727	0.455335	0.213751	0.257385	0.128336	0.279516	0.338916	0.0785089	0.153467	0.0751023	0.200129	0.205185	0.112189	0.198196	0.341037	0.046295	0.163232	0.273384	0.0629784	0.216284	0.224689	0	0	0.153467	0.329877
hsa-miR-15a-000389	385.343	396.451	361.036	1054.98	455.403	608.874	334.3	1168.14	2005.85	570.863	800.634	1088.4	283.656	364.557	1188.56	172.446	406.468	273.425	783.071	1484.74	3195.89	37823.6	737.244	#NUM!	#NUM!	822.003	13701.1
hsa-miR-15b-000390	25.8663	11.4796	27.8576	56.5322	57.3611	27.7228	20.9954	56.0251	223.17	183.674	152.641	1122.11	22.1771	58.3637	20.6633	42.5474	25.0719	38.5591	79.4514	62.466	154.665	83.5172	53.8547	#NUM!	#NUM!	10.8003	89.0782
hsa-miR-16-000391	0.779705	0.411796	1.13997	1.32961	0.402204	0.86334	0.55517	1.24487	1.05117	0.527777	0.688725	0.942132	0.729004	0.552483	0.504876	0.545632	0.643494	0.337978	0.800515	1.01255	0.353799	2.93223	0.993781	8.80525e-134	#NUM!	0.736113	5.25248
hsa-miR-17-002308	1.48041	0.687771	1.5768	1.87774	1.26664	1.36793	1.14235	3.08015	2.27206	0.841479	2.1495	4.45369	0.915099	1.1607	1.12506	1.65634	1.1704	1.40347	1.75321	2.92614	1.62113	9.18959	1.81882	1.61029e-232	#NUM!	0.586417	9.84916
hsa-miR-18a-002422	321.349	175.825	698.928	364.304	196.993	305.071	265.764	434.436	3461.06	740.318	1976.87	#VALUE!	124.5	248.827	159.013	337.793	286.82	966.749	829.443	399.763	984.332	5457.41	510.936	#NUM!	#NUM!	277.434	7669.94
hsa-miR-18b-002217	#VALUE!	8220.45	#VALUE!	10470.2	38431.5	70337.2	22583.8	115377	63347.4	11625.5	19322.6	58090	3220.34	6458.57	4278.82	#VALUE!	#VALUE!	#VALUE!	113631	73629.7	#VALUE!	#VALUE!	17904.1	#NUM!	#VALUE!	30278.4	#VALUE!
hsa-miR-19a-000395	3.14923	1.63128	5.65685	5.09471	4.99333	3.03143	3.02514	5.64119	10.7034	10.9587	8.6698	40.9276	2.07484	1.8895	1.94666	2.83235	2.05623	4.06992	3.49671	3.34035	9.7203	49.2824	2.85007	#NUM!	#NUM!	3.31498	67.6023
hsa-miR-19b-000396	1.08749	0.643495	1.80625	1.98206	0.964598	1.32776	1.35097	2.75109	6.24629	2.81669	4.68484	8.69991	0.905006	0.810004	0.638606	0.99516	0.807201	0.982821	1.35754	2.13022	3.12748	17.8148	1.67481	2.5353e+30	#NUM!	1.07252	18.9483
hsa-miR-20a-000580	2.39994	0.940175	2.6629	3.81319	2.3198	2.57398	2.62261	4.64282	9.41525	3.00008	7.20001	33.942	1.43197	1.33886	1.79005	1.26839	1.13839	2.68514	3.92584	6.04608	10.4107	39.506	3.32418	9.89322e+173	#NUM!	1.49278	49.4878
hsa-miR-20b-001014	31.669	77.3324	122.276	128.355	29.9192	160.898	116.485	118.029	97.5453	240.185	408.446	1506.52	141.142	52.1285	100.218	28.2661	131.598	82.3102	41.5276	128.623	101.829	417.607	148.056	#NUM!	#NUM!	123.811	802.301
hsa-miR-21-000397	0.946058	0.795537	2.12579	3.72955	1.94127	1.51887	1.15669	6.15176	13.3892	7.31572	7.40243	32.8541	0.915733	1.84933	1.34817	0.811689	1.53581	1.51047	2.8699	1.805	19.3465	24.573	3.41764	#NUM!	#NUM!	3.57762	39.3966
hsa-miR-22-000398	292.238	128.444	348.98	936.412	547.228	280.722	389.911	19162.5	1287.18	19136	27977.9	#VALUE!	228.65	89.2017	218.275	62.466	227.544	279.945	449.756	843.942	3222.58	27383.2	874.309	#NUM!	#VALUE!	1879.33	#VALUE!
hsa-miR-23a-000399	16555.2	4666.09	15457.3	4217	38618.4	8306.36	#VALUE!	#VALUE!	5138.02	5356.23	6598.85	186653	#VALUE!	9319.26	13106.5	#VALUE!	6013.54	34301.9	#VALUE!	23074.3	28368.5	#VALUE!	4222.85	#NUM!	#VALUE!	14694.6	#VALUE!
hsa-miR-23b-000400	70.3267	72.1037	111.199	193.609	90.9499	127.645	152.219	290.622	164.051	932.527	993.929	2151.31	698.444	37.8704	224.1	13.4917	42.5474	76.2148	352.872	679.816	128.623	785.246	125.888	#NUM!	#NUM!	625.125	1026.13
hsa-miR-24-000402	1.232	0.608783	1.66094	1.53368	0.862742	0.786217	1.13603	3.93128	0.877821	1.22774	0.773782	1.60548	1.15029	1.27721	0.886382	1.16231	1.59992	0.779164	0.826451	1.65979	0.225625	3.90955	0.72749	5.67843e+132	#NUM!	1.35754	5.50217
hsa-miR-25-000403	54.6065	47.8352	74.8536	131.143	77.7085	92.6679	58.2829	73.9768	387.754	220.556	491.143	1233.89	66.3949	40.3641	56.5321	36.5298	49.0098	81.6284	76.2149	163.483	174.007	162.692	128	#NUM!	#NUM!	37.5828	357.55
hsa-miR-26a-000405	1.40542	1.45397	1.68063	2.87189	1.30767	1.93053	2.51229	4.92116	3.0504	9.55993	7.1602	11.9837	2.998	0.836247	2.16445	0.492775	0.981459	1.42899	1.54221	4.23981	1.71119	19.9595	2.76638	#NUM!	#NUM!	4.72725	20.9227
hsa-miR-26b-000407	2.08782	2.36035	4.53154	7.01285	2.86394	4.43213	5.57898	17.2916	19.4002	32.9681	15.4979	52.7464	7.07632	1.3113	4.20469	1.15029	2.55974	2.27363	2.73777	9.40221	9.86282	85.6868	10.7928	#NUM!	#NUM!	24.7782	106.3
hsa-miR-27a-000408	22.8639	12.6494	34.8721	27.7612	17.9511	17.5573	17.196	57.4406	86.1631	39.6982	63.0314	209.383	26.6488	25.6342	23.8679	21.5259	18.8436	25.4925	44.9734	50.985	15.327	205.929	25.8842	#NUM!	#NUM!	18.0259	169.954
hsa-miR-27b-000409	30.1064	22.8798	35.8524	41.298	33.1515	33.6142	33.4747	347.05	65.4354	274.564	100.218	346.81	74.7499	26.282	41.6429	9.6331	18.8175	30.5478	100.427	91.5825	37.818	1258.07	44.0478	#NUM!	#NUM!	106.669	669.992
hsa-miR-28-3p-002446	8.68786	6.58417	7.3564	14.5304	5.25613	7.92823	7.53706	23.7524	4.09255	19.2262	11.1657	23.2152	14.7741	7.64757	7.56846	5.0806	7.18506	7.6	9.42178	15.9226	1.49381	21.9022	8.85198	#NUM!	#NUM!	12.6933	59.5488
hsa-miR-28-000411	33.7309	19.5758	41.7585	67.1353	40.5885	40.5323	29.8571	140.167	44.1702	236.714	171.017	608.031	66.2569	35.9022	32.6497	15.4871	48.6039	39.3966	59.5075	61.7343	39.2876	232.97	68.4985	#NUM!	#NUM!	45.5065	338.967
U6 snRNA-001973	0.31864	0.174585	0.124481	0.416677	0.191976	0.260436	0.0916323	0.258996	0.184923	0.0874135	0.16597	0.0792745	0.272816	0.540363	0.115423	0.385018	0.185437	0.367801	0.263706	0.158001	0.0857334	0.225469	0.170046	0	2.31065e-274	0.138312	0.532554
U6 snRNA-001973	0.240816	0.168171	0.128514	0.498961	0.267017	0.303759	0.146808	0.310788	0.28146	0.124137	0.256139	0.0787269	0.201521	0.44074	0.119245	0.335643	0.292802	0.275667	0.160651	0.218242	0.0874136	0.267387	0.243164	0	0	0.105331	0.274523
hsa-miR-29a-002112	1.60882	0.977386	2.08927	2.05908	0.700278	2.05765	2.04911	5.05602	4.61394	3.78948	3.85305	8.08362	1.68179	1.18509	2.15845	0.842647	1.95071	1.4025	2.61897	5.30738	1.38223	17.6549	2.15099	4.60689e+164	#NUM!	1.46104	18.8044
hsa-miR-29b-000413	127.204	129.877	483.041	316.926	83.3437	288.815	142.518	512	990.489	539.695	956.75	1555.33	220.098	107.114	279.751	56.1027	215.419	188.054	525.3	1213.53	631.221	6347.62	694.581	#NUM!	#VALUE!	426.381	#VALUE!
hsa-miR-29c-000587	10.4396	7.44877	22.3314	18.0384	4.15256	13.9869	16.1784	49.18	47.4389	37.0397	44.8489	129.967	20.8359	5.92987	18.2017	5.62947	17.4119	9.49389	13.6044	40.7294	15.8565	331.302	26.89	#NUM!	#NUM!	26.89	324.708
hsa-miR-30b-000602	1.80375	2.32624	3.92312	6.73184	0.849686	3.8	4.92799	10.6148	7.38706	19.753	12.3035	46.1098	6.9644	0.745355	3.62756	0.486665	1.90527	1.45095	1.91189	8.45029	4.76673	22.1311	6.23763	#NUM!	#NUM!	7.21	27.9543
hsa-miR-30c-000419	1.22434	1.68413	2.54383	3.7425	0.582771	2.34404	3.70378	8.32241	3.38229	12.8349	7.3666	27.3222	4.5096	0.831623	3.09513	0.744322	2.5633	0.944092	0.936273	3.43664	1.74715	9.18323	2.3198	#NUM!	#NUM!	3.19762	10.748
hsa-miR-31-002279	1.77645	1.51677	1.4651	3.11882	1.10727	1.9172	3.93128	15.9336	534.112	15.6925	29.0205	15.5409	8.80302	1.84549	1.01537	1.54007	2.10234	1.45095	1.46713	3.04829	129.338	9.33727	3.87179	2.86986e-42	#NUM!	0.908778	17.1841
hsa-miR-32-002109	3730.11	1548.87	4737.8	3961.96	2442.26	6612.58	5032.29	2149.82	7750.1	13252.7	3437.15	9133.8	6714.2	312.996	#VALUE!	269.474	3338.54	8792.14	6316.9	38060.3	2241.12	#VALUE!	20087.4	#VALUE!	#VALUE!	#VALUE!	#VALUE!
hsa-miR-33b-002085	#VALUE!	23937.8	99609.7	#VALUE!	#VALUE!	#VALUE!	132626	#VALUE!	#VALUE!	#VALUE!	#VALUE!	#VALUE!	#VALUE!	#VALUE!	#VALUE!	#VALUE!	#VALUE!	#VALUE!	#VALUE!	#VALUE!	#VALUE!	#VALUE!	#VALUE!	#VALUE!	#VALUE!	#VALUE!	#VALUE!
hsa-miR-34a-000426	31.0818	20.5633	32.5819	42.4297	130.508	26.2819	26.1729	66.211	224.566	132.79	44.4158	247.795	14.5707	83.9815	22.9115	38.1074	23.6702	59.6727	108.083	31.3415	107.486	824.857	61.3928	#NUM!	#NUM!	22.9274	411.002
hsa-miR-34c-000428	6017.72	#VALUE!	#VALUE!	#VALUE!	#VALUE!	#VALUE!	#VALUE!	#VALUE!	9469.01	#VALUE!	#VALUE!	#VALUE!	7804	8841.05	#VALUE!	#VALUE!	3446.69	#VALUE!	#VALUE!	15629.7	#VALUE!	#VALUE!	22211.2	#NUM!	#VALUE!	124951	#VALUE!
hsa-miR-92a-000431	21.9478	11.1657	23.7524	35.8773	19.8766	21.392	32.7631	30.4211	52.8561	78.1947	77.8702	262.105	18.0634	15.022	15.7469	9.74053	8.71801	26.9647	33.1055	46.624	49.0099	44.4466	31.9335	#NUM!	#NUM!	8.60992	63.7786
mmu-miR-93-001090	10.418	4.07839	10.0491	14.0841	10.2674	7.61054	6.23332	15.0637	31.5813	19.8766	25.3515	159.455	5.23068	9.4414	5.23431	9.51366	6.75989	9.81508	10.3174	11.5996	30.5691	22.4711	9.46104	#NUM!	#NUM!	3.60001	27.0958
hsa-miR-95-000433	71.0125	46.4949	91.1392	146.728	108.233	61.7343	195.768	421.095	219.64	78.4118	334.996	285.827	353.851	75.1656	53.4827	50.9496	29.795	129.787	141.632	283.853	183.038	643.592	73.5166	#NUM!	#NUM!	210.839	1964.57
mmu-miR-96-000186	613.96	1362.46	3272.1	7251.19	448.201	4630.65	1322.45	#VALUE!	#VALUE!	44299.5	#VALUE!	#VALUE!	3069.95	446.65	102481	1238.17	6234.25	714.108	1072.68	7077.39	#VALUE!	#VALUE!	2182.86	#NUM!	#VALUE!	1395.92	#VALUE!
hsa-miR-98-000577	297.347	260.475	295.702	264.111	599.244	985.014	332.221	824.857	546.849	2004.47	6281.97	2216.4	292.846	208.803	274.374	48.2682	244.044	731.646	388.292	766.956	946.2	81867.3	1585.8	#NUM!	#NUM!	1477.56	4214.07
hsa-miR-99a-000435	40.8709	28.7204	88.1568	34.6312	40.3921	29.2021	67.8371	62.2068	17.1841	162.579	56.5713	249.345	20.2942	78.1406	111.276	18.5841	54.834	42.3708	72.1536	132.514	17.424	289.015	11.3294	#NUM!	#NUM!	188.445	375.586
hsa-miR-99b-000436	88.5242	108.609	173.164	212.012	128.089	140.653	82.8828	350.192	115.841	565.35	264.844	1018.34	198.225	108.083	177.048	56.7284	124.673	174.248	190.415	177.171	99.388	344.175	100.357	#NUM!	#NUM!	233.617	225.346
hsa-miR-100-000437	34.0835	23.5883	33.3127	45.2863	30.4211	37.9756	46.3661	62.9878	21.0829	108.911	119.843	108.158	21.3032	24.1341	63.867	13.2507	27.2843	12.6057	44.0479	79.4514	10.112	188.184	14.46	#NUM!	#NUM!	63.0315	173.285
hsa-miR-101-002253	109.365	104.546	249.345	354.342	82.4244	191.473	169.483	3354.78	1275.63	879.17	821.433	1536.04	178.033	82.5388	207.504	42.5769	151.482	97.9518	313.43	1178.71	239.188	#VALUE!	409.296	#NUM!	#VALUE!	701.354	#VALUE!
hsa-miR-103-000439	64.7138	36.3529	131.416	101.899	64.4452	109.744	104.619	157.477	340.144	339.437	216.017	1825.41	56.8071	53.0029	99.5948	40.0852	45.0358	101.125	194.82	148.57	228.017	503.554	144.507	#NUM!	#NUM!	70.9632	336.625
hsa-miR-105-002167	#VALUE!	#VALUE!	#VALUE!	#VALUE!	#VALUE!	#VALUE!	#VALUE!	#VALUE!	#VALUE!	#VALUE!	#VALUE!	#VALUE!	#VALUE!	#VALUE!	#VALUE!	#VALUE!	#VALUE!	#VALUE!	#VALUE!	#VALUE!	#VALUE!	#VALUE!	#VALUE!	#VALUE!	#VALUE!	#VALUE!	#VALUE!
hsa-miR-106a-002169	1.08523	0.635957	1.60103	1.92786	1.1487	1.44995	1.25093	3.08015	2.25636	0.900627	2.6926	5.64902	0.855001	1.10343	0.853226	1.43296	1.03814	1.38319	1.89212	2.91804	1.66555	6.9355	1.57461	5.20312e-259	#NUM!	0.551717	8.43858
RNU44-001094	5.55198	3.02304	2.88786	1.60325	2.63354	2.95672	3.93674	5.18736	44.5082	17.1128	10.4831	9.13878	2.96083	6.02934	6.76458	6.48902	5.2162	2.63719	8.58608	7.05673	17.424	2.32302	8.47375	#NUM!	#NUM!	8.03334	7.87893
hsa-miR-106b-000442	19.4946	9.68667	40.4761	32.0888	9.63979	18.6228	18.597	64.3113	199.743	44.7557	94.6151	700.869	16.2797	17.2079	22.0545	15.8235	22.6274	20.224	26.7413	36.4792	111.199	217.972	43.2611	#NUM!	#NUM!	23.2636	321.795
hsa-miR-107-000443	872.494	3885.81	#VALUE!	#VALUE!	33994.2	2318.54	2892.3	#VALUE!	3776.93	#VALUE!	8522.14	#VALUE!	12810.1	1906.88	23315.5	#VALUE!	1188.56	2736.28	6101.72	#VALUE!	#VALUE!	#VALUE!	5740.65	#NUM!	#VALUE!	10036.7	#VALUE!
hsa-miR-122-002245	71.9041	67.1353	133.713	#VALUE!	#VALUE!	#VALUE!	14.0646	#VALUE!	#VALUE!	#VALUE!	#VALUE!	4087.49	144.107	41.3267	93.3125	121.011	93.7014	154.236	142.123	#VALUE!	224.567	75.636	#VALUE!	#NUM!	#NUM!	293.863	399.763
mmu-miR-124a-001182	3052.98	12010.4	3160.64	24171.2	495.589	538.574	887.744	653.934	#VALUE!	5483.96	2615.73	77236.8	1817.82	853.946	20185.1	2467.79	458.57	11795.9	1221.98	16361.3	12660.1	4608.25	10712.4	#NUM!	#NUM!	8084.82	11021.2
hsa-miR-125a-3p-002199	2906.37	1896.34	7196.09	#VALUE!	#VALUE!	16158.4	4589.11	9102.21	#VALUE!	7077.39	18242.3	#VALUE!	#VALUE!	8124.15	1863.76	#VALUE!	#VALUE!	3156.26	2067.97	#VALUE!	3948.26	#VALUE!	3568.25	#VALUE!	#NUM!	#VALUE!	6503.5
hsa-miR-125a-5p-002198	28.2269	28.84	50.8086	43.8955	14.5203	38.479	40.2524	64.3113	12.0587	22.3159	36.9884	45.6329	73.0088	30.654	66.5331	26.1004	42.2242	32.8541	29.3238	78.6841	5.90526	88.8932	37.0654	#NUM!	#NUM!	112.439	62.2931
hsa-miR-125b-000449	16.3589	11.5434	22.6588	35.6295	17.6794	26.0642	21.5707	23.6866	8.62784	56.2976	45.9184	41.9617	10.7331	18.5198	38.8004	7.86257	13.5292	13.7943	39.5608	88.0347	4.35297	140.07	11.4716	#NUM!	#NUM!	58.041	67.743
hsa-miR-126-002228	0.546011	0.688248	1.86348	1.13288	0.439215	1.15509	0.900627	1.13603	0.588453	0.672218	0.686818	1.27721	0.525586	0.558257	1.05482	0.711038	1.40834	0.724973	0.827596	1.39088	0.445347	5.60612	1.00556	1.76501e+218	#NUM!	1.6529	6.40856
hsa-miR-127-000452	62.5961	34.9689	80.6163	112.05	54.2669	55.1772	73.0595	198.088	97.7483	380.565	214.971	955.426	105.201	91.4557	64.8035	29.1414	39.342	52.6003	121.769	185.593	85.0359	496.277	52.3457	#NUM!	#NUM!	88.8315	223.945
hsa-miR-127-5p-002229	#VALUE!	#VALUE!	#VALUE!	43297.6	#VALUE!	#VALUE!	#VALUE!	#VALUE!	#VALUE!	#VALUE!	#VALUE!	#VALUE!	#VALUE!	#VALUE!	#VALUE!	#VALUE!	#VALUE!	#VALUE!	#VALUE!	#VALUE!	#VALUE!	#VALUE!	#VALUE!	#VALUE!	#VALUE!	#VALUE!	#VALUE!
hsa-miR-128a-002216	1027.56	1026.84	3145.34	3102.03	789.066	1356.81	451.944	1546.73	2623	13911.6	29882.2	#VALUE!	708.193	498.345	628.6	245.913	236.714	822.573	1508.61	1536.04	3387.49	5980.3	1068.97	#NUM!	#VALUE!	2382.07	#VALUE!
mmu-miR-129-3p-001184	2045.16	3364.09	630.346	5123.81	3509.38	540.818	6449.63	2467.79	#VALUE!	#VALUE!	#VALUE!	4939	#VALUE!	1155.26	829.444	110.278	233.293	3480.31	#VALUE!	21981.5	1922.81	#VALUE!	766.956	#VALUE!	#VALUE!	#VALUE!	#VALUE!
hsa-miR-129-000590	#VALUE!	#VALUE!	#VALUE!	#VALUE!	#VALUE!	#VALUE!	#VALUE!	#VALUE!	#VALUE!	#VALUE!	#VALUE!	#VALUE!	#VALUE!	#VALUE!	#VALUE!	2551.27	#VALUE!	#VALUE!	#VALUE!	#VALUE!	#VALUE!	#VALUE!	#VALUE!	#VALUE!	#VALUE!	#VALUE!	#VALUE!
hsa-miR-130a-000454	132.055	101.336	313.43	228.809	186.109	167.382	263.745	282.675	156.824	792.903	568.099	1754.69	156.498	105.786	354.588	46.8507	93.8315	125.192	496.965	732.66	135.298	2691.14	186.755	#NUM!	#NUM!	669.992	1704.34
hsa-miR-130b-000456	162.354	101.266	352.872	241.186	59.1785	250.905	431.734	498	1522.26	2059.39	1630.39	1933.5	221.015	96.8044	193.474	25.1764	82.1392	175.947	227.701	527.856	2320.15	1343.71	581.647	#NUM!	#NUM!	272.29	1291.65
hsa-miR-132-000457	12.3548	7.12061	12.5012	15.5194	10.6812	10.3891	9.65315	17.3757	29.1818	19.2395	33.4515	61.7343	17.1722	21.4812	10.7555	14.8769	14.3204	24.6583	18.9615	28.5022	9.89707	20.9373	16.1113	#NUM!	#NUM!	11.1579	38.8273
hsa-miR-133a-002246	132.606	37.661	136.618	96.2024	86.4623	60.5897	90.447	322.689	3.48945	189.099	69.0705	41.8165	953.439	75.7409	111.817	48.8742	54.6443	64.3559	116.324	673.251	0.908148	464.328	38.4523	#NUM!	#NUM!	1168.95	750.652
hsa-miR-133b-002247	1531.79	533.373	574.833	2531.89	5163.03	1749.83	1455.2	103337	221.015	65218.8	8433.99	32632	#VALUE!	403.941	3178.21	307.406	908.283	1187.74	1658.89	12119.1	159.455	#VALUE!	767.488	#NUM!	#VALUE!	4695.29	#VALUE!
mmu-miR-134-001186	2326.59	1438.15	2248.89	7967.98	2579.73	2894.3	4551.11	3967.47	627.295	1532.85	1782.89	1464.31	7553.86	5889.79	6489.99	2612.11	4211.15	4196.58	3956.48	14623.5	320.905	141555	2055.11	#NUM!	#NUM!	21232.7	27861.8
hsa-miR-135a-000460	105.42	32.1111	179.023	94.5496	38.3725	48.5029	176.681	2060.81	5720.8	2639.41	1398.83	8522.15	2764.88	61.1381	120.426	52.6733	23.167	46.1737	184.823	296.934	1143.31	4554.26	648.966	#NUM!	#NUM!	478.707	22180.4
hsa-miR-135b-002261	170.781	19.3197	71.4073	53.9294	80.1706	32.312	15.6057	120.509	510.228	27.6077	66.3028	662.603	31.3632	107.486	34.5593	157.805	34.9446	91.3923	198.501	49.0779	22630.8	854.539	39.1788	#NUM!	#NUM!	10.4614	581.244
hsa-miR-136-000592	#VALUE!	#VALUE!	#VALUE!	86775.4	#VALUE!	11812.3	#VALUE!	19934.8	15554	76969.5	142737	#VALUE!	106390	45261.6	#VALUE!	#VALUE!	#VALUE!	#VALUE!	77343.8	#VALUE!	#VALUE!	#VALUE!	116019	#NUM!	#VALUE!	131072	#VALUE!
mmu-miR-137-001129	#VALUE!	#VALUE!	#VALUE!	7326.97	#VALUE!	#VALUE!	#VALUE!	#VALUE!	58941.6	#VALUE!	#VALUE!	#VALUE!	#VALUE!	1743.78	#VALUE!	#VALUE!	1200.98	#VALUE!	#VALUE!	2493.58	#VALUE!	#VALUE!	#VALUE!	#VALUE!	#VALUE!	#VALUE!	#VALUE!
hsa-miR-138-002284	99.388	246.937	228.492	87.791	448.511	706.233	113.772	1217.75	98.4964	295.907	198.225	183.292	121.684	754.303	182.785	249.172	96.6702	277.434	284.641	238.03	57.6401	249.518	108.986	#NUM!	#NUM!	393.986	453.513
hsa-miR-139-3p-002313	#VALUE!	#VALUE!	#VALUE!	34135.9	#VALUE!	#VALUE!	#VALUE!	#VALUE!	1474.49	#VALUE!	11690.1	5645.94	#VALUE!	#VALUE!	#VALUE!	#VALUE!	#VALUE!	#VALUE!	13512.4	#VALUE!	1122.89	#VALUE!	22226.6	#VALUE!	#NUM!	#VALUE!	62822.8
hsa-miR-139-5p-002289	46.014	25.581	52.783	34.0598	17.6794	26.7599	64.8934	163.824	16.2571	248.31	80.784	96.8044	85.9841	27.7998	56.2195	20.6776	35.457	39.2331	41.6141	87.245	9.0568	184.951	47.8683	#NUM!	#NUM!	324.258	294.067
hsa-miR-140-3p-002234	75.5312	96.4027	92.6038	127.38	93.1833	128.533	128.533	177.54	72.354	129.428	146.626	104.113	87.0636	65.7993	119.015	92.5396	100.845	92.2834	90.3844	139.006	26.2455	209.238	111.508	#NUM!	#NUM!	207.074	259.934
mmu-miR-140-001187	9.15779	9.91767	16.5872	12.6407	5.62947	11.0272	10.659	32.6045	18.5455	22.5335	23.2797	67.1819	7.84622	8.27065	11.3687	7.39218	16.6448	10.6812	13.9288	22.4244	8.90738	86.223	14.3403	#NUM!	#NUM!	42.9326	118.521
hsa-miR-141-000463	9.4414	7.4436	27.5122	24.5389	5.25977	10.5927	14.4	117.458	1200.15	44.9734	35.5801	239.022	24.6241	5.63729	13.0955	4.34092	13.9192	9.65315	16.691	25.0198	8214.75	384.81	29.0004	#NUM!	#NUM!	65.209	576.829
hsa-miR-142-3p-000464	1.5768	4.08405	5.15868	3.97788	7.63697	12.0086	3.70122	5.74776	26.3549	15.2	20.5633	42.4885	1.35472	3.25352	8.42688	2.41999	7.3666	8.6638	21.963	22.4711	59.9215	129.248	18.2269	#NUM!	#NUM!	33.1055	83.749
hsa-miR-142-5p-002248	487.751	1082.39	1059.38	1009.2	997.38	3220.35	1134.63	2460.95	23838.4	1916.16	1610.17	5231.48	336.159	584.071	1075.66	322.912	758.497	14583	3681.3	7408.67	#VALUE!	#VALUE!	3800.57	#NUM!	#NUM!	5371.09	6544.19
hsa-miR-143-002249	5.38894	2.54559	12.1594	7.27527	5.95045	4.41067	3.79737	28.443	2.14206	21.2001	19.0273	27.3222	10.0213	6.19455	8.20213	2.32302	4.02503	3.70121	8.43273	22.6117	0.63244	112.361	4.08688	#NUM!	#NUM!	33.6609	124.5
hsa-miR-145-002278	1.64035	0.805525	2.13022	1.7593	1.6783	0.99516	1.35004	8.05007	0.385553	15.4336	4.45368	12.5186	4.60436	1.82766	1.70173	0.735603	0.86814	0.847919	1.62225	4.9795	0.164254	4.62996	0.698339	#NUM!	#NUM!	6.54775	5.83608
hsa-miR-146a-000468	0.86334	2.78755	1.04609	0.888843	8.62186	1.98481	0.853226	2.46742	2.35708	1.79876	2.29262	2.53151	2.2253	6.49802	0.712519	8.20782	1.42011	6.44866	8.68184	1.03025	4.03062	23.0869	4.11816	#NUM!	#NUM!	4.88379	6.50703
hsa-miR-146b-3p-002361	2395.32	#VALUE!	48644.8	70826.4	3600.55	#VALUE!	5756.59	2234.91	#VALUE!	#VALUE!	#VALUE!	20185.1	2066.54	#VALUE!	#VALUE!	#VALUE!	#VALUE!	7321.88	21129.9	#VALUE!	#VALUE!	#VALUE!	12027.1	#VALUE!	#VALUE!	#VALUE!	#VALUE!
hsa-miR-146b-001097	2.15397	5.86447	5.57124	3.93128	9.41526	9.76757	5.10532	3.05041	3.23328	1.20497	4.21344	2.2595	2.56863	9.30496	6.09658	5.58284	7.11567	8.79692	15.8785	5.47554	2.99592	24.7782	4.41679	#NUM!	#NUM!	7.01285	29.9607
hsa-miR-147b-002262	#VALUE!	#VALUE!	12399.6	#VALUE!	#VALUE!	#VALUE!	32004.8	#VALUE!	#VALUE!	#VALUE!	#VALUE!	#VALUE!	13921.2	#VALUE!	26708.3	#VALUE!	40230.4	#VALUE!	11097.9	8243.26	#VALUE!	#VALUE!	8786.06	#VALUE!	#VALUE!	#VALUE!	#VALUE!
hsa-miR-148a-000470	3.14705	9.36969	23.0389	30.8886	1.71713	15.9446	22.0545	78.9573	294.679	166.572	388.562	500.422	96.3357	1.90792	16.749	0.682547	11.7208	3.47497	7.05673	35.5062	276.858	457.301	45.4434	#NUM!	#NUM!	83.749	203.375
hsa-miR-148b-000471	448.512	193.609	506.704	909.545	274.374	527.855	531.528	2204.14	2388.68	3477.9	2934.71	#VALUE!	577.629	270.597	394.806	197.266	391.807	362.792	2139.41	1298.83	812.374	16452.3	768.019	#NUM!	#NUM!	1820.35	62475.4
hsa-miR-149-002255	345.85	592.636	254.761	276.666	429.645	233.941	777.662	2517.89	73.4657	485.39	432.333	1188.56	5367.36	314.518	684.545	199.466	225.972	385.076	486.4	1610.17	35.4325	5669.48	270.597	#NUM!	#NUM!	97.4777	2574.36
hsa-miR-150-000473	2.50013	4.36808	2.63902	2.23613	3.38229	7.50057	8.05565	2.68887	1.4025	1.65061	1.46408	1.26225	2.25636	4.21929	6.48451	3.78423	4.37414	6.32033	6.32471	14.1625	3.65533	3.86642	3.05252	#NUM!	#NUM!	12.8527	6.82108
hsa-miR-152-000475	51.162	31.8231	146.728	86.5823	28.7801	71.0124	63.426	266.133	76.4264	242.359	227.701	190.679	87.3055	34.0598	69.3584	33.1744	42.459	58.041	82.6532	225.815	27.398	506.003	61.3078	#NUM!	#NUM!	183.292	475.73
mmu-miR-153-001191	3132.28	2398.64	#VALUE!	51098.7	#VALUE!	4718.13	#VALUE!	#VALUE!	#VALUE!	#VALUE!	#VALUE!	#VALUE!	#VALUE!	#VALUE!	10120.5	#VALUE!	#VALUE!	#VALUE!	#VALUE!	#VALUE!	#VALUE!	#VALUE!	9688.1	#VALUE!	#VALUE!	#VALUE!	#VALUE!
hsa-miR-154-000477	#VALUE!	7750.11	#VALUE!	#VALUE!	#VALUE!	#VALUE!	#VALUE!	#VALUE!	8665.09	#VALUE!	#VALUE!	#VALUE!	#VALUE!	8563.6	#VALUE!	#VALUE!	#VALUE!	#VALUE!	#VALUE!	#VALUE!	#VALUE!	#VALUE!	#VALUE!	#VALUE!	#VALUE!	#VALUE!	#VALUE!
hsa-miR-181a-000480	167.614	167.731	339.672	438.065	496.964	404.501	321.127	243.2	1182.81	1046.97	756.397	1136.2	159.565	302.963	628.6	424.024	256.355	582.453	597.585	502.856	1393.02	1344.64	423.729	#NUM!	#NUM!	129.697	1364.35
hsa-miR-181c-000482	5732.71	5423.48	3392.18	8563.59	2026.82	15361.1	8346.77	6139.9	8798.24	12451.2	15181.2	77827.9	5322.91	27383.1	4621.03	21829.7	18548.3	7439.54	26782.4	10283.2	13428.4	26801	7347.31	#NUM!	#NUM!	3618.06	118047
hsa-miR-182-002334	944.888	1267.7	1345.57	4679.05	407.315	1532.85	752.737	966.081	4006.15	475.401	1710.26	7691.25	1209.34	161.905	2615.73	168.78	995.307	801.746	855.724	1649.71	#VALUE!	6746.86	1280.95	#NUM!	#NUM!	610.988	54124.7
hsa-miR-183-002269	772.827	1074.91	3087.02	2959.22	534.854	1636.05	835.791	3108.5	166366	1621.37	3805.84	13834.7	1406.6	345.849	2269.25	342.509	1249.38	676.993	940.314	1812.8	#VALUE!	6260.23	1534.97	#NUM!	#NUM!	616.946	17390.4
hsa-miR-184-000485	#VALUE!	93132.7	#VALUE!	7434.4	#VALUE!	#VALUE!	#VALUE!	#VALUE!	#VALUE!	#VALUE!	13261.9	2008.64	#VALUE!	#VALUE!	#VALUE!	#VALUE!	#VALUE!	#VALUE!	#VALUE!	#VALUE!	2211.79	8271.88	#VALUE!	#VALUE!	#VALUE!	#VALUE!	#VALUE!
hsa-miR-185-002271	160.564	163.257	342.272	555.637	142.815	164.278	214.228	489.444	933.172	950.802	1200.98	4062.07	257.067	150.435	209.383	103.752	300.454	180.518	407.033	379.775	726.592	1403.68	496.964	#NUM!	#NUM!	411.002	9850.63
hsa-miR-186-002285	4.35901	4.86352	5.83608	9.17686	2.18707	6.13472	6.65759	20.8215	6.31157	5.42642	6.18169	6.83528	8.16243	3.28069	5.96284	5.23431	7.52139	3.26481	3.23553	7.51098	1.30677	31.3632	5.38894	#NUM!	#NUM!	12.5882	25.1764
mmu-miR-187-001193	#VALUE!	#VALUE!	#VALUE!	#VALUE!	#VALUE!	#VALUE!	17854.5	#VALUE!	928.012	#VALUE!	#VALUE!	#VALUE!	#VALUE!	#VALUE!	#VALUE!	#VALUE!	#VALUE!	#VALUE!	#VALUE!	#VALUE!	211.278	#VALUE!	1136.2	#VALUE!	#VALUE!	#VALUE!	#VALUE!
hsa-miR-188-3p-002106	#VALUE!	#VALUE!	#VALUE!	#VALUE!	#VALUE!	#VALUE!	#VALUE!	#VALUE!	#VALUE!	#VALUE!	#VALUE!	#VALUE!	#VALUE!	#VALUE!	#VALUE!	#VALUE!	#VALUE!	#VALUE!	#VALUE!	#VALUE!	#VALUE!	#VALUE!	#VALUE!	#VALUE!	#VALUE!	#VALUE!	#VALUE!
hsa-miR-190-000489	366.838	120.844	766.424	879.781	518.069	305.282	414.434	#VALUE!	33387	4130.21	7669.94	21951	509.875	274.755	411.287	169.601	241.855	777.123	1345.57	2252.02	2493.58	#VALUE!	2530.13	#NUM!	#VALUE!	16716.7	#VALUE!
hsa-miR-191-002299	1.87644	1.35473	2.0548	3.26029	1.02883	2.25793	1.92519	4.16409	1.82766	1.32593	1.58118	1.21841	1.9711	1.56049	2.04202	1.23456	1.64034	2.27363	2.19162	4.04741	0.522318	3.64521	2.14652	#NUM!	#NUM!	2.26891	4.14393
hsa-miR-192-000491	0.331712	0.271307	0.517274	2.59009	1.26576	1.30315	0.35552	4.67835	41.1836	2.20687	1.57899	10.4252	0.356259	0.621145	0.21479	0.474671	0.330334	0.42396	0.337978	2.04203	41.5277	1.08523	1.37173	0	2.63555e-82	0.360732	0.828745
hsa-miR-193a-3p-002250	1203.48	1561.81	12434	3570.73	750.652	3240.5	1734.13	5293.47	1833.01	1323.37	4399.12	3050.87	10412.3	983.649	1458.23	1165.72	2261.4	1068.22	9501.9	50220.9	286.422	#VALUE!	5622.51	#NUM!	#VALUE!	9898.54	#VALUE!
hsa-miR-193a-5p-002281	304.016	155.741	291.631	499.036	91.5191	322.242	526.759	429.05	223.17	6955.8	1258.07	5996.9	914.602	93.7016	220.862	65.9362	244.214	143.013	209.093	705.254	82.5388	602.159	375.846	#NUM!	#NUM!	259.934	439.89
hsa-miR-193b-002367	10.8453	33.7777	31.298	31.8451	8.46202	47.8683	25.581	62.7699	9.16414	18.4047	35.4325	23.0389	22.8006	6.66683	26.0101	9.91079	32.4017	13.4543	11.4161	30.3159	2.41329	36.3782	37.1425	#NUM!	#NUM!	16.2121	31.9114
hsa-miR-194-000493	4.55042	1.8226	3.90142	7.85168	4.10391	3.35892	3.02514	24.454	150.853	11.2589	9.08823	59.6727	7.40757	3.37995	2.64268	4.49711	2.20534	5.60223	4.26634	4.67835	561.834	26.2274	3.63259	#NUM!	#NUM!	8.82135	95.4055
hsa-miR-195-000494	2.43345	2.74347	4.98986	3.75289	3.23553	3.62002	7.15524	6.95476	6.57504	22.8956	14.5404	38.3725	4.87026	4.49712	5.55197	2.99592	3.95862	3.52104	4.61075	6.92589	3.00841	96.4695	3.18215	#NUM!	#NUM!	19.3331	167.847
hsa-miR-196b-002215	23755.9	7408.67	6013.54	2749.59	#VALUE!	18103.8	114.167	7191.12	72.6554	16.2121	119.345	85.4496	4867.61	13475	#VALUE!	#VALUE!	23074.3	4997.53	#VALUE!	1077.15	1269.46	3087.02	103.322	#VALUE!	#NUM!	#VALUE!	14715
hsa-miR-197-000497	73.0089	54.4176	52.491	139.006	58.6883	78.2489	85.9843	129.069	67.4619	122.361	128.98	380.302	103.179	67.5555	75.4788	37.0654	65.5261	99.733	113.3	138.717	32.5368	162.017	144.407	#NUM!	#NUM!	88.77	192.138
hsa-miR-198-002273	#VALUE!	60473	#VALUE!	#VALUE!	#VALUE!	#VALUE!	#VALUE!	5127.36	13634.7	#VALUE!	#VALUE!	#VALUE!	28904.3	#VALUE!	#VALUE!	#VALUE!	#VALUE!	#VALUE!	#VALUE!	#VALUE!	#VALUE!	20509.5	#VALUE!	#VALUE!	#VALUE!	#VALUE!	#VALUE!
hsa-miR-199a-000498	4881.14	#VALUE!	3227.05	8369.94	#VALUE!	2262.97	28964.5	10198	3519.12	#VALUE!	30006.8	#VALUE!	9429.71	3278.91	8804.33	874.915	#VALUE!	749.091	3953.74	#VALUE!	#VALUE!	#VALUE!	1597.94	#NUM!	#VALUE!	15297.4	#VALUE!
hsa-miR-199a-3p-002304	8.18511	6.31595	13.2875	12.7021	6.8022	11.5755	8.51496	23.6047	8.51496	16.5872	16.1225	22.3934	7.42813	9.52026	11.5035	8.10044	10.4614	12.3977	11.7615	22.3159	4.93483	199.466	6.00848	#NUM!	#NUM!	17.1246	279.364
hsa-miR-199b-000500	#VALUE!	2313.73	#VALUE!	116180	3792.68	3575.68	5748.62	#VALUE!	13097.5	#VALUE!	44422.4	4347.59	10513.8	2315.33	1876.72	9501.9	3025.58	2022.61	8254.71	#VALUE!	4854.14	#VALUE!	2194.99	#VALUE!	#VALUE!	#VALUE!	#VALUE!
hsa-miR-200a-000502	4.06147	2.41329	4.66863	9.58647	2.37183	3.21763	2.9302	28.5022	177.909	11.22	10.3891	47.968	8.96932	2.43851	4.79988	2.00834	2.98762	3.90683	5.70411	9.92454	#VALUE!	72.3039	10.112	#NUM!	#NUM!	19.6166	136.239
hsa-miR-200b-002251	0.765779	0.365008	0.685391	1.40444	0.467164	0.400534	0.533293	3.59253	31.8893	3.94493	1.95071	20.692	1.28165	0.577143	0.757858	0.433468	0.557096	0.468136	0.541863	0.983502	566.919	3.76331	1.19086	2.61871e+151	#NUM!	1.41716	9.52685
hsa-miR-200c-002300	0.770038	0.645281	1.08523	1.15589	0.633757	0.859756	1.23285	2.4402	13.0412	2.17196	1.47223	3.36126	1.92119	0.572759	1.07252	0.750019	0.676424	0.942131	0.826451	1.24401	91.3923	4.42599	1.8163	1.8348e+106	#NUM!	1.27721	6.05027
hsa-miR-202-002363	336.159	1647.43	1111.27	2021.2	2028.22	424.611	1839.37	460.801	78641.2	2707.98	42436	#VALUE!	932.526	2608.49	1781.65	868.271	430.837	1000.15	5820.79	523.847	#VALUE!	5049.77	8056.85	#NUM!	#NUM!	7701.91	75437.8
hsa-miR-203-000507	8.49727	2.15099	5.81186	5.71598	3.88793	2.59188	6.81163	33.6142	174.127	15.7469	9.27919	37.8442	7.63696	6.8022	2.28627	6.45761	3.7921	5.65685	8.86426	5.14439	283.656	24.3188	13.0051	#NUM!	#NUM!	5.7041	87.6086
hsa-miR-204-000508	22.8006	50.6679	55.8312	75.5312	10.7555	42.195	325.61	456.668	216.767	2043.75	4341.57	802.302	5824.82	10.8754	105.42	9.01295	30.5902	22.5648	27.398	100.636	57.5204	8659.1	222.244	#VALUE!	#NUM!	#VALUE!	651.671
hsa-miR-205-000509	#VALUE!	#VALUE!	#VALUE!	#VALUE!	#VALUE!	#VALUE!	#VALUE!	#VALUE!	#VALUE!	#VALUE!	#VALUE!	#VALUE!	#VALUE!	#VALUE!	#VALUE!	#VALUE!	#VALUE!	#VALUE!	#VALUE!	#VALUE!	#VALUE!	#VALUE!	#VALUE!	#VALUE!	#VALUE!	#VALUE!	#VALUE!
hsa-miR-208b-002290	#VALUE!	#VALUE!	#VALUE!	#VALUE!	#VALUE!	38007.6	#VALUE!	#VALUE!	#VALUE!	#VALUE!	#VALUE!	#VALUE!	13088.4	#VALUE!	#VALUE!	#VALUE!	#VALUE!	#VALUE!	27919.8	#VALUE!	#VALUE!	#VALUE!	#VALUE!	#VALUE!	#VALUE!	#VALUE!	#VALUE!
hsa-miR-210-000512	206.643	324.708	305.071	301.08	72.2036	118.685	252.476	688.829	457.618	257.602	265.763	3121.45	1335.35	334.996	230.72	1821.61	575.231	190.151	140.361	137.187	235.079	705.255	300.038	#NUM!	#NUM!	291.631	769.619
hsa-miR-214-002306	44.2008	38.9082	51.304	48.7389	35.9271	42.9623	48.9759	80.6163	13.9481	28.7203	42.4002	37.3491	27.4931	43.6527	51.5893	40.8992	61.7771	41.2693	55.0244	98.5648	5.34059	131.234	19.918	#NUM!	#NUM!	44.109	130.962
hsa-miR-215-000518	20.001	97.4102	36.6312	82.3103	425.201	162.017	24.084	487.075	5764.57	91.329	28.9803	635.611	10.5195	325.384	88.647	240.018	33.7543	365.062	228.492	7.40757	598.415	468.206	2.95468	#NUM!	#NUM!	175.582	2253.58
hsa-miR-216a-002220	#VALUE!	#VALUE!	21603.8	#VALUE!	#VALUE!	#VALUE!	#VALUE!	#VALUE!	43932.4	#VALUE!	#VALUE!	#VALUE!	#VALUE!	#VALUE!	#VALUE!	#VALUE!	#VALUE!	#VALUE!	#VALUE!	#VALUE!	#VALUE!	#VALUE!	#VALUE!	#VALUE!	#VALUE!	#VALUE!	#VALUE!
hsa-miR-216b-002326	#VALUE!	4225.78	1312.41	#VALUE!	#VALUE!	8012.29	#VALUE!	#VALUE!	#VALUE!	#VALUE!	#VALUE!	#VALUE!	#VALUE!	#VALUE!	#VALUE!	#VALUE!	#VALUE!	#VALUE!	#VALUE!	#VALUE!	#VALUE!	#VALUE!	#VALUE!	#NUM!	#VALUE!	7023.62	#VALUE!
hsa-miR-217-002337	#VALUE!	#VALUE!	4469.82	#VALUE!	#VALUE!	11682	#VALUE!	#VALUE!	#VALUE!	6999.32	#VALUE!	#VALUE!	#VALUE!	#VALUE!	#VALUE!	#VALUE!	#VALUE!	#VALUE!	#VALUE!	#VALUE!	3023.49	#VALUE!	#VALUE!	#VALUE!	#VALUE!	#VALUE!	#VALUE!
hsa-miR-218-000521	108.233	109.516	193.34	126.676	37.014	141.632	180.643	705.255	48.1345	82.3103	205.643	66.8104	126.15	86.8829	366.076	38.9891	148.364	63.646	136.902	438.672	14.1526	4535.35	72.9077	#NUM!	#NUM!	1044.79	3108.49
hsa-miR-219-000522	#VALUE!	6817.37	#VALUE!	#VALUE!	#VALUE!	#VALUE!	#VALUE!	#VALUE!	#VALUE!	#VALUE!	#VALUE!	#VALUE!	#VALUE!	#VALUE!	#VALUE!	#VALUE!	#VALUE!	#VALUE!	#VALUE!	#VALUE!	#VALUE!	#VALUE!	#VALUE!	#VALUE!	#VALUE!	#VALUE!	#VALUE!
hsa-miR-221-000524	86.4623	58.729	66.9959	166.803	256.711	128.089	88.5856	230.401	504.951	435.039	772.826	10846.9	83.2858	156.715	107.039	42.9921	43.683	80.0039	185.079	188.837	1321.54	1534.98	69.551	#NUM!	#NUM!	18.2269	637.818
hsa-miR-222-002276	0.767906	0.365261	0.693996	1.35097	0.911934	0.928517	0.938872	1.91986	2.95672	0.969961	0.963929	2.12138	0.790041	1.04247	0.965267	1.02243	0.513344	0.745872	1.25788	1.32409	1.49175	1.62113	0.888226	5.58099e-104	#NUM!	0.7884	3.14705
hsa-miR-223-002295	0.55787	0.955283	0.777546	1.22095	3.36592	1.78139	0.487678	0.443806	1.57243	0.647971	1.43694	2.11697	0.745872	3.22433	1.15029	2.57398	1.61664	1.28432	2.2974	2.51752	0.251914	0.562529	0.841479	1.15412e-128	0	0.744839	0.376312
hsa-miR-224-002099	684.07	1147.28	2096.84	3130.11	1377.66	455.718	661.685	1210.18	439.281	1880.63	263.015	#VALUE!	289.616	884.672	1501.3	384.276	540.818	495.589	1661.19	1056.45	436.852	2231.81	517.709	#NUM!	#NUM!	369.902	1170.57
hsa-miR-296-3p-002101	32294.5	#VALUE!	#VALUE!	#VALUE!	#VALUE!	#VALUE!	#VALUE!	#VALUE!	#VALUE!	#VALUE!	#VALUE!	#VALUE!	46955.3	#VALUE!	#VALUE!	#VALUE!	#VALUE!	#VALUE!	#VALUE!	#VALUE!	#VALUE!	#VALUE!	21247.4	#VALUE!	#VALUE!	#VALUE!	#VALUE!
hsa-miR-296-000527	4199.49	3218.12	4966.45	6975.12	5776.58	2380.42	19030.2	27688.5	3008.85	#VALUE!	202983	95089.6	7418.96	4062.07	6503.49	1840.65	3456.27	#VALUE!	18041.1	8084.81	#VALUE!	12989	3811.12	#NUM!	#NUM!	44238	23250.9
hsa-miR-299-3p-001015	#VALUE!	#VALUE!	34492.6	#VALUE!	#VALUE!	#VALUE!	10550.3	#VALUE!	#VALUE!	#VALUE!	#VALUE!	#VALUE!	#VALUE!	#VALUE!	#VALUE!	17780.4	#VALUE!	#VALUE!	#VALUE!	#VALUE!	#VALUE!	#VALUE!	#VALUE!	#VALUE!	#VALUE!	#VALUE!	#VALUE!
hsa-miR-299-5p-000600	569.677	689.306	1680.88	1814.05	#VALUE!	637.375	1850.89	5152.3	10326	5159.45	1219.44	#VALUE!	939.011	3108.49	3563.3	285.036	520.589	391.807	1084.64	15618.8	53416.6	101000	935.115	#NUM!	#NUM!	855.723	9830.17
hsa-miR-301-000528	107.04	71.6552	249.864	229.922	195.768	110.507	83.0554	379.775	342.747	411.002	623.826	4780.68	122.871	176.926	150.644	222.244	136.712	122.701	343.698	271.913	443.873	3923.7	209.964	#NUM!	#NUM!	355.08	2689.27
hsa-miR-301b-002392	1416.39	588.949	13901.9	3959.22	777.664	1256.33	568.1	#VALUE!	47281.8	6732.84	#VALUE!	47809.2	1594.62	3343.16	8786.06	2080.91	1568.32	2521.39	#VALUE!	19189.1	53862.7	#VALUE!	2807.36	#VALUE!	#NUM!	#VALUE!	7496.49
hsa-miR-302a-000529	#VALUE!	#VALUE!	#VALUE!	47020.4	#VALUE!	3198.1	#VALUE!	242.023	#VALUE!	#VALUE!	87865	#VALUE!	786.88	#VALUE!	#VALUE!	#VALUE!	#VALUE!	#VALUE!	#VALUE!	3059.33	#VALUE!	#VALUE!	7221.08	#VALUE!	#VALUE!	#VALUE!	#VALUE!
ath-miR159a-000338	#VALUE!	#VALUE!	#VALUE!	#VALUE!	#VALUE!	#VALUE!	#VALUE!	#VALUE!	#VALUE!	#VALUE!	#VALUE!	#VALUE!	#VALUE!	#VALUE!	#VALUE!	#VALUE!	#VALUE!	#VALUE!	#VALUE!	#VALUE!	#VALUE!	#VALUE!	#VALUE!	#VALUE!	#VALUE!	#VALUE!	#VALUE!
hsa-miR-302b-000531	137.854	1128.35	576.429	1262.44	4525.93	643.144	1419.33	21.1121	34780.7	#VALUE!	13206.9	#VALUE!	153.703	1613.52	2170.78	469.831	1586.9	633.412	1178.71	868.872	#VALUE!	12625	511.29	#NUM!	#NUM!	496.965	8017.85
hsa-miR-302c-000533	#VALUE!	33619.3	#VALUE!	#VALUE!	#VALUE!	36007.2	#VALUE!	2127.58	#VALUE!	#VALUE!	#VALUE!	#VALUE!	#VALUE!	#VALUE!	#VALUE!	6118.65	#VALUE!	94563.9	#VALUE!	#VALUE!	#VALUE!	#VALUE!	#VALUE!	#VALUE!	#VALUE!	#VALUE!	#VALUE!
hsa-miR-320-002277	9.64647	5.50598	10.3532	15.9447	5.75175	7.85711	10.091	20.5633	4.18724	2.39994	8.36867	6.75521	13.9772	5.94222	5.26707	6.46208	6.60702	10.5561	7.50057	10.8905	1.28165	12.0587	7.72213	#NUM!	#NUM!	8.17943	20.2802
hsa-miR-323-3p-002227	5740.65	1286.29	1033.27	1418.35	1854.74	913.967	2098.29	2032.45	925.442	13225.2	4170.49	9403.61	2544.2	3456.27	971.451	5967.87	1093.7	1529.67	1690.22	2547.73	2531.89	2650.41	671.386	#NUM!	#NUM!	1432.18	2691.14
hsa-miR-324-3p-002161	202.672	134.83	332.913	264.661	310.404	197.54	309.544	630.346	402.822	544.202	783.071	1552.09	284.444	209.238	267.612	910.807	429.347	217.67	333.837	1013.41	115.52	5224.23	316.048	#NUM!	#NUM!	272.668	1068.97
hsa-miR-324-5p-000539	359.787	166.803	968.763	718.08	429.05	562.224	371.187	1825.4	3487.55	3233.77	2815.16	2811.26	1206.82	636.493	419.056	265.948	1085.39	1483.71	681.23	1963.21	610.142	5603.06	1035.42	#NUM!	#NUM!	651.219	4070.53
hsa-miR-326-000542	#VALUE!	#VALUE!	121534	#VALUE!	5560.5	#VALUE!	25567.1	#VALUE!	7548.62	#VALUE!	40650.9	#VALUE!	20143.1	#VALUE!	132810	#VALUE!	#VALUE!	#VALUE!	#VALUE!	#VALUE!	#VALUE!	#VALUE!	#VALUE!	#VALUE!	#VALUE!	#VALUE!	#VALUE!
hsa-miR-328-000543	100.288	78.1406	168.429	181.019	59.963	119.76	267.612	250.038	108.158	2363.98	875.522	3151.89	289.015	139.199	191.076	46.721	150.749	114.802	157.696	294.475	62.9441	632.096	130.962	#NUM!	#NUM!	579.635	375.586
hsa-miR-329-001101	#VALUE!	#VALUE!	#VALUE!	#VALUE!	#VALUE!	#VALUE!	#VALUE!	#VALUE!	#VALUE!	#VALUE!	#VALUE!	#VALUE!	#VALUE!	#VALUE!	#VALUE!	1148.87	#VALUE!	#VALUE!	#VALUE!	#VALUE!	#VALUE!	#VALUE!	#VALUE!	#VALUE!	#VALUE!	#VALUE!	#VALUE!
hsa-miR-330-000544	16612.7	11457.5	15045	42406.6	#VALUE!	50710.6	35585.5	17103.5	14899.8	20185	30914.6	21306.4	88968.1	21247.4	29105.4	#VALUE!	30236.4	#VALUE!	42084.5	23805.4	7825.69	50957.3	8773.89	#NUM!	#NUM!	97559.9	58130.2
hsa-miR-330-5p-002230	#VALUE!	7934.93	#VALUE!	#VALUE!	#VALUE!	#VALUE!	#VALUE!	#VALUE!	#VALUE!	#VALUE!	#VALUE!	#VALUE!	#VALUE!	#VALUE!	#VALUE!	#VALUE!	#VALUE!	#VALUE!	#VALUE!	#VALUE!	#VALUE!	#VALUE!	9905.4	#VALUE!	#VALUE!	#VALUE!	#VALUE!
hsa-miR-331-000545	15.8016	6.25929	18.1639	20.6777	7.70076	9.72703	15.0637	20.3365	5.54044	16.7026	14.4801	35.9022	17.1484	12.0253	7.92823	8.97555	18.7914	22.0851	14.1037	24.9852	3.87179	21.0245	11.5594	#NUM!	#NUM!	16.6679	32.6724
hsa-miR-331-5p-002233	4.21053	6.52963	21.6756	92.7323	7.58422	13.1501	82.596	14.7946	78152.2	71765.4	8141.06	#VALUE!	10.4107	13.5761	41.9616	2.00694	4.56305	15.9005	59.2605	33.8246	807.323	192.272	131.234	#NUM!	#NUM!	4.76343	345.37
hsa-miR-335-000546	578.029	239.188	602.994	452.885	227.859	353.851	243.875	630.346	1575.94	419.347	809.563	15489.5	199.19	541.944	400.317	210.401	171.611	309.329	372.992	764.303	1209.34	21499.3	240.018	#NUM!	#NUM!	165.192	115938
hsa-miR-337-5p-002156	1395.92	1831.74	#VALUE!	1502.35	7979.04	2759.13	1786.6	#VALUE!	#VALUE!	5865.35	#VALUE!	4830.65	2526.63	937.711	6374.07	1363.4	1464.31	1548.87	#VALUE!	8062.44	#VALUE!	#VALUE!	2726.81	#VALUE!	#VALUE!	#VALUE!	#VALUE!
hsa-miR-338-3p-002252	3329.29	4338.56	1300.63	3167.22	620.807	1547.8	827.72	3753.45	3487.55	3308.59	2432.12	13767.7	4196.58	920.327	2592.27	930.588	637.376	1493	1791.56	6118.65	2102.66	#VALUE!	8340.97	#NUM!	#NUM!	1061.58	45798.1
hsa-miR-339-3p-002184	178.28	163.597	190.679	288.815	115.44	162.129	218.123	1002.93	145.714	160.898	217.369	185.851	226.913	234.265	143.112	564.566	354.097	134.924	144.407	264.477	37.4787	762.715	203.093	#NUM!	#NUM!	108.609	836.951
hsa-miR-339-5p-002257	229.603	298.379	213.486	445.722	158.463	313.865	324.708	574.435	1163.29	7261.24	1350.24	135506	335.228	171.255	312.129	135.58	228.017	148.879	192.405	241.186	1380.52	657.57	312.345	#NUM!	#NUM!	151.587	604.668
hsa-miR-340-002258	57.4805	57.8402	352.138	172.565	28.443	153.916	120.259	632.096	761.658	615.664	571.258	1148.07	103.179	34.0598	163.257	26.8342	205.216	72.6051	125.105	244.214	250.732	1432.18	175.338	#NUM!	#NUM!	2360.7	4844.06
hsa-miR-155-002623	13.0412	50.3179	15.9226	13.6895	53.4456	41.3839	21.0683	9.97973	10.7555	5.88075	9.46761	9.03172	6.23763	26.8714	18.0009	21.1121	22.5804	38.1074	37.2199	25.7232	19.0537	36.4286	29.2021	#NUM!	#NUM!	14.2313	46.9157
hsa-let-7b-002619	4.95539	5.75973	7.30558	24.2011	6.49352	13.1592	20.5918	7.51098	7.63167	34.9689	39.8636	86.6423	17.436	3.99723	36.2774	3.66802	5.9794	11.012	18.8959	31.8893	18.6745	181.019	32.3568	#NUM!	#NUM!	37.5567	197.951
hsa-miR-342-3p-002260	9.63979	18.909	10.8754	17.6672	22.0392	24.2514	22.9433	15.5517	6.57959	16.5413	13.0774	11.6884	10.8679	11.8351	28.5022	9.78112	18.6616	14.3502	16.2684	32.7631	4.6816	28.1488	17.8518	#NUM!	#NUM!	29.4869	52.382
hsa-miR-342-5p-002147	2313.73	7028.49	1231.33	2046.58	#VALUE!	16225.8	3033.99	2062.25	2946.94	72767.2	#VALUE!	5572.09	6144.16	3737.87	39484.5	2668.85	13503.1	5525.93	23640.9	11952.3	#VALUE!	#VALUE!	4698.55	#NUM!	#VALUE!	22334.7	#VALUE!
hsa-miR-345-002186	46.5272	25.7411	50.5626	70.4731	22.9911	57.64	52.4183	124.759	61.1805	62.5527	56.9648	93.0543	28.1487	30.4	57.0834	39.1245	69.2623	39.1788	41.8455	69.8409	18.6875	155.633	37.9229	#NUM!	#NUM!	74.0794	123.298
hsa-miR-361-000554	390.182	194.146	434.436	640.032	1628.13	475.071	321.127	2392	632.534	4563.73	1987.86	3169.41	390.181	648.517	1041.18	172.327	188.053	997.38	372.475	2320.15	341.088	#VALUE!	449.756	#NUM!	#NUM!	546.849	2187.4
hsa-miR-362-3p-002117	442.643	608.031	3691.52	944.889	192.672	572.844	659.852	6485.5	11221.7	6608	2815.16	18586.9	535.967	276.666	1320.62	730.126	1575.94	600.075	1571.58	2337.91	4969.89	10831.9	1589.11	#NUM!	#NUM!	987.064	10727.3
hsa-miR-362-001273	153.277	165.078	219.488	250.211	99.388	125.801	163.71	292.441	460.801	514.847	456.667	4184.97	70.6197	104.692	120.092	106.817	155.848	126.063	162.017	255.291	966.751	730.632	207.217	#NUM!	#NUM!	30.8885	829.444
hsa-miR-363-001271	619.089	2874.31	1056.44	5235.1	801.746	3580.64	19714.9	3121.45	3368.76	#VALUE!	#VALUE!	#VALUE!	1693.74	1026.13	2759.13	#VALUE!	#VALUE!	992.553	649.867	8533.97	2291.38	8902.55	3278.91	#NUM!	#VALUE!	3418.15	#VALUE!
hsa-miR-365-001020	67.9311	100.636	145.513	203.657	54.0791	108.684	192.405	496.621	91.1392	1514.89	405.624	1819.09	217.067	28.86	128.801	23.9176	56.8465	66.9959	71.9539	200.575	56.2196	656.205	104.764	#NUM!	#NUM!	110.278	293.253
hsa-miR-367-000555	#VALUE!	#VALUE!	#VALUE!	#VALUE!	#VALUE!	#VALUE!	#VALUE!	165.421	#VALUE!	#VALUE!	#VALUE!	#VALUE!	538.2	#VALUE!	#VALUE!	#VALUE!	#VALUE!	#VALUE!	#VALUE!	#VALUE!	#VALUE!	#VALUE!	#VALUE!	#VALUE!	#VALUE!	#VALUE!	#VALUE!
hsa-miR-369-3p-000557	#VALUE!	#VALUE!	#VALUE!	#VALUE!	#VALUE!	8731.41	#VALUE!	#VALUE!	#VALUE!	#VALUE!	#VALUE!	#VALUE!	#VALUE!	9932.92	#VALUE!	#VALUE!	#VALUE!	#VALUE!	#VALUE!	#VALUE!	#VALUE!	#VALUE!	#VALUE!	#VALUE!	#VALUE!	#VALUE!	#VALUE!
hsa-miR-369-5p-001021	#VALUE!	#VALUE!	#VALUE!	#VALUE!	#VALUE!	#VALUE!	#VALUE!	#VALUE!	#VALUE!	#VALUE!	233167	#VALUE!	#VALUE!	#VALUE!	#VALUE!	25834.3	#VALUE!	#VALUE!	#VALUE!	#VALUE!	#VALUE!	#VALUE!	#VALUE!	#VALUE!	#VALUE!	#VALUE!	#VALUE!
hsa-miR-370-002275	1594.62	2576.15	2422.03	2870.33	#VALUE!	2152.8	110371	3511.81	1809.03	2262.97	#VALUE!	62822.8	3392.18	14941.1	#VALUE!	#VALUE!	6156.95	3215.88	14552.7	23477.7	336.859	#VALUE!	2337.9	#VALUE!	#VALUE!	#VALUE!	#VALUE!
hsa-miR-371-3p-002124	#VALUE!	#VALUE!	#VALUE!	#VALUE!	#VALUE!	#VALUE!	#VALUE!	#VALUE!	#VALUE!	#VALUE!	#VALUE!	#VALUE!	#VALUE!	#VALUE!	#VALUE!	#VALUE!	#VALUE!	#VALUE!	#VALUE!	#VALUE!	#VALUE!	#VALUE!	#VALUE!	#VALUE!	#VALUE!	#VALUE!	#VALUE!
hsa-miR-372-000560	280.334	603.83	353.606	831.171	424.318	249.345	340.616	376.368	2657.76	#VALUE!	13988.9	20466.8	351.164	1129.13	298.585	305.706	1109.73	201.132	289.015	263.197	#VALUE!	2329.82	842.188	#NUM!	#NUM!	189.23	1555.32
hsa-miR-373-000561	#VALUE!	#VALUE!	#VALUE!	#VALUE!	#VALUE!	#VALUE!	15403.8	#VALUE!	#VALUE!	#VALUE!	#VALUE!	#VALUE!	6260.22	#VALUE!	#VALUE!	3134.45	#VALUE!	#VALUE!	#VALUE!	#VALUE!	#VALUE!	#VALUE!	#VALUE!	#NUM!	#NUM!	5548.95	89960.2
hsa-miR-374-000563	11.6398	10.5561	25.7946	20.7494	7.28536	16.5184	19.1995	31.5813	28.3642	28.7004	28.5615	93.4421	18.7914	8.68184	17.7285	7.33095	17.3516	13.1228	19.7941	37.8967	17.4966	305.494	23.6046	#NUM!	#NUM!	77.9242	236.878
mmu-miR-374-5p-001319	4.40762	6.9259	9.64647	15.4979	3.59004	9.52685	8.71198	14.6112	6.65297	13.2507	14.41	28.7204	9.31141	6.18598	9.22149	3.82113	6.20744	6.37312	7.8844	12.9601	2.92817	50.1786	5.78373	#NUM!	#NUM!	14.2018	47.5707
hsa-miR-375-000564	2.00694	0.978743	2.32624	2.89187	0.844401	1.19086	3.05464	25.6342	636.492	52.3458	26.1547	64	42.2828	1.01889	2.0195	0.628071	1.70763	1.06733	1.47325	5.50217	1003.62	9.31788	6.10927	#NUM!	#NUM!	95.4716	17.7285
hsa-miR-376a-000565	774.435	667.211	939.664	706.233	1601.27	479.371	676.056	4042.41	846.284	1619.13	1638.32	1024.71	2626.63	642.255	1251.98	1030.41	472.772	1038.29	890.826	2181.34	300.246	16914.8	493.874	#NUM!	#NUM!	1586.9	22819.8
hsa-miR-376b-001102	#VALUE!	#VALUE!	83010.2	#VALUE!	#VALUE!	#VALUE!	#VALUE!	#VALUE!	#VALUE!	#VALUE!	#VALUE!	#VALUE!	#VALUE!	13844.3	#VALUE!	#VALUE!	#VALUE!	#VALUE!	#VALUE!	#VALUE!	#VALUE!	#VALUE!	#VALUE!	#VALUE!	#VALUE!	#VALUE!	#VALUE!
hsa-miR-377-000566	#VALUE!	#VALUE!	#VALUE!	#VALUE!	#VALUE!	#VALUE!	#VALUE!	#VALUE!	#VALUE!	#VALUE!	#VALUE!	#VALUE!	#VALUE!	#VALUE!	#VALUE!	#VALUE!	#VALUE!	#VALUE!	#VALUE!	#VALUE!	#VALUE!	#VALUE!	#VALUE!	#VALUE!	#VALUE!	#VALUE!	#VALUE!
mmu-miR-379-001138	1089.16	259.034	14352.4	1158.47	1629.26	548.367	590.585	55300.4	1800.27	856.91	1439.15	2219.47	1272.98	595.518	296.318	500.421	610.988	614.811	#VALUE!	989.119	1413.45	#VALUE!	672.318	#NUM!	#VALUE!	14643.8	#VALUE!
hsa-miR-380-3p-000569	#VALUE!	#VALUE!	#VALUE!	#VALUE!	#VALUE!	#VALUE!	#VALUE!	#VALUE!	#VALUE!	#VALUE!	#VALUE!	#VALUE!	#VALUE!	#VALUE!	#VALUE!	#VALUE!	#VALUE!	#VALUE!	#VALUE!	#VALUE!	#VALUE!	#VALUE!	243236	#VALUE!	#VALUE!	#VALUE!	#VALUE!
hsa-miR-381-000571	718.079	842.19	942.272	49187.4	#VALUE!	#VALUE!	1570.49	#VALUE!	#VALUE!	#VALUE!	#VALUE!	#VALUE!	682.176	5004.46	820.863	2908.38	1240.75	728.104	1179.53	#VALUE!	#VALUE!	5374.83	#VALUE!	#NUM!	#NUM!	706.233	4127.35
hsa-miR-382-000572	44299.5	2807.37	9312.8	10085.5	10831.9	1663.49	1311.5	1059.38	1344.64	#VALUE!	3691.52	41332.8	1514.89	13902	12607.5	#VALUE!	#VALUE!	4025.63	31065	18128.9	12237.3	#VALUE!	914.602	#NUM!	#VALUE!	9721.75	#VALUE!
hsa-miR-383-000573	4451.26	#VALUE!	3069.95	10477.4	5152.29	144029	#VALUE!	6400.64	#VALUE!	#VALUE!	5889.78	#VALUE!	#VALUE!	4025.63	#VALUE!	#VALUE!	3432.4	2385.37	#VALUE!	#VALUE!	25127.9	#VALUE!	3313.17	#VALUE!	#VALUE!	#VALUE!	#VALUE!
hsa-miR-409-5p-002331	#VALUE!	#VALUE!	#VALUE!	#VALUE!	#VALUE!	#VALUE!	#VALUE!	#VALUE!	#VALUE!	#VALUE!	#VALUE!	#VALUE!	#VALUE!	#VALUE!	#VALUE!	#VALUE!	#VALUE!	#VALUE!	#VALUE!	#VALUE!	#VALUE!	24373.1	#VALUE!	#VALUE!	#VALUE!	#VALUE!	#VALUE!
hsa-miR-410-001274	3727.52	1308.77	4904.87	2973.61	8989.35	2175.3	1746.2	50220.9	905.141	3408.69	3853.62	13447	3156.26	5224.22	9152.8	1380.52	1831.74	7383.05	16578.2	9802.94	860.482	#VALUE!	1583.61	#VALUE!	#NUM!	#VALUE!	9403.62
hsa-miR-411-001610	215.12	131.508	445.105	173.886	231.201	153.065	178.899	4150.3	303.173	1106.66	497.999	248.138	369.646	200.297	304.226	124.845	174.611	472.772	448.511	820.296	68.8794	#VALUE!	122.191	#NUM!	#NUM!	972.126	3521.56
hsa-miR-422a-002297	18.1136	50.1786	39.0432	175.46	72.9583	110.278	58.041	213.931	218.577	816.891	83.1705	2354.17	37.4008	27.9931	69.6958	24.7096	56.8465	29.795	40.002	83.749	147.646	421.679	81.9118	#NUM!	#NUM!	64.8934	333.375
hsa-miR-423-5p-002340	386.146	685.02	418.766	8294.86	2498.77	978.208	786.336	2428.76	2856.43	#VALUE!	3387.48	#VALUE!	9946.69	553.332	1351.18	207.217	203.798	608.452	1531.79	1210.18	3701.77	46341	1624.75	#NUM!	#NUM!	2277.13	46052.8
hsa-miR-424-000604	311.05	18535.5	#VALUE!	16938.3	476.061	1407.58	3668.57	#VALUE!	#VALUE!	#VALUE!	2676.25	#VALUE!	832.322	390.452	3885.81	222.09	1815.31	1243.34	599.245	3193.67	#VALUE!	#VALUE!	4202.41	#VALUE!	#VALUE!	#VALUE!	#VALUE!
hsa-miR-425-5p-001516	45.4749	64.5793	52.382	72.354	103.752	47.1112	41.2122	79.2314	105.128	190.943	75.2177	392.623	63.338	68.9749	87.7909	205.929	49.8665	48.2013	44.9422	48.7726	93.9617	217.369	54.3422	#NUM!	#NUM!	71.111	259.394
hsa-miR-429-001024	5.52127	2.06337	5.27072	7.37683	3.71149	2.80305	2.68143	45.6013	180.518	16.1337	8.03333	140.361	6.07969	3.52837	3.77114	2.81474	3.38229	4.0362	7.09597	6.31158	16658.9	89.0166	5.30003	#NUM!	#NUM!	12.6407	229.763
hsa-miR-431-001979	#VALUE!	#VALUE!	#VALUE!	#VALUE!	#VALUE!	#VALUE!	#VALUE!	#VALUE!	27669.3	12783.5	27364.1	9974.32	#VALUE!	#VALUE!	#VALUE!	#VALUE!	#VALUE!	#VALUE!	#VALUE!	#VALUE!	3603.05	#VALUE!	9070.72	#VALUE!	#VALUE!	#VALUE!	#VALUE!
hsa-miR-433-001028	27006.2	10162.7	#VALUE!	13672.6	#VALUE!	783.071	2599.47	#VALUE!	690.74	2540.68	991.864	7841.98	#VALUE!	#VALUE!	#VALUE!	#VALUE!	#VALUE!	1018.34	#VALUE!	21829.7	776.586	1569.4	733.168	#VALUE!	#NUM!	#VALUE!	162604
hsa-miR-449-001030	12102.4	3104.19	#VALUE!	83298.4	1881.93	102980	706.723	9782.59	3650.8	#VALUE!	3354.77	7680.58	727.094	14704.8	8958.24	319.13	11144.1	2175.3	508.816	2045.16	2460.95	#VALUE!	4770.75	#VALUE!	#VALUE!	#VALUE!	#VALUE!
hsa-miR-449b-001608	#VALUE!	11151.9	#VALUE!	#VALUE!	2780.25	#VALUE!	#VALUE!	#VALUE!	#VALUE!	#VALUE!	#VALUE!	#VALUE!	18781.2	46631	#VALUE!	#VALUE!	#VALUE!	#VALUE!	#VALUE!	3449.09	#VALUE!	#VALUE!	#VALUE!	#VALUE!	#VALUE!	#VALUE!	#VALUE!
hsa-miR-450a-002303	1072.68	38351.7	#VALUE!	6672.46	1682.05	21588.9	#VALUE!	#VALUE!	#VALUE!	#VALUE!	#VALUE!	#VALUE!	27573.6	3104.19	#VALUE!	2092.48	#VALUE!	#VALUE!	15489.5	#VALUE!	#VALUE!	#VALUE!	#VALUE!	#VALUE!	#VALUE!	#VALUE!	#VALUE!
hsa-miR-450b-3p-002208	#VALUE!	#VALUE!	#VALUE!	556.409	#VALUE!	5333.99	#VALUE!	3130.11	15575.6	#VALUE!	11036.5	#VALUE!	#VALUE!	#VALUE!	#VALUE!	#VALUE!	#VALUE!	#VALUE!	#VALUE!	372.217	#VALUE!	#VALUE!	417.027	#VALUE!	#VALUE!	#VALUE!	#VALUE!
hsa-miR-450b-5p-002207	6093.27	#VALUE!	3995.05	#VALUE!	#VALUE!	4182.06	#VALUE!	2753.41	#VALUE!	3317.77	17916.5	#VALUE!	9953.58	494.559	#VALUE!	596.757	1812.79	#VALUE!	26597.5	#VALUE!	#VALUE!	#VALUE!	3704.33	#VALUE!	#VALUE!	#VALUE!	#VALUE!
mmu-miR-451-001141	30.91	26.9834	34.4875	127.557	43.1115	24.7782	40.8709	33.9656	68.784	152.219	720.573	1440.15	92.2834	26.3549	28.6408	16.3023	32.4917	52.8561	52.1285	41.298	34.7033	81.9119	72.354	#NUM!	#NUM!	24.3694	179.769
hsa-miR-452-002329	320.682	514.847	987.749	2789.9	848.048	598.829	616.091	1216.06	1068.22	1769.35	1049.87	4662.87	713.613	520.589	844.526	368.366	2154.29	262.105	605.927	2932.68	215.718	#VALUE!	778.202	#NUM!	#NUM!	5464.98	9988.14
hsa-miR-453-002318	#VALUE!	#VALUE!	#VALUE!	#VALUE!	#VALUE!	#VALUE!	#VALUE!	#VALUE!	#VALUE!	#VALUE!	#VALUE!	#VALUE!	#VALUE!	#VALUE!	#VALUE!	#VALUE!	#VALUE!	#VALUE!	#VALUE!	#VALUE!	#VALUE!	#VALUE!	#VALUE!	#VALUE!	#VALUE!	#VALUE!	#VALUE!
hsa-miR-454-002323	7.96681	6.16457	7.55274	12.978	9.51366	7.37682	9.38919	4.80988	10.4904	5.71597	10.4107	11.0809	3.53816	5.10178	9.1261	4.77665	7.50576	7.97232	21.7207	12.5099	3.42713	430.539	32.2673	#NUM!	#NUM!	14.7536	218.577
hsa-miR-455-3p-002244	551.8	133.066	334.068	599.66	326.967	222.398	492.507	1504.43	2031.04	4290.71	5591.43	22490.1	378.461	608.453	495.245	278.204	120.928	680.286	1324.29	690.262	#VALUE!	2117.29	692.178	#NUM!	#NUM!	197.13	3845.62
hsa-miR-455-001280	138.429	36.3529	166.341	188.576	85.0359	50.5977	89.6978	343.46	1879.32	675.119	614.385	3536.24	76.162	105.055	47.3732	99.4569	62.3363	87.1845	126.501	197.814	1033.27	2210.26	323.136	#NUM!	#NUM!	185.593	1658.89
hsa-miR-483-5p-002338	838.695	2355.8	1804.02	5529.77	325.836	2460.95	2161.78	1640.59	366.584	275.326	1008.5	12027.1	5736.67	859.289	2199.56	18166.6	553.715	964.742	3824.36	765.894	261.379	16739.9	3953.73	#NUM!	#NUM!	822.573	3278.91
hsa-miR-484-001821	3.44858	3.12531	8.19645	5.828	1.69467	4.81321	4.01389	10.3174	3.80264	2.80889	4.03061	3.99446	3.08442	3.55045	3.66293	3.91768	6.68997	3.25803	3.26255	5.68831	0.895025	7.04208	6.35988	#NUM!	#NUM!	4.61075	6.28974
hsa-miR-485-3p-001277	1304.24	1068.23	2433.81	2349.28	1698.45	645.825	6902.96	13748.6	11206.1	#VALUE!	10937.5	4365.71	2586.88	6700.26	1477.56	842.772	611.411	831.17	952.121	1871.53	696.993	2308.92	2734.38	#NUM!	#NUM!	4744.37	1528.61
hsa-miR-485-5p-001036	#VALUE!	#VALUE!	#VALUE!	#VALUE!	#VALUE!	#VALUE!	#VALUE!	#VALUE!	#VALUE!	#VALUE!	#VALUE!	#VALUE!	#VALUE!	#VALUE!	#VALUE!	#VALUE!	#VALUE!	#VALUE!	#VALUE!	#VALUE!	#VALUE!	#VALUE!	190443	#VALUE!	#VALUE!	#VALUE!	#VALUE!
hsa-miR-486-3p-002093	831.747	1395.92	716.091	490.123	709.667	160.452	4405.23	684.07	112.751	526.029	268.355	1804.02	4190.77	3756.05	3169.41	444.488	867.067	1472.45	3678.75	391.807	244.383	412.429	494.902	#NUM!	#NUM!	6704.9	611.412
hsa-miR-486-001278	40.8142	43.8955	52.6733	197.403	102.537	41.3553	30.0856	66.5332	16.0111	118.439	112.673	135.017	51.7683	42.049	28.1487	43.8043	47.1112	51.4464	35.1146	71.9539	8.12857	10.346	77.1716	#NUM!	#NUM!	26.7599	29.9192
hsa-miR-487a-001279	1723.35	2944.9	11457.5	45829.9	5541.26	6663.2	6544.2	6286.32	62129.8	#VALUE!	#VALUE!	#VALUE!	90460.4	4784	#VALUE!	24954.3	#VALUE!	7496.49	#VALUE!	30152.7	#VALUE!	171399	7434.39	#VALUE!	#NUM!	#VALUE!	41476.3
hsa-miR-487b-001285	475.072	550.653	859.885	503.553	1186.09	398.656	630.783	1594.62	693.619	2360.7	2244.22	3953.73	1141.73	1002.23	1378.61	381.358	905.769	540.444	510.937	838.695	499.382	6212.69	416.162	#NUM!	#NUM!	1186.09	13911.6
hsa-miR-488-002357	#VALUE!	#VALUE!	#VALUE!	23755.9	45324.4	#VALUE!	#VALUE!	#VALUE!	#VALUE!	#VALUE!	#VALUE!	#VALUE!	#VALUE!	#VALUE!	11082.5	#VALUE!	#VALUE!	#VALUE!	#VALUE!	#VALUE!	#VALUE!	#VALUE!	10484.7	#VALUE!	#VALUE!	#VALUE!	#VALUE!
hsa-miR-489-002358	204.932	262.105	153.596	388.024	89.5115	148.673	820.297	551.418	166.572	451.631	853.353	100.496	751.172	388.024	262.468	88.3403	80.1149	215.718	470.157	1154.46	181.522	#VALUE!	390.993	#NUM!	#NUM!	1245.92	3727.52
hsa-miR-490-001037	#VALUE!	7121.67	#VALUE!	5579.81	#VALUE!	#VALUE!	#VALUE!	#VALUE!	1618	#VALUE!	187561	#VALUE!	#VALUE!	#VALUE!	#VALUE!	#VALUE!	#VALUE!	5906.13	31586	10290.3	687.397	#VALUE!	93326.6	#NUM!	#VALUE!	11698.2	#VALUE!
hsa-miR-491-3p-002360	#VALUE!	#VALUE!	#VALUE!	#VALUE!	#VALUE!	#VALUE!	#VALUE!	#VALUE!	#VALUE!	#VALUE!	#VALUE!	#VALUE!	#VALUE!	#VALUE!	#VALUE!	#VALUE!	#VALUE!	#VALUE!	#VALUE!	#VALUE!	#VALUE!	#VALUE!	#VALUE!	#VALUE!	#VALUE!	#VALUE!	#VALUE!
mmu-miR-491-001630	182.026	118.275	212.159	277.05	53.3347	128.355	369.902	564.959	242.863	884.061	540.818	2288.21	494.217	134.55	178.651	178.156	175.947	125.888	158.463	258.317	139.102	335.461	242.527	#NUM!	#NUM!	311.913	580.037
hsa-miR-493-002364	28964.6	2556.58	36282.9	7548.63	#VALUE!	#VALUE!	7896.52	#VALUE!	#VALUE!	50710.6	11902.7	2834.74	19907.2	#VALUE!	96818.7	#VALUE!	#VALUE!	#VALUE!	#VALUE!	6946.17	2685.55	#VALUE!	2010.02	#VALUE!	#NUM!	#VALUE!	7654.01
hsa-miR-494-002365	80.5047	174.127	229.763	361.287	150.435	430.837	176.436	311.049	904.514	1269.46	1218.59	9051.86	207.073	82.1962	415.873	55.4071	95.4054	226.285	185.336	438.065	1562.89	468.206	288.815	#NUM!	#NUM!	212.159	709.176
mmu-miR-495-001663	153.171	105.347	505.652	311.913	300.246	321.795	304.648	719.077	650.317	1281.84	4153.18	1625.88	559.502	202.391	738.78	55.0625	175.703	384.543	655.294	2014.21	266.686	17246.3	239.354	#NUM!	#NUM!	837.532	4566.9
mmu-miR-496-001953	#VALUE!	#VALUE!	#VALUE!	#VALUE!	#VALUE!	#VALUE!	#VALUE!	#VALUE!	#VALUE!	#VALUE!	#VALUE!	#VALUE!	#VALUE!	#VALUE!	#VALUE!	#VALUE!	#VALUE!	#VALUE!	#VALUE!	#VALUE!	#VALUE!	#VALUE!	#VALUE!	#VALUE!	#VALUE!	#VALUE!	#VALUE!
hsa-miR-499-3p-002427	#VALUE!	#VALUE!	#VALUE!	#VALUE!	#VALUE!	#VALUE!	#VALUE!	#VALUE!	#VALUE!	#VALUE!	#VALUE!	#VALUE!	#VALUE!	#VALUE!	#VALUE!	#VALUE!	#VALUE!	#VALUE!	#VALUE!	#VALUE!	#VALUE!	#VALUE!	#VALUE!	#VALUE!	#VALUE!	#VALUE!	#VALUE!
mmu-miR-499-001352	#VALUE!	#VALUE!	#VALUE!	#VALUE!	4176.28	#VALUE!	#VALUE!	#VALUE!	2046.58	#VALUE!	45608.1	#VALUE!	#VALUE!	#VALUE!	12810.1	#VALUE!	1726.94	#VALUE!	#VALUE!	#VALUE!	#VALUE!	#VALUE!	5021.84	#VALUE!	#VALUE!	#VALUE!	#VALUE!
hsa-miR-500-002428	101.476	77.0649	189.756	378.198	78.1948	140.458	108.684	478.376	1982.36	3151.89	835.212	2817.11	135.017	75.846	116.485	101.758	203.798	93.8965	85.5681	286.224	895.159	363.548	313.213	#NUM!	#NUM!	46.4627	583.666
hsa-miR-501-3p-002435	#VALUE!	#VALUE!	#VALUE!	37902.3	#VALUE!	#VALUE!	#VALUE!	#VALUE!	#VALUE!	#VALUE!	#VALUE!	#VALUE!	#VALUE!	#VALUE!	#VALUE!	4133.08	47875.5	#VALUE!	7181.16	#VALUE!	11128.7	42318.5	21439.7	#NUM!	#NUM!	4275.86	42524.3
hsa-miR-501-001047	439.585	843.358	1437.16	4482.23	436.55	258.496	201.551	9114.83	46340.9	21306.4	1046.97	2256.7	659.395	771.756	27535.4	6396.19	2043.75	443.872	382.681	1417.37	5088.41	2022.61	781.444	#NUM!	#NUM!	329.013	29430
hsa-miR-502-3p-002083	403.661	478.707	1774.26	7869.2	520.228	677.463	904.515	2992.22	5120.26	4708.33	7984.58	16147.3	402.543	1014.82	587.319	663.522	393.713	339.437	987.063	1002.93	#VALUE!	1836.83	2920.5	#NUM!	#NUM!	304.226	2916.45
hsa-miR-502-001109	31673.8	546.093	5724.76	4522.8	#VALUE!	7475.74	2127.59	6030.25	3324.68	4193.68	9581.25	#VALUE!	895.158	1270.34	1412.46	#VALUE!	5800.66	2472.92	2227.17	11339	2107.04	7251.19	3387.49	#NUM!	#VALUE!	1473.47	#VALUE!
hsa-miR-503-001048	1538.17	#VALUE!	14807.1	#VALUE!	2635.75	#VALUE!	15097.3	#VALUE!	16786.3	4721.41	#VALUE!	#VALUE!	4290.71	5760.6	#VALUE!	#VALUE!	#VALUE!	#VALUE!	9850.62	#VALUE!	#VALUE!	#VALUE!	26432	#VALUE!	#VALUE!	#VALUE!	#VALUE!
hsa-miR-504-002084	#VALUE!	#VALUE!	6463.05	#VALUE!	#VALUE!	#VALUE!	32316.9	#VALUE!	42318.4	#VALUE!	#VALUE!	#VALUE!	#VALUE!	#VALUE!	#VALUE!	#VALUE!	#VALUE!	#VALUE!	#VALUE!	#VALUE!	8034.54	#VALUE!	13484.4	#VALUE!	#VALUE!	#VALUE!	#VALUE!
hsa-miR-505-002089	#VALUE!	68319.1	14735.4	78098.2	8364.14	21844.8	24423.8	#VALUE!	#VALUE!	13853.9	30446.8	#VALUE!	23042.3	33712.6	#VALUE!	#VALUE!	4457.44	#VALUE!	11878	25762.8	16879.7	#VALUE!	6321.26	#NUM!	#VALUE!	5514.45	#VALUE!
hsa-miR-507-001051	#VALUE!	#VALUE!	#VALUE!	#VALUE!	#VALUE!	#VALUE!	#VALUE!	#VALUE!	#VALUE!	#VALUE!	#VALUE!	#VALUE!	#VALUE!	#VALUE!	#VALUE!	11457.5	#VALUE!	#VALUE!	#VALUE!	#VALUE!	#VALUE!	#VALUE!	#VALUE!	#VALUE!	#VALUE!	#VALUE!	#VALUE!
hsa-miR-508-001052	#VALUE!	#VALUE!	#VALUE!	#VALUE!	#VALUE!	#VALUE!	#VALUE!	#VALUE!	#VALUE!	#VALUE!	#VALUE!	#VALUE!	#VALUE!	1774.26	#VALUE!	#VALUE!	#VALUE!	#VALUE!	#VALUE!	#VALUE!	#VALUE!	#VALUE!	10354.7	#VALUE!	#VALUE!	#VALUE!	#VALUE!
hsa-miR-508-5p-002092	#VALUE!	#VALUE!	#VALUE!	#VALUE!	#VALUE!	#VALUE!	#VALUE!	#VALUE!	#VALUE!	#VALUE!	#VALUE!	#VALUE!	#VALUE!	3065.7	#VALUE!	#VALUE!	#VALUE!	#VALUE!	#VALUE!	#VALUE!	#VALUE!	#VALUE!	#VALUE!	#VALUE!	#VALUE!	#VALUE!	#VALUE!
hsa-miR-509-5p-002235	#VALUE!	3701.77	49908.6	30111	34732.6	84578.3	22303.8	15286.8	#VALUE!	24104.2	#VALUE!	#VALUE!	106685	#VALUE!	41132.8	#VALUE!	#VALUE!	12119.1	#VALUE!	11706.3	#VALUE!	#VALUE!	#VALUE!	#NUM!	#NUM!	30069.2	144529
hsa-miR-510-002241	#VALUE!	#VALUE!	#VALUE!	#VALUE!	#VALUE!	#VALUE!	#VALUE!	#VALUE!	#VALUE!	#VALUE!	#VALUE!	#VALUE!	#VALUE!	#VALUE!	#VALUE!	#VALUE!	#VALUE!	#VALUE!	#VALUE!	#VALUE!	#VALUE!	#VALUE!	#VALUE!	#VALUE!	#VALUE!	#VALUE!	#VALUE!
hsa-miR-512-3p-001823	48611.2	#VALUE!	#VALUE!	#VALUE!	3198.1	#VALUE!	#VALUE!	#VALUE!	#VALUE!	#VALUE!	14008.3	#VALUE!	#VALUE!	#VALUE!	#VALUE!	#VALUE!	#VALUE!	11006	#VALUE!	#VALUE!	#VALUE!	#VALUE!	#VALUE!	#VALUE!	#VALUE!	#VALUE!	#VALUE!
hsa-miR-512-5p-001145	#VALUE!	#VALUE!	#VALUE!	#VALUE!	#VALUE!	#VALUE!	#VALUE!	#VALUE!	#VALUE!	#VALUE!	#VALUE!	#VALUE!	#VALUE!	#VALUE!	#VALUE!	#VALUE!	#VALUE!	#VALUE!	#VALUE!	#VALUE!	#VALUE!	#VALUE!	#VALUE!	#VALUE!	#VALUE!	#VALUE!	#VALUE!
hsa-miR-513-5p-002090	#VALUE!	#VALUE!	#VALUE!	#VALUE!	#VALUE!	#VALUE!	#VALUE!	#VALUE!	#VALUE!	#VALUE!	#VALUE!	#VALUE!	#VALUE!	#VALUE!	#VALUE!	#VALUE!	#VALUE!	#VALUE!	#VALUE!	#VALUE!	#VALUE!	#VALUE!	#VALUE!	#VALUE!	#VALUE!	#VALUE!	#VALUE!
hsa-miR-515-3p-002369	#VALUE!	#VALUE!	#VALUE!	#VALUE!	#VALUE!	#VALUE!	#VALUE!	#VALUE!	#VALUE!	#VALUE!	#VALUE!	#VALUE!	#VALUE!	#VALUE!	#VALUE!	#VALUE!	#VALUE!	#VALUE!	#VALUE!	#VALUE!	#VALUE!	#VALUE!	266726	#VALUE!	#VALUE!	#VALUE!	#VALUE!
hsa-miR-515-5p-001112	#VALUE!	#VALUE!	#VALUE!	#VALUE!	#VALUE!	#VALUE!	#VALUE!	#VALUE!	#VALUE!	#VALUE!	#VALUE!	#VALUE!	#VALUE!	#VALUE!	#VALUE!	#VALUE!	#VALUE!	#VALUE!	#VALUE!	#VALUE!	#VALUE!	#VALUE!	#VALUE!	#VALUE!	#VALUE!	#VALUE!	#VALUE!
hsa-miR-516a-5p-002416	#VALUE!	#VALUE!	#VALUE!	#VALUE!	#VALUE!	#VALUE!	#VALUE!	#VALUE!	#VALUE!	#VALUE!	#VALUE!	#VALUE!	#VALUE!	#VALUE!	#VALUE!	#VALUE!	#VALUE!	#VALUE!	#VALUE!	#VALUE!	#VALUE!	#VALUE!	#VALUE!	#VALUE!	#VALUE!	#VALUE!	#VALUE!
hsa-miR-516b-001150	#VALUE!	#VALUE!	#VALUE!	#VALUE!	#VALUE!	#VALUE!	#VALUE!	#VALUE!	#VALUE!	#VALUE!	#VALUE!	#VALUE!	#VALUE!	#VALUE!	#VALUE!	#VALUE!	#VALUE!	#VALUE!	#VALUE!	#VALUE!	#VALUE!	#VALUE!	#VALUE!	#VALUE!	#VALUE!	#VALUE!	#VALUE!
hsa-miR-517a-002402	#VALUE!	#VALUE!	#VALUE!	#VALUE!	#VALUE!	4311.57	#VALUE!	#VALUE!	#VALUE!	#VALUE!	#VALUE!	#VALUE!	#VALUE!	17330.2	#VALUE!	#VALUE!	#VALUE!	10682.8	#VALUE!	#VALUE!	#VALUE!	10050.7	#VALUE!	#VALUE!	#VALUE!	#VALUE!	#VALUE!
hsa-miR-517c-001153	#VALUE!	#VALUE!	#VALUE!	#VALUE!	#VALUE!	#VALUE!	#VALUE!	#VALUE!	#VALUE!	#VALUE!	#VALUE!	#VALUE!	#VALUE!	#VALUE!	#VALUE!	#VALUE!	#VALUE!	49804.8	#VALUE!	#VALUE!	#VALUE!	#VALUE!	#VALUE!	#VALUE!	#NUM!	#VALUE!	64633.7
hsa-miR-518a-3p-002397	#VALUE!	#VALUE!	#VALUE!	#VALUE!	#VALUE!	#VALUE!	#VALUE!	#VALUE!	#VALUE!	#VALUE!	#VALUE!	#VALUE!	#VALUE!	#VALUE!	#VALUE!	#VALUE!	#VALUE!	#VALUE!	#VALUE!	#VALUE!	#VALUE!	#VALUE!	#VALUE!	#VALUE!	#VALUE!	#VALUE!	#VALUE!
hsa-miR-518a-5p-002396	#VALUE!	#VALUE!	#VALUE!	#VALUE!	#VALUE!	#VALUE!	#VALUE!	#VALUE!	#VALUE!	#VALUE!	#VALUE!	#VALUE!	#VALUE!	#VALUE!	#VALUE!	#VALUE!	#VALUE!	#VALUE!	#VALUE!	#VALUE!	#VALUE!	#VALUE!	#VALUE!	#VALUE!	#VALUE!	#VALUE!	#VALUE!
hsa-miR-518b-001156	#VALUE!	31586.1	55377	828.869	5673.41	1955.06	156847	114.484	308.259	814.064	91.1392	#VALUE!	38378.2	#VALUE!	126344	#VALUE!	33526.1	#VALUE!	#VALUE!	379.512	57608.7	110524	768.552	#NUM!	#VALUE!	37045.2	#VALUE!
hsa-miR-518c-002401	#VALUE!	#VALUE!	#VALUE!	#VALUE!	#VALUE!	#VALUE!	#VALUE!	#VALUE!	#VALUE!	#VALUE!	44638.4	#VALUE!	#VALUE!	#VALUE!	#VALUE!	#VALUE!	#VALUE!	#VALUE!	#VALUE!	#VALUE!	#VALUE!	#VALUE!	61615.3	#VALUE!	#VALUE!	#VALUE!	#VALUE!
hsa-miR-518d-001159	#VALUE!	#VALUE!	18343.7	#VALUE!	#VALUE!	40877	#VALUE!	#VALUE!	#VALUE!	#VALUE!	#VALUE!	#VALUE!	21395.2	62259.3	#VALUE!	#VALUE!	3229.29	9203.72	1902.92	#VALUE!	#VALUE!	163168	#VALUE!	#NUM!	#VALUE!	11537.2	#VALUE!
hsa-miR-518d-5p-002389	#VALUE!	#VALUE!	#VALUE!	#VALUE!	#VALUE!	#VALUE!	#VALUE!	#VALUE!	#VALUE!	#VALUE!	#VALUE!	#VALUE!	#VALUE!	#VALUE!	#VALUE!	#VALUE!	#VALUE!	#VALUE!	#VALUE!	#VALUE!	#VALUE!	#VALUE!	#VALUE!	#VALUE!	#VALUE!	#VALUE!	#VALUE!
hsa-miR-518e-002395	#VALUE!	#VALUE!	14910.1	#VALUE!	#VALUE!	10892.1	#VALUE!	59805.9	#VALUE!	#VALUE!	#VALUE!	#VALUE!	#VALUE!	#VALUE!	#VALUE!	3867	#VALUE!	#VALUE!	#VALUE!	#VALUE!	#VALUE!	#VALUE!	#VALUE!	#NUM!	#VALUE!	78859.7	#VALUE!
hsa-miR-518f-002388	#VALUE!	17928.9	51704.4	#VALUE!	#VALUE!	#VALUE!	#VALUE!	#VALUE!	#VALUE!	#VALUE!	#VALUE!	#VALUE!	#VALUE!	18356.5	#VALUE!	#VALUE!	#VALUE!	39594.2	7072.49	68082.7	#VALUE!	#VALUE!	#VALUE!	#VALUE!	#VALUE!	#VALUE!	#VALUE!
hsa-miR-519a-002415	43962.9	#VALUE!	21380.4	50047.1	6481	16338.6	9319.26	4901.47	3904.71	#VALUE!	#VALUE!	#VALUE!	50081.8	4115.93	#VALUE!	#VALUE!	#VALUE!	9449.35	#VALUE!	#VALUE!	#VALUE!	#VALUE!	130437	#VALUE!	#VALUE!	#VALUE!	#VALUE!
hsa-miR-519d-002403	#VALUE!	#VALUE!	#VALUE!	199496	#VALUE!	#VALUE!	#VALUE!	#VALUE!	#VALUE!	#VALUE!	#VALUE!	#VALUE!	32049.2	#VALUE!	#VALUE!	#VALUE!	#VALUE!	#VALUE!	#VALUE!	#VALUE!	#VALUE!	#VALUE!	#VALUE!	#VALUE!	#VALUE!	#VALUE!	#VALUE!
hsa-miR-519e-002370	#VALUE!	#VALUE!	136260	#VALUE!	#VALUE!	#VALUE!	#VALUE!	#VALUE!	#VALUE!	#VALUE!	#VALUE!	#VALUE!	68603.8	#VALUE!	#VALUE!	#VALUE!	#VALUE!	#VALUE!	#VALUE!	185492	#VALUE!	54012.3	#VALUE!	#VALUE!	#VALUE!	#VALUE!	#VALUE!
hsa-miR-520a-001167	#VALUE!	#VALUE!	#VALUE!	261.379	103.968	234.265	117965	357.55	1489.9	1622.5	554.867	#VALUE!	94957.7	3717.2	#VALUE!	#VALUE!	37406.5	8422.3	#VALUE!	555.637	#VALUE!	#VALUE!	396.451	#VALUE!	#VALUE!	#VALUE!	#VALUE!
hsa-miR-520a#-001168	#VALUE!	#VALUE!	#VALUE!	#VALUE!	#VALUE!	#VALUE!	#VALUE!	#VALUE!	#VALUE!	#VALUE!	#VALUE!	#VALUE!	#VALUE!	#VALUE!	#VALUE!	#VALUE!	#VALUE!	#VALUE!	#VALUE!	#VALUE!	#VALUE!	#VALUE!	#VALUE!	#VALUE!	#VALUE!	#VALUE!	#VALUE!
hsa-miR-520d-5p-002393	#VALUE!	#VALUE!	#VALUE!	#VALUE!	#VALUE!	#VALUE!	#VALUE!	#VALUE!	#VALUE!	#VALUE!	#VALUE!	#VALUE!	#VALUE!	#VALUE!	#VALUE!	#VALUE!	#VALUE!	#VALUE!	#VALUE!	#VALUE!	#VALUE!	#VALUE!	#VALUE!	#VALUE!	#VALUE!	#VALUE!	#VALUE!
hsa-miR-520g-001121	#VALUE!	#VALUE!	#VALUE!	#VALUE!	#VALUE!	14817.3	41505.1	#VALUE!	#VALUE!	#VALUE!	#VALUE!	#VALUE!	#VALUE!	35437.8	#VALUE!	#VALUE!	#VALUE!	#VALUE!	#VALUE!	#VALUE!	#VALUE!	#VALUE!	#VALUE!	#VALUE!	#VALUE!	#VALUE!	#VALUE!
hsa-miR-521-001122	#VALUE!	#VALUE!	#VALUE!	#VALUE!	#VALUE!	#VALUE!	#VALUE!	#VALUE!	#VALUE!	#VALUE!	#VALUE!	#VALUE!	#VALUE!	94760.6	#VALUE!	#VALUE!	#VALUE!	#VALUE!	#VALUE!	#VALUE!	#VALUE!	#VALUE!	107130	#VALUE!	#VALUE!	#VALUE!	#VALUE!
hsa-miR-522-002413	#VALUE!	#VALUE!	#VALUE!	#VALUE!	#VALUE!	6001.05	#VALUE!	87682.5	#VALUE!	#VALUE!	#VALUE!	#VALUE!	#VALUE!	#VALUE!	#VALUE!	#VALUE!	#VALUE!	#VALUE!	#VALUE!	#VALUE!	#VALUE!	#VALUE!	147976	#VALUE!	#VALUE!	#VALUE!	#VALUE!
hsa-miR-523-002386	14.6619	10.9663	37.7656	32.1111	22.5804	6.22468	46.9157	7.24507	698.928	3193.67	330.155	24221.5	23.8844	43.8043	33.2665	30.8458	74.3365	30.8457	49.0438	8.07801	2093.94	42.8731	25.2638	#NUM!	#NUM!	17.5817	122.531
hsa-miR-524-5p-001982	#VALUE!	#VALUE!	#VALUE!	#VALUE!	#VALUE!	#VALUE!	#VALUE!	#VALUE!	#VALUE!	#VALUE!	#VALUE!	#VALUE!	#VALUE!	#VALUE!	#VALUE!	#VALUE!	#VALUE!	#VALUE!	#VALUE!	#VALUE!	#VALUE!	#VALUE!	#VALUE!	#VALUE!	#VALUE!	#VALUE!	#VALUE!
hsa-miR-525-3p-002385	#VALUE!	#VALUE!	#VALUE!	#VALUE!	#VALUE!	#VALUE!	#VALUE!	#VALUE!	#VALUE!	#VALUE!	#VALUE!	#VALUE!	#VALUE!	#VALUE!	#VALUE!	#VALUE!	#VALUE!	#VALUE!	#VALUE!	#VALUE!	#VALUE!	28645.1	#VALUE!	#VALUE!	#VALUE!	#VALUE!	#VALUE!
hsa-miR-525-001174	#VALUE!	#VALUE!	#VALUE!	#VALUE!	#VALUE!	#VALUE!	#VALUE!	#VALUE!	#VALUE!	#VALUE!	#VALUE!	#VALUE!	#VALUE!	#VALUE!	#VALUE!	#VALUE!	#VALUE!	#VALUE!	#VALUE!	#VALUE!	#VALUE!	#VALUE!	#VALUE!	#VALUE!	#VALUE!	#VALUE!	#VALUE!
hsa-miR-526b-002382	#VALUE!	#VALUE!	#VALUE!	#VALUE!	#VALUE!	#VALUE!	#VALUE!	#VALUE!	#VALUE!	#VALUE!	#VALUE!	#VALUE!	#VALUE!	#VALUE!	#VALUE!	#VALUE!	#VALUE!	#VALUE!	#VALUE!	#VALUE!	#VALUE!	#VALUE!	#VALUE!	#VALUE!	#VALUE!	#VALUE!	#VALUE!
hsa-miR-532-3p-002355	46.624	25.3164	77.386	111.74	21.8567	40.2802	54.0417	191.208	176.314	435.039	245.912	557.953	49.3849	30.3159	67.79	23.4904	42.8434	33.4979	39.0703	128.623	133.251	182.911	85.6867	#NUM!	#NUM!	17.3156	151.797
hsa-miR-532-001518	16.5069	8.66981	23.007	31.6471	6.49352	14.2116	17.1722	42.1366	66.9959	92.7966	75.4788	306.555	13.5104	7.60001	20.0287	6.8876	9.91079	10.8905	15.5086	32.6498	74.3882	142.222	24.7267	#NUM!	#NUM!	5.3037	188.706
hsa-miR-539-001286	488.427	100.149	321.795	371.701	49255.6	175.338	313.43	1369.09	224.1	2538.92	228.65	1323.37	504.251	295.497	147.953	368.366	315.392	243.875	516.635	4560.57	124.586	1221.13	160.786	#NUM!	#NUM!	497.999	905.142
hsa-miR-541-002201	#VALUE!	#VALUE!	#VALUE!	#VALUE!	#VALUE!	#VALUE!	#VALUE!	#VALUE!	#VALUE!	#VALUE!	#VALUE!	#VALUE!	#VALUE!	#VALUE!	#VALUE!	#VALUE!	#VALUE!	#VALUE!	#VALUE!	#VALUE!	#VALUE!	#VALUE!	#VALUE!	#VALUE!	#VALUE!	#VALUE!	#VALUE!
hsa-miR-542-3p-001284	5308.18	3220.35	#VALUE!	#VALUE!	#VALUE!	#VALUE!	#VALUE!	#VALUE!	14522.5	14910.1	#VALUE!	#VALUE!	8635.11	3176.01	13568.7	1305.15	#VALUE!	#VALUE!	8933.44	#VALUE!	#VALUE!	#VALUE!	9581.26	#VALUE!	#VALUE!	#VALUE!	#VALUE!
hsa-miR-542-5p-002240	#VALUE!	#VALUE!	#VALUE!	#VALUE!	8599.29	#VALUE!	#VALUE!	7912.95	#VALUE!	6979.95	14066.7	#VALUE!	35119.9	18522.6	#VALUE!	#VALUE!	#VALUE!	13097.5	7161.27	#VALUE!	#VALUE!	#VALUE!	17079.8	#NUM!	#VALUE!	14037.5	#VALUE!
hsa-miR-544-002265	#VALUE!	#VALUE!	#VALUE!	#VALUE!	#VALUE!	#VALUE!	#VALUE!	#VALUE!	#VALUE!	#VALUE!	#VALUE!	#VALUE!	#VALUE!	#VALUE!	#VALUE!	#VALUE!	#VALUE!	#VALUE!	#VALUE!	#VALUE!	#VALUE!	#VALUE!	#VALUE!	#VALUE!	#VALUE!	#VALUE!	#VALUE!
hsa-miR-545-002267	#VALUE!	1221.98	#VALUE!	#VALUE!	44453.2	669.063	5736.69	#VALUE!	51098.8	#VALUE!	204963	13568.8	1427.23	6845.78	1777.95	433.233	22226.6	#VALUE!	#VALUE!	#VALUE!	8945.83	#VALUE!	#VALUE!	#VALUE!	#VALUE!	#VALUE!	#VALUE!
hsa-miR-548a-001538	#VALUE!	#VALUE!	#VALUE!	#VALUE!	#VALUE!	#VALUE!	#VALUE!	#VALUE!	#VALUE!	#VALUE!	#VALUE!	#VALUE!	#VALUE!	#VALUE!	#VALUE!	#VALUE!	#VALUE!	#VALUE!	#VALUE!	#VALUE!	#VALUE!	#VALUE!	#VALUE!	#VALUE!	#VALUE!	#VALUE!	#VALUE!
hsa-miR-548a-5p-002412	#VALUE!	#VALUE!	#VALUE!	#VALUE!	#VALUE!	#VALUE!	#VALUE!	#VALUE!	#VALUE!	#VALUE!	#VALUE!	#VALUE!	#VALUE!	#VALUE!	#VALUE!	#VALUE!	#VALUE!	#VALUE!	#VALUE!	#VALUE!	#VALUE!	#VALUE!	#VALUE!	#VALUE!	#VALUE!	#VALUE!	#VALUE!
hsa-miR-548b-001541	#VALUE!	#VALUE!	#VALUE!	#VALUE!	#VALUE!	#VALUE!	#VALUE!	#VALUE!	#VALUE!	#VALUE!	#VALUE!	#VALUE!	#VALUE!	#VALUE!	#VALUE!	#VALUE!	#VALUE!	#VALUE!	#VALUE!	#VALUE!	#VALUE!	#VALUE!	#VALUE!	#VALUE!	#VALUE!	#VALUE!	#VALUE!
hsa-miR-548b-5p-002408	#VALUE!	4653.18	#VALUE!	14735.4	#VALUE!	6208.37	#VALUE!	6580.59	63523.4	#VALUE!	#VALUE!	#VALUE!	#VALUE!	30152.7	#VALUE!	#VALUE!	3907.41	15181.2	5548.95	#VALUE!	16440.9	#VALUE!	340194	#VALUE!	#VALUE!	#VALUE!	#VALUE!
hsa-miR-548c-001590	#VALUE!	#VALUE!	#VALUE!	#VALUE!	#VALUE!	#VALUE!	#VALUE!	#VALUE!	#VALUE!	#VALUE!	#VALUE!	#VALUE!	#VALUE!	#VALUE!	#VALUE!	#VALUE!	#VALUE!	#VALUE!	#VALUE!	#VALUE!	#VALUE!	#VALUE!	#VALUE!	#VALUE!	#VALUE!	#VALUE!	#VALUE!
hsa-miR-548c-5p-002429	9762.28	#VALUE!	22788.2	19083	#VALUE!	#VALUE!	75647.2	#VALUE!	#VALUE!	#VALUE!	#VALUE!	#VALUE!	#VALUE!	3610.54	#VALUE!	#VALUE!	2932.67	#VALUE!	#VALUE!	#VALUE!	#VALUE!	#VALUE!	#VALUE!	#VALUE!	#VALUE!	#VALUE!	#VALUE!
hsa-miR-548d-001605	#VALUE!	#VALUE!	#VALUE!	#VALUE!	#VALUE!	#VALUE!	#VALUE!	#VALUE!	#VALUE!	#VALUE!	#VALUE!	#VALUE!	#VALUE!	#VALUE!	#VALUE!	#VALUE!	#VALUE!	#VALUE!	#VALUE!	#VALUE!	#VALUE!	#VALUE!	292687	#VALUE!	#VALUE!	#VALUE!	#VALUE!
hsa-miR-548d-5p-002237	#VALUE!	#VALUE!	5374.82	40063.5	9293.47	#VALUE!	18586.9	#VALUE!	#VALUE!	#VALUE!	#VALUE!	#VALUE!	6089.05	#VALUE!	7590.62	1682.04	74864.8	#VALUE!	#VALUE!	17657.6	#VALUE!	#VALUE!	173070	#NUM!	#VALUE!	10141.6	#VALUE!
hsa-miR-551b-001535	1427.23	7101.96	1283.62	8174.99	950.801	1870.23	1972.76	11036.5	65038.2	#VALUE!	42672	#VALUE!	3845.61	1716.2	11237.2	262.832	1108.97	426.973	3526.45	4844.06	#VALUE!	#VALUE!	13133.8	#NUM!	#NUM!	8707.24	6051.18
hsa-miR-556-3p-002345	#VALUE!	#VALUE!	#VALUE!	#VALUE!	#VALUE!	#VALUE!	#VALUE!	#VALUE!	#VALUE!	#VALUE!	#VALUE!	#VALUE!	#VALUE!	#VALUE!	#VALUE!	#VALUE!	#VALUE!	#VALUE!	#VALUE!	#VALUE!	#VALUE!	#VALUE!	#VALUE!	#VALUE!	#VALUE!	#VALUE!	#VALUE!
hsa-miR-556-5p-002344	#VALUE!	#VALUE!	#VALUE!	#VALUE!	#VALUE!	#VALUE!	#VALUE!	#VALUE!	#VALUE!	#VALUE!	#VALUE!	#VALUE!	#VALUE!	#VALUE!	#VALUE!	#VALUE!	#VALUE!	#VALUE!	#VALUE!	#VALUE!	#VALUE!	#VALUE!	#VALUE!	#VALUE!	#VALUE!	#VALUE!	#VALUE!
hsa-miR-561-001528	#VALUE!	#VALUE!	#VALUE!	#VALUE!	#VALUE!	#VALUE!	#VALUE!	#VALUE!	#VALUE!	#VALUE!	#VALUE!	#VALUE!	#VALUE!	#VALUE!	#VALUE!	#VALUE!	#VALUE!	#VALUE!	#VALUE!	#VALUE!	#VALUE!	#VALUE!	#VALUE!	#VALUE!	#VALUE!	#VALUE!	#VALUE!
hsa-miR-570-002347	#VALUE!	#VALUE!	#VALUE!	#VALUE!	#VALUE!	#VALUE!	#VALUE!	#VALUE!	#VALUE!	#VALUE!	#VALUE!	#VALUE!	#VALUE!	#VALUE!	#VALUE!	#VALUE!	#VALUE!	41075.7	#VALUE!	#VALUE!	4566.91	#VALUE!	357356	#VALUE!	#VALUE!	#VALUE!	#VALUE!
hsa-miR-574-3p-002349	2.64451	2.01531	3.36359	4.38933	1.23799	2.40994	4.15544	10.0701	1.58557	2.80694	4.23981	1.92252	11.9339	1.50004	3.32649	1.32869	2.26734	1.99723	2.15547	5.46795	0.542991	6.13898	3.74249	#NUM!	#NUM!	12.1005	7.46426
hsa-miR-576-3p-002351	6714.21	36866	16486.5	12018.8	#VALUE!	#VALUE!	6264.57	#VALUE!	7403.53	8152.35	#VALUE!	#VALUE!	2821.02	8516.24	7622.23	#VALUE!	#VALUE!	#VALUE!	8283.35	3526.45	#VALUE!	#VALUE!	12704	#NUM!	#NUM!	12810.2	25162.7
hsa-miR-576-5p-002350	#VALUE!	#VALUE!	#VALUE!	#VALUE!	#VALUE!	#VALUE!	#VALUE!	#VALUE!	#VALUE!	#VALUE!	#VALUE!	#VALUE!	37823.6	#VALUE!	#VALUE!	#VALUE!	10734.7	#VALUE!	#VALUE!	#VALUE!	#VALUE!	#VALUE!	#VALUE!	#VALUE!	#VALUE!	#VALUE!	#VALUE!
hsa-miR-579-002398	1916.16	2387.03	2805.42	#VALUE!	876.736	1499.22	5134.48	#VALUE!	#VALUE!	#VALUE!	#VALUE!	7527.74	2328.2	1655.44	#VALUE!	#VALUE!	#VALUE!	4359.65	#VALUE!	#VALUE!	#VALUE!	#VALUE!	6084.83	#NUM!	#VALUE!	2085.24	#VALUE!
hsa-miR-582-3p-002399	15694.8	4150.3	63788.1	246974	#VALUE!	#VALUE!	#VALUE!	#VALUE!	#VALUE!	#VALUE!	#VALUE!	#VALUE!	#VALUE!	1283.62	#VALUE!	#VALUE!	1802.77	3025.58	#VALUE!	20580.6	#VALUE!	#VALUE!	20185.1	#VALUE!	#VALUE!	#VALUE!	#VALUE!
hsa-miR-582-5p-001983	4053.64	8180.66	16327.3	8970.67	269.473	1182.81	15446.6	2217.94	7151.35	19043.3	#VALUE!	#VALUE!	#VALUE!	690.263	#VALUE!	460.482	11497.2	4399.12	23396.4	4426.65	1619.13	#VALUE!	10276	#VALUE!	#VALUE!	#VALUE!	#VALUE!
hsa-miR-589-002409	#VALUE!	25780.6	23445.1	#VALUE!	15329.3	9184.6	#VALUE!	#VALUE!	#VALUE!	#VALUE!	#VALUE!	#VALUE!	209559	#VALUE!	#VALUE!	#VALUE!	#VALUE!	#VALUE!	26987.5	#VALUE!	#VALUE!	#VALUE!	#VALUE!	#VALUE!	#VALUE!	#VALUE!	#VALUE!
hsa-miR-590-5p-001984	31.0603	27.1335	64.3559	37.1425	19.6847	33.6375	32.6724	214.673	58.892	24.573	40.5323	102.964	25.8483	26.7599	34.1781	19.6165	65.0284	26.3732	36.4034	95.8695	#VALUE!	543.449	64.5345	#NUM!	#NUM!	92.5397	871.284
hsa-miR-597-001551	#VALUE!	3220.35	7028.5	16452.3	#VALUE!	2300.93	2372.18	2137.93	#VALUE!	#VALUE!	#VALUE!	#VALUE!	1537.11	5841	36082.2	988.434	2114.35	2105.58	48644.9	19714.9	#VALUE!	#VALUE!	11746.9	#VALUE!	#VALUE!	#VALUE!	#VALUE!
hsa-miR-598-001988	131.964	79.7273	358.294	185.593	160.119	49.7629	48.1679	310.403	259.394	1827.93	188.576	3420.52	250.731	81.4024	120.426	91.9641	91.2656	213.634	195.632	84.1564	323.361	3147.53	232.97	#VALUE!	#NUM!	#VALUE!	10254.7
mmu-miR-615-001960	#VALUE!	#VALUE!	#VALUE!	#VALUE!	#VALUE!	#VALUE!	#VALUE!	#VALUE!	#VALUE!	#VALUE!	#VALUE!	#VALUE!	#VALUE!	#VALUE!	#VALUE!	#VALUE!	#VALUE!	#VALUE!	#VALUE!	#VALUE!	#VALUE!	#VALUE!	#VALUE!	#VALUE!	#VALUE!	#VALUE!	#VALUE!
hsa-miR-615-5p-002353	#VALUE!	#VALUE!	#VALUE!	#VALUE!	#VALUE!	#VALUE!	#VALUE!	#VALUE!	#VALUE!	#VALUE!	#VALUE!	#VALUE!	#VALUE!	#VALUE!	#VALUE!	#VALUE!	#VALUE!	#VALUE!	#VALUE!	#VALUE!	19907.2	#VALUE!	#VALUE!	#VALUE!	#VALUE!	#VALUE!	#VALUE!
hsa-miR-616-002414	#VALUE!	#VALUE!	#VALUE!	#VALUE!	#VALUE!	6548.72	#VALUE!	#VALUE!	14442.2	#VALUE!	8581.4	9912.27	#VALUE!	#VALUE!	#VALUE!	#VALUE!	3753.44	#VALUE!	#VALUE!	#VALUE!	3620.57	#VALUE!	8023.41	#VALUE!	#VALUE!	#VALUE!	#VALUE!
hsa-miR-618-001593	1669.27	48108.4	2948.98	5315.54	7517.31	42790.4	10448.4	5374.83	#VALUE!	13521.8	15339.9	#VALUE!	6139.89	2423.71	16046.8	5642.03	5740.65	3315.47	4299.64	5127.36	#VALUE!	80628.4	21859.9	#NUM!	#NUM!	45387.3	107800
hsa-miR-624-002430	#VALUE!	#VALUE!	#VALUE!	#VALUE!	#VALUE!	#VALUE!	#VALUE!	#VALUE!	#VALUE!	#VALUE!	#VALUE!	#VALUE!	#VALUE!	#VALUE!	#VALUE!	#VALUE!	#VALUE!	#VALUE!	#VALUE!	#VALUE!	#VALUE!	#VALUE!	#VALUE!	#VALUE!	#VALUE!	#VALUE!	#VALUE!
hsa-miR-625-002431	903.262	541.944	395.353	941.619	1277.41	546.471	877.346	657.57	14342.4	13326.4	2464.36	10276.1	596.343	760.604	496.62	406.75	627.73	785.245	1559.64	935.115	9008.06	4246.33	3184.83	#NUM!	#NUM!	644.484	4724.68
hsa-miR-627-001560	30194.5	2169.28	51027.9	199773	#VALUE!	33225.4	49701.4	#VALUE!	29634.7	#VALUE!	#VALUE!	25461	4925.32	6144.16	16543.7	#VALUE!	#VALUE!	41562.7	44054.5	12739.3	28172.5	162829	83529.6	#NUM!	#NUM!	3745.65	193503
hsa-miR-628-5p-002433	1.21757	5.01066	2.38833	2.73208	25.581	1.47121	3.01885	2.18556	26.3732	94.9437	5.59059	111.122	2.06909	2.56863	10.6664	17.7408	7.81367	1.37936	0.87904	0.589679	26.9274	6.22037	1.29415	#NUM!	#NUM!	8.74828	9.95899
hsa-miR-629-002436	#VALUE!	8551.73	#VALUE!	11952.3	3036.09	6135.65	28864.3	#VALUE!	#VALUE!	#VALUE!	#VALUE!	#VALUE!	4214.07	19701.3	8340.97	796.759	#VALUE!	5216.99	#VALUE!	#VALUE!	#VALUE!	7517.3	#VALUE!	#VALUE!	#NUM!	#VALUE!	15170.7
hsa-miR-636-002088	9008.06	19728.6	2346.02	1230.47	397.002	318.688	23591.8	262.469	11339	51134.1	1037.58	12651.3	3671.11	2216.4	10565	755.35	8983.1	28984.6	18872.5	419.638	25762.8	5242.37	410.148	#VALUE!	#NUM!	#VALUE!	14057
hsa-miR-642-001592	227.702	201.971	233.455	968.763	183.801	404.781	597.586	1122.11	#VALUE!	7186.14	7246.15	9721.75	1070.45	217.218	254.584	219.793	175.338	368.622	272.101	397.552	#VALUE!	670.922	728.103	#VALUE!	#NUM!	#VALUE!	2500.5
hsa-miR-651-001604	#VALUE!	#VALUE!	#VALUE!	#VALUE!	1358.69	#VALUE!	#VALUE!	#VALUE!	#VALUE!	#VALUE!	#VALUE!	#VALUE!	#VALUE!	#VALUE!	#VALUE!	#VALUE!	#VALUE!	#VALUE!	#VALUE!	#VALUE!	#VALUE!	#VALUE!	#VALUE!	#VALUE!	#VALUE!	#VALUE!	#VALUE!
hsa-miR-652-002352	94.4841	78.8479	79.3962	174.248	43.5017	77.8163	79.0668	192.805	1370.99	1007.81	362.039	2123.16	144.007	99.457	217.369	74.3881	106.079	106.226	129.338	205.786	725.081	637.818	124.155	#NUM!	#NUM!	292.846	377.675
hsa-miR-653-002292	#VALUE!	#VALUE!	#VALUE!	5141.59	19229.1	108399	#VALUE!	#VALUE!	#VALUE!	#VALUE!	#VALUE!	#VALUE!	#VALUE!	#VALUE!	#VALUE!	#VALUE!	8469.13	#VALUE!	#VALUE!	#VALUE!	#VALUE!	#VALUE!	#VALUE!	#VALUE!	#VALUE!	#VALUE!	#VALUE!
hsa-miR-654-3p-002239	#VALUE!	14037.5	9455.9	3231.53	#VALUE!	#VALUE!	#VALUE!	#VALUE!	#VALUE!	#VALUE!	#VALUE!	#VALUE!	#VALUE!	47709.9	#VALUE!	#VALUE!	2685.55	#VALUE!	#VALUE!	#VALUE!	#VALUE!	#VALUE!	#VALUE!	#VALUE!	#VALUE!	#VALUE!	#VALUE!
hsa-miR-654-001611	#VALUE!	33736	#VALUE!	#VALUE!	#VALUE!	#VALUE!	#VALUE!	#VALUE!	#VALUE!	#VALUE!	#VALUE!	#VALUE!	#VALUE!	#VALUE!	#VALUE!	#VALUE!	#VALUE!	#VALUE!	#VALUE!	#VALUE!	#VALUE!	#VALUE!	#VALUE!	#VALUE!	#VALUE!	#VALUE!	#VALUE!
hsa-miR-655-001612	9898.53	1352.11	2143.87	3528.89	38779.4	1341.84	2213.33	3076.35	7013.89	#VALUE!	2793.77	4601.86	7092.1	1108.97	4535.36	490.463	1928.15	8605.25	26267.7	7388.17	29004.7	#VALUE!	1493	#NUM!	#VALUE!	88231.1	#VALUE!
hsa-miR-660-001515	16.9593	8.6578	48.4022	40.0297	6.32472	15.5949	16.4955	104.837	111.585	91.5825	98.8383	214.971	12.6056	9.77435	19.7804	7.77585	23.7853	8.42688	17.2557	48.3687	57.2816	448.201	37.1425	#NUM!	#NUM!	16.4841	629.473
hsa-miR-671-3p-002322	981.605	1379.57	1308.77	2244.22	2719.27	510.936	2294.56	3489.98	6530.59	2132.01	2745.78	#VALUE!	2242.67	16798	1664.64	387.754	3730.1	1139.35	3590.58	1447.15	1696.09	3106.34	1088.4	#NUM!	#NUM!	970.107	1424.26
hsa-miR-672-002327	#VALUE!	#VALUE!	#VALUE!	#VALUE!	#VALUE!	#VALUE!	#VALUE!	#VALUE!	#VALUE!	#VALUE!	#VALUE!	#VALUE!	#VALUE!	#VALUE!	#VALUE!	#VALUE!	#VALUE!	#VALUE!	#VALUE!	#VALUE!	#VALUE!	#VALUE!	#VALUE!	#VALUE!	#VALUE!	#VALUE!	#VALUE!
hsa-miR-674-002021	#VALUE!	#VALUE!	#VALUE!	#VALUE!	#VALUE!	#VALUE!	#VALUE!	#VALUE!	#VALUE!	#VALUE!	#VALUE!	#VALUE!	#VALUE!	#VALUE!	#VALUE!	#VALUE!	#VALUE!	#VALUE!	#VALUE!	#VALUE!	#VALUE!	#VALUE!	#VALUE!	#VALUE!	#VALUE!	#VALUE!	#VALUE!
hsa-miR-708-002341	252.126	244.045	84.6243	648.967	73.1609	221.629	280.917	364.81	366.33	177.294	255.645	762.715	154.023	132.698	476.72	123.297	594.692	272.479	76.162	2176.81	111.895	550.654	146.119	#NUM!	#NUM!	317.145	1332.57
hsa-miR-744-002324	111.585	50.2134	66.4409	128.801	31.4721	56.6891	77.8703	271.913	120.426	201.272	240.851	1140.93	94.484	112.908	59.59	53.8174	59.2194	95.8695	119.843	150.54	71.0125	373.251	106.817	#NUM!	#NUM!	54.3422	182.152
hsa-miR-758-001990	#VALUE!	#VALUE!	#VALUE!	13419.1	#VALUE!	#VALUE!	24356.2	#VALUE!	5224.22	#VALUE!	#VALUE!	#VALUE!	#VALUE!	#VALUE!	14382.2	#VALUE!	3382.8	#VALUE!	3650.81	#VALUE!	#VALUE!	#VALUE!	8737.47	#VALUE!	#NUM!	#VALUE!	17294.2
hsa-miR-871-002354	#VALUE!	#VALUE!	#VALUE!	#VALUE!	#VALUE!	#VALUE!	#VALUE!	#VALUE!	#VALUE!	#VALUE!	#VALUE!	#VALUE!	#VALUE!	#VALUE!	#VALUE!	#VALUE!	#VALUE!	#VALUE!	#VALUE!	#VALUE!	#VALUE!	#VALUE!	#VALUE!	#VALUE!	#VALUE!	#VALUE!	#VALUE!
hsa-miR-872-002264	#VALUE!	#VALUE!	#VALUE!	#VALUE!	#VALUE!	#VALUE!	#VALUE!	#VALUE!	#VALUE!	#VALUE!	#VALUE!	#VALUE!	#VALUE!	#VALUE!	#VALUE!	#VALUE!	#VALUE!	#VALUE!	#VALUE!	#VALUE!	#VALUE!	#VALUE!	#VALUE!	#VALUE!	#VALUE!	#VALUE!	#VALUE!
hsa-miR-873-002356	#VALUE!	#VALUE!	#VALUE!	#VALUE!	1509.65	#VALUE!	#VALUE!	#VALUE!	#VALUE!	#VALUE!	#VALUE!	#VALUE!	#VALUE!	#VALUE!	#VALUE!	#VALUE!	#VALUE!	#VALUE!	#VALUE!	#VALUE!	#VALUE!	#VALUE!	#VALUE!	#VALUE!	#VALUE!	#VALUE!	#VALUE!
hsa-miR-874-002268	3461.06	8006.74	3352.45	19175.8	#VALUE!	5345.09	11268.4	55839.6	10015.9	#VALUE!	37902.3	28884.4	197159	3848.29	20867.9	#VALUE!	1857.31	1913.5	8457.42	13911.6	17780.4	103409	13465.7	#VALUE!	#VALUE!	#VALUE!	#VALUE!
hsa-miR-875-3p-002204	#VALUE!	#VALUE!	#VALUE!	#VALUE!	#VALUE!	#VALUE!	#VALUE!	#VALUE!	#VALUE!	#VALUE!	#VALUE!	#VALUE!	#VALUE!	#VALUE!	#VALUE!	#VALUE!	#VALUE!	#VALUE!	#VALUE!	#VALUE!	#VALUE!	#VALUE!	#VALUE!	#VALUE!	#VALUE!	#VALUE!	#VALUE!
hsa-miR-876-3p-002225	2641.24	#VALUE!	#VALUE!	#VALUE!	1799.03	13475	#VALUE!	#VALUE!	#VALUE!	#VALUE!	#VALUE!	#VALUE!	#VALUE!	13615.9	#VALUE!	#VALUE!	#VALUE!	#VALUE!	#VALUE!	#VALUE!	#VALUE!	#VALUE!	13521.8	#VALUE!	#VALUE!	#VALUE!	#VALUE!
hsa-miR-876-5p-002205	#VALUE!	#VALUE!	#VALUE!	72465.2	3200.32	#VALUE!	#VALUE!	#VALUE!	#VALUE!	#VALUE!	#VALUE!	#VALUE!	#VALUE!	20652.1	#VALUE!	2169.28	#VALUE!	#VALUE!	#VALUE!	#VALUE!	#VALUE!	#VALUE!	#VALUE!	#VALUE!	#VALUE!	#VALUE!	#VALUE!
hsa-miR-885-3p-002372	#VALUE!	#VALUE!	#VALUE!	#VALUE!	#VALUE!	#VALUE!	#VALUE!	#VALUE!	#VALUE!	#VALUE!	#VALUE!	#VALUE!	#VALUE!	#VALUE!	#VALUE!	#VALUE!	#VALUE!	#VALUE!	#VALUE!	#VALUE!	#VALUE!	#VALUE!	#VALUE!	#VALUE!	#VALUE!	#VALUE!	#VALUE!
hsa-miR-885-5p-002296	1329.8	440.806	2392	1806.52	1455.2	1235.6	2204.14	1640.59	1411.49	#VALUE!	#VALUE!	1921.48	2838.67	576.429	#VALUE!	1742.57	3382.8	428.454	1343.7	1335.35	480.37	#VALUE!	4202.41	#NUM!	#NUM!	14452.2	771.755
hsa-miR-886-3p-002194	15.1579	18.2143	14.016	64.5793	36.6058	45.0358	33.3589	180.393	218.577	227.701	203.516	1245.92	33.9655	23.8349	6.45313	37.1168	12.1257	30.803	53.6684	19.6302	73.6188	38.1603	161.792	#NUM!	#NUM!	44.9422	78.6841
hsa-miR-886-5p-002193	54.3422	49.146	31.691	169.954	50.985	83.4014	44.8178	402.823	234.428	133.436	217.519	519.147	89.2016	85.2721	16.427	123.041	53.15	92.3474	91.7096	75.5312	65.6172	81.5154	312.779	#NUM!	#NUM!	108.534	152.959
hsa-miR-887-002374	#VALUE!	#VALUE!	#VALUE!	#VALUE!	#VALUE!	#VALUE!	#VALUE!	#VALUE!	#VALUE!	#VALUE!	#VALUE!	#VALUE!	#VALUE!	#VALUE!	#VALUE!	#VALUE!	#VALUE!	#VALUE!	#VALUE!	#VALUE!	#VALUE!	#VALUE!	#VALUE!	#VALUE!	#VALUE!	#VALUE!	#VALUE!
hsa-miR-888-002212	#VALUE!	#VALUE!	#VALUE!	#VALUE!	1804.02	#VALUE!	#VALUE!	20087.4	#VALUE!	#VALUE!	#VALUE!	#VALUE!	12962	1152.86	#VALUE!	#VALUE!	63611.4	#VALUE!	#VALUE!	#VALUE!	#VALUE!	#VALUE!	#VALUE!	#VALUE!	#VALUE!	#VALUE!	#VALUE!
hsa-miR-889-002202	30069.2	1023.29	2975.67	109154	#VALUE!	83298.4	5300.82	#VALUE!	#VALUE!	#VALUE!	3883.12	6779.67	#VALUE!	2055.11	3986.76	#VALUE!	4442.02	#VALUE!	6356.42	#VALUE!	#VALUE!	36358.4	2179.83	#VALUE!	#VALUE!	#VALUE!	#VALUE!
hsa-miR-890-002209	151.797	3964.71	1537.11	2753.41	412.715	2521.38	3082.75	3029.79	500.075	23315.5	9654.59	#VALUE!	4554.25	446.031	10254.7	229.603	5282.48	377.151	335.228	3959.22	880.392	4081.84	2846.55	#NUM!	#NUM!	5109.62	4959.57
hsa-miR-891a-002191	#VALUE!	#VALUE!	#VALUE!	#VALUE!	#VALUE!	#VALUE!	#VALUE!	#VALUE!	9020.54	#VALUE!	#VALUE!	#VALUE!	#VALUE!	#VALUE!	#VALUE!	#VALUE!	#VALUE!	#VALUE!	#VALUE!	#VALUE!	#VALUE!	#VALUE!	28250.7	#VALUE!	#VALUE!	#VALUE!	#VALUE!
hsa-miR-891b-002210	#VALUE!	#VALUE!	#VALUE!	#VALUE!	#VALUE!	#VALUE!	#VALUE!	#VALUE!	#VALUE!	#VALUE!	#VALUE!	#VALUE!	#VALUE!	78206.4	#VALUE!	#VALUE!	#VALUE!	#VALUE!	#VALUE!	#VALUE!	#VALUE!	#VALUE!	#VALUE!	#VALUE!	#VALUE!	#VALUE!	#VALUE!
hsa-miR-892a-002195	#VALUE!	#VALUE!	#VALUE!	#VALUE!	#VALUE!	#VALUE!	#VALUE!	#VALUE!	#VALUE!	#VALUE!	#VALUE!	#VALUE!	#VALUE!	#VALUE!	#VALUE!	#VALUE!	#VALUE!	#VALUE!	#VALUE!	#VALUE!	#VALUE!	#VALUE!	#VALUE!	#VALUE!	#VALUE!	#VALUE!	#VALUE!
hsa-miR-147-000469	#VALUE!	#VALUE!	#VALUE!	#VALUE!	#VALUE!	#VALUE!	#VALUE!	#VALUE!	#VALUE!	#VALUE!	#VALUE!	#VALUE!	#VALUE!	#VALUE!	#VALUE!	#VALUE!	#VALUE!	48510.2	#VALUE!	#VALUE!	#VALUE!	#VALUE!	#VALUE!	#VALUE!	#VALUE!	#VALUE!	#VALUE!
hsa-miR-208-000511	#VALUE!	#VALUE!	#VALUE!	#VALUE!	#VALUE!	#VALUE!	#VALUE!	#VALUE!	#VALUE!	#VALUE!	#VALUE!	#VALUE!	#VALUE!	#VALUE!	#VALUE!	#VALUE!	#VALUE!	#VALUE!	#VALUE!	#VALUE!	#VALUE!	#VALUE!	#VALUE!	#VALUE!	#VALUE!	#VALUE!	#VALUE!
hsa-miR-211-000514	10952.7	#VALUE!	#VALUE!	#VALUE!	#VALUE!	#VALUE!	#VALUE!	#VALUE!	#VALUE!	#VALUE!	26560.6	#VALUE!	#VALUE!	#VALUE!	#VALUE!	#VALUE!	15793	#VALUE!	#VALUE!	#VALUE!	#VALUE!	#VALUE!	62000.8	#NUM!	#VALUE!	12917.1	#VALUE!
hsa-miR-212-000515	220.25	142.025	279.557	362.29	433.233	169.366	290.219	127.646	181.774	444.18	862.272	345.371	368.111	339.202	342.747	151.167	177.663	871.888	709.177	275.9	82.0824	1156.86	238.36	#NUM!	#NUM!	273.614	4987.15
hsa-miR-219-1-3p-002095	#VALUE!	#VALUE!	#VALUE!	#VALUE!	#VALUE!	#VALUE!	#VALUE!	#VALUE!	#VALUE!	7995.65	5630.31	#VALUE!	#VALUE!	#VALUE!	#VALUE!	#VALUE!	#VALUE!	10831.9	#VALUE!	#VALUE!	#VALUE!	#VALUE!	73629.7	#VALUE!	#VALUE!	#VALUE!	#VALUE!
hsa-miR-219-2-3p-002390	13097.5	#VALUE!	#VALUE!	#VALUE!	#VALUE!	#VALUE!	#VALUE!	#VALUE!	#VALUE!	#VALUE!	#VALUE!	#VALUE!	#VALUE!	#VALUE!	#VALUE!	#VALUE!	#VALUE!	#VALUE!	#VALUE!	#VALUE!	#VALUE!	#VALUE!	#VALUE!	#VALUE!	#VALUE!	#VALUE!	#VALUE!
hsa-miR-220-000523	#VALUE!	#VALUE!	#VALUE!	#VALUE!	#VALUE!	#VALUE!	#VALUE!	#VALUE!	#VALUE!	#VALUE!	#VALUE!	#VALUE!	#VALUE!	#VALUE!	#VALUE!	#VALUE!	#VALUE!	#VALUE!	#VALUE!	#VALUE!	#VALUE!	#VALUE!	#VALUE!	#VALUE!	#VALUE!	#VALUE!	#VALUE!
hsa-miR-220b-002206	#VALUE!	#VALUE!	141359	#VALUE!	#VALUE!	#VALUE!	#VALUE!	#VALUE!	#VALUE!	#VALUE!	#VALUE!	#VALUE!	#VALUE!	#VALUE!	#VALUE!	#VALUE!	#VALUE!	#VALUE!	#VALUE!	#VALUE!	#VALUE!	#VALUE!	#VALUE!	#VALUE!	#VALUE!	#VALUE!	#VALUE!
hsa-miR-220c-002211	#VALUE!	#VALUE!	#VALUE!	#VALUE!	#VALUE!	#VALUE!	#VALUE!	#VALUE!	#VALUE!	#VALUE!	#VALUE!	#VALUE!	#VALUE!	#VALUE!	#VALUE!	#VALUE!	#VALUE!	#VALUE!	#VALUE!	#VALUE!	#VALUE!	#VALUE!	#VALUE!	#VALUE!	#VALUE!	#VALUE!	#VALUE!
hsa-miR-298-002190	#VALUE!	#VALUE!	#VALUE!	#VALUE!	#VALUE!	#VALUE!	#VALUE!	#VALUE!	#VALUE!	#VALUE!	#VALUE!	#VALUE!	#VALUE!	#VALUE!	#VALUE!	#VALUE!	#VALUE!	#VALUE!	#VALUE!	#VALUE!	#VALUE!	#VALUE!	#VALUE!	#VALUE!	#VALUE!	#VALUE!	#VALUE!
hsa-miR-325-000540	#VALUE!	#VALUE!	#VALUE!	#VALUE!	#VALUE!	#VALUE!	#VALUE!	#VALUE!	#VALUE!	#VALUE!	#VALUE!	#VALUE!	#VALUE!	#VALUE!	#VALUE!	#VALUE!	#VALUE!	#VALUE!	#VALUE!	#VALUE!	#VALUE!	#VALUE!	#VALUE!	#VALUE!	#VALUE!	#VALUE!	#VALUE!
hsa-miR-346-000553	1464.3	71964.7	#VALUE!	#VALUE!	19403.1	#VALUE!	#VALUE!	#VALUE!	#VALUE!	#VALUE!	#VALUE!	#VALUE!	118047	#VALUE!	#VALUE!	#VALUE!	#VALUE!	#VALUE!	#VALUE!	192034	#VALUE!	#VALUE!	#VALUE!	#NUM!	#VALUE!	19921	#VALUE!
hsa-miR-376c-002122	101.688	71.5065	244.552	122.956	72.5046	91.3288	121.6	655.294	252.826	295.088	268.914	160.008	152.641	94.3533	126.238	60.5057	89.1399	66.4409	126.676	401.151	43.0219	3215.89	84.2147	#NUM!	#NUM!	484.046	1885.85
hsa-miR-384-000574	51063.3	#VALUE!	#VALUE!	#VALUE!	#VALUE!	65626.9	#VALUE!	#VALUE!	#VALUE!	#VALUE!	#VALUE!	#VALUE!	#VALUE!	#VALUE!	#VALUE!	#VALUE!	#VALUE!	#VALUE!	#VALUE!	#VALUE!	#VALUE!	#VALUE!	#VALUE!	#NUM!	#VALUE!	28944.5	#VALUE!
hsa-miR-412-001023	#VALUE!	#VALUE!	#VALUE!	#VALUE!	#VALUE!	#VALUE!	#VALUE!	#VALUE!	#VALUE!	#VALUE!	#VALUE!	#VALUE!	#VALUE!	#VALUE!	#VALUE!	#VALUE!	#VALUE!	#VALUE!	#VALUE!	#VALUE!	#VALUE!	#VALUE!	#VALUE!	#VALUE!	#VALUE!	#VALUE!	#VALUE!
hsa-miR-448-001029	#VALUE!	#VALUE!	#VALUE!	#VALUE!	#VALUE!	#VALUE!	#VALUE!	#VALUE!	117802	#VALUE!	#VALUE!	#VALUE!	#VALUE!	#VALUE!	#VALUE!	#VALUE!	#VALUE!	#VALUE!	#VALUE!	#VALUE!	#VALUE!	#VALUE!	1696.09	#VALUE!	#VALUE!	#VALUE!	#VALUE!
hsa-miR-492-001039	#VALUE!	#VALUE!	18807.2	#VALUE!	#VALUE!	34998.4	#VALUE!	#VALUE!	#VALUE!	#VALUE!	#VALUE!	#VALUE!	#VALUE!	#VALUE!	17366.2	#VALUE!	#VALUE!	#VALUE!	#VALUE!	#VALUE!	#VALUE!	21724	#VALUE!	#VALUE!	#VALUE!	#VALUE!	#VALUE!
hsa-miR-506-001050	#VALUE!	#VALUE!	#VALUE!	#VALUE!	#VALUE!	#VALUE!	#VALUE!	#VALUE!	#VALUE!	#VALUE!	#VALUE!	#VALUE!	#VALUE!	5796.64	#VALUE!	#VALUE!	#VALUE!	6325.66	#VALUE!	116180	#VALUE!	#VALUE!	#VALUE!	#VALUE!	#VALUE!	#VALUE!	#VALUE!
hsa-miR-509-3-5p-002155	#VALUE!	#VALUE!	#VALUE!	#VALUE!	#VALUE!	#VALUE!	#VALUE!	#VALUE!	#VALUE!	#VALUE!	#VALUE!	#VALUE!	#VALUE!	#VALUE!	#VALUE!	#VALUE!	#VALUE!	#VALUE!	#VALUE!	#VALUE!	#VALUE!	#VALUE!	#VALUE!	#VALUE!	#VALUE!	#VALUE!	#VALUE!
hsa-miR-511-001111	308.473	710.652	781.444	8713.28	2403.63	703.789	872.493	1833.01	1719.77	2221.01	1054.25	2793.77	390.181	564.567	415.297	#VALUE!	539.694	#VALUE!	1632.65	1936.18	680.759	#VALUE!	860.48	#NUM!	#NUM!	1420.32	5849.1
hsa-miR-517b-001152	#VALUE!	#VALUE!	#VALUE!	#VALUE!	#VALUE!	#VALUE!	#VALUE!	#VALUE!	#VALUE!	#VALUE!	#VALUE!	#VALUE!	#VALUE!	#VALUE!	#VALUE!	#VALUE!	#VALUE!	#VALUE!	#VALUE!	#VALUE!	#VALUE!	67612.5	#VALUE!	#VALUE!	#NUM!	#VALUE!	29717
hsa-miR-519c-001163	#VALUE!	#VALUE!	#VALUE!	#VALUE!	#VALUE!	#VALUE!	#VALUE!	#VALUE!	#VALUE!	#VALUE!	#VALUE!	#VALUE!	#VALUE!	#VALUE!	#VALUE!	#VALUE!	#VALUE!	#VALUE!	#VALUE!	#VALUE!	#VALUE!	#VALUE!	#VALUE!	#VALUE!	#VALUE!	#VALUE!	#VALUE!
hsa-miR-520b-001116	#VALUE!	#VALUE!	#VALUE!	#VALUE!	#VALUE!	#VALUE!	#VALUE!	#VALUE!	#VALUE!	#VALUE!	#VALUE!	#VALUE!	#VALUE!	#VALUE!	#VALUE!	#VALUE!	#VALUE!	79573.5	#VALUE!	#VALUE!	#VALUE!	#VALUE!	#VALUE!	#VALUE!	#VALUE!	#VALUE!	#VALUE!
hsa-miR-520e-001119	#VALUE!	#VALUE!	#VALUE!	#VALUE!	#VALUE!	#VALUE!	#VALUE!	#VALUE!	#VALUE!	#VALUE!	#VALUE!	#VALUE!	#VALUE!	#VALUE!	#VALUE!	#VALUE!	#VALUE!	#VALUE!	#VALUE!	#VALUE!	#VALUE!	#VALUE!	#VALUE!	#VALUE!	#VALUE!	#VALUE!	#VALUE!
hsa-miR-520f-001120	#VALUE!	#VALUE!	#VALUE!	#VALUE!	#VALUE!	#VALUE!	#VALUE!	#VALUE!	#VALUE!	#VALUE!	#VALUE!	#VALUE!	#VALUE!	#VALUE!	#VALUE!	#VALUE!	#VALUE!	#VALUE!	#VALUE!	#VALUE!	#VALUE!	#VALUE!	229479	#VALUE!	#VALUE!	#VALUE!	#VALUE!

## Sheet: Sheet1
Target Name	1	2	3	4	5	6	7	9	10	11	12	13	14	17	18	20	21	23	24	25	26	27	28	29	30	29	30
hsa-let-7a-000377	23.8018	17.7777	33.848	59.7556	19.5487	41.7007	62.5961	44.6009	40.3641	287.616	143.41	591.404	74.5429	9.85599	75.8459	5.07357	12.9331	36.2271	43.683	135.205	107.934	1624.75	104.113	#NUM!	#NUM!	97.4101	1675.06
hsa-let-7c-000379	340.379	193.073	281.697	987.749	337.326	577.629	639.146	188.184	45.982	505.302	918.413	699.898	110.354	124.069	2060.82	31.2113	231.2	226.442	539.695	2561.91	82.8254	30679.8	299.83	#NUM!	#NUM!	2011.42	2484.95
hsa-let-7d-002283	55.2155	35.1877	69.0705	127.204	53.1869	61.3503	99.0442	106.153	164.849	448.511	336.159	678.404	77.8163	29.94	119.18	19.0273	22.9115	91.646	102.182	171.018	195.904	801.19	140.751	#NUM!	#NUM!	137.854	1033.99
hsa-let-7e-002406	2.22222	1.63467	4.47534	6.98374	2.77791	4.01667	6.53415	5.55967	6.02934	22.8481	12.5012	21.318	4.53782	0.940827	4.24569	0.532554	0.976031	2.0392	3.78948	12.0754	8.47375	43.5319	9.69337	#NUM!	#NUM!	6.19026	64.1777
hsa-let-7f-000382	99.1816	70.278	405.624	339.673	134.364	246.083	325.159	398.38	483.71	1168.95	554.483	6539.67	116.082	52.8562	410.432	22.9274	71.8542	112.361	522.758	355.326	876.13	5760.59	372.217	#NUM!	#NUM!	455.087	1960.49
hsa-let-7g-002282	4.20469	3.02724	7.54751	8.67582	3.12748	6.90672	7.52661	13.7752	24.1006	25.2463	23.0709	64	6.48902	2.95058	6.21606	1.47427	3.50885	4.03061	5.33689	15.4336	11.9671	101.195	10.8378	#NUM!	#NUM!	10.8981	132.422
hsa-miR-1-002222	151.587	96.8044	160.786	204.506	175.704	75.6359	138.813	942.926	74.2851	3104.18	461.12	959.408	12581.3	151.692	299.83	40.0852	194.55	55.292	273.804	2199.56	42.049	#VALUE!	98.0197	#NUM!	#VALUE!	1429.21	#VALUE!
hsa-miR-9-000583	118.933	710.652	329.241	357.798	518.787	935.763	464.972	3213.66	420.511	6850.53	1854.74	3598.06	674.652	315.392	964.742	164.963	424.611	203.516	414.434	245.231	366.584	10690.2	460.482	#NUM!	#NUM!	15825.9	2050.84
hsa-miR-10a-000387	47.7359	51.4822	43.562	173.285	52.8928	61.1381	67.1819	119.263	61.0534	126.852	70.8158	322.913	60.1294	55.5995	130.418	40.1687	42.3415	48.8742	36.4792	98.2918	20.5918	160.23	54.6822	#NUM!	#NUM!	61.3079	197.266
hsa-miR-10b-002218	123.383	121.938	305.071	429.05	143.609	290.018	181.774	342.985	138.813	3458.67	400.04	3432.4	178.28	143.908	467.234	529.321	194.955	301.497	214.525	786.335	128.533	2349.28	123.383	#NUM!	#NUM!	230.081	7777.01
U6 snRNA-001973	0.35233	0.0978015	0.137262	0.228616	0.118503	0.173619	0.0748943	0.20194	0.138025	0.0680151	0.122427	0.0575516	0.212127	0.279709	0.0922056	0.0866894	0.106432	0.254723	0.272061	0.344124	0.0657895	0.157236	0.0853774	0	0	0.0780207	0.323536
U6 snRNA-001973	0.122089	0.0970586	0.106727	0.455335	0.213751	0.257385	0.128336	0.279516	0.338916	0.0785089	0.153467	0.0751023	0.200129	0.205185	0.112189	0.198196	0.341037	0.046295	0.163232	0.273384	0.0629784	0.216284	0.224689	0	0	0.153467	0.329877
hsa-miR-15a-000389	385.343	396.451	361.036	1054.98	455.403	608.874	334.3	1168.14	2005.85	570.863	800.634	1088.4	283.656	364.557	1188.56	172.446	406.468	273.425	783.071	1484.74	3195.89	37823.6	737.244	#NUM!	#NUM!	822.003	13701.1
hsa-miR-15b-000390	25.8663	11.4796	27.8576	56.5322	57.3611	27.7228	20.9954	56.0251	223.17	183.674	152.641	1122.11	22.1771	58.3637	20.6633	42.5474	25.0719	38.5591	79.4514	62.466	154.665	83.5172	53.8547	#NUM!	#NUM!	10.8003	89.0782
hsa-miR-16-000391	0.779705	0.411796	1.13997	1.32961	0.402204	0.86334	0.55517	1.24487	1.05117	0.527777	0.688725	0.942132	0.729004	0.552483	0.504876	0.545632	0.643494	0.337978	0.800515	1.01255	0.353799	2.93223	0.993781	8.80525e-134	#NUM!	0.736113	5.25248
hsa-miR-17-002308	1.48041	0.687771	1.5768	1.87774	1.26664	1.36793	1.14235	3.08015	2.27206	0.841479	2.1495	4.45369	0.915099	1.1607	1.12506	1.65634	1.1704	1.40347	1.75321	2.92614	1.62113	9.18959	1.81882	1.61029e-232	#NUM!	0.586417	9.84916
hsa-miR-18a-002422	321.349	175.825	698.928	364.304	196.993	305.071	265.764	434.436	3461.06	740.318	1976.87	#VALUE!	124.5	248.827	159.013	337.793	286.82	966.749	829.443	399.763	984.332	5457.41	510.936	#NUM!	#NUM!	277.434	7669.94
hsa-miR-18b-002217	#VALUE!	8220.45	#VALUE!	10470.2	38431.5	70337.2	22583.8	115377	63347.4	11625.5	19322.6	58090	3220.34	6458.57	4278.82	#VALUE!	#VALUE!	#VALUE!	113631	73629.7	#VALUE!	#VALUE!	17904.1	#NUM!	#VALUE!	30278.4	#VALUE!
hsa-miR-19a-000395	3.14923	1.63128	5.65685	5.09471	4.99333	3.03143	3.02514	5.64119	10.7034	10.9587	8.6698	40.9276	2.07484	1.8895	1.94666	2.83235	2.05623	4.06992	3.49671	3.34035	9.7203	49.2824	2.85007	#NUM!	#NUM!	3.31498	67.6023
hsa-miR-19b-000396	1.08749	0.643495	1.80625	1.98206	0.964598	1.32776	1.35097	2.75109	6.24629	2.81669	4.68484	8.69991	0.905006	0.810004	0.638606	0.99516	0.807201	0.982821	1.35754	2.13022	3.12748	17.8148	1.67481	2.5353e+30	#NUM!	1.07252	18.9483
hsa-miR-20a-000580	2.39994	0.940175	2.6629	3.81319	2.3198	2.57398	2.62261	4.64282	9.41525	3.00008	7.20001	33.942	1.43197	1.33886	1.79005	1.26839	1.13839	2.68514	3.92584	6.04608	10.4107	39.506	3.32418	9.89322e+173	#NUM!	1.49278	49.4878
hsa-miR-20b-001014	31.669	77.3324	122.276	128.355	29.9192	160.898	116.485	118.029	97.5453	240.185	408.446	1506.52	141.142	52.1285	100.218	28.2661	131.598	82.3102	41.5276	128.623	101.829	417.607	148.056	#NUM!	#NUM!	123.811	802.301
hsa-miR-21-000397	0.946058	0.795537	2.12579	3.72955	1.94127	1.51887	1.15669	6.15176	13.3892	7.31572	7.40243	32.8541	0.915733	1.84933	1.34817	0.811689	1.53581	1.51047	2.8699	1.805	19.3465	24.573	3.41764	#NUM!	#NUM!	3.57762	39.3966
hsa-miR-22-000398	292.238	128.444	348.98	936.412	547.228	280.722	389.911	19162.5	1287.18	19136	27977.9	#VALUE!	228.65	89.2017	218.275	62.466	227.544	279.945	449.756	843.942	3222.58	27383.2	874.309	#NUM!	#VALUE!	1879.33	#VALUE!
hsa-miR-23a-000399	16555.2	4666.09	15457.3	4217	38618.4	8306.36	#VALUE!	#VALUE!	5138.02	5356.23	6598.85	186653	#VALUE!	9319.26	13106.5	#VALUE!	6013.54	34301.9	#VALUE!	23074.3	28368.5	#VALUE!	4222.85	#NUM!	#VALUE!	14694.6	#VALUE!
hsa-miR-23b-000400	70.3267	72.1037	111.199	193.609	90.9499	127.645	152.219	290.622	164.051	932.527	993.929	2151.31	698.444	37.8704	224.1	13.4917	42.5474	76.2148	352.872	679.816	128.623	785.246	125.888	#NUM!	#NUM!	625.125	1026.13
hsa-miR-24-000402	1.232	0.608783	1.66094	1.53368	0.862742	0.786217	1.13603	3.93128	0.877821	1.22774	0.773782	1.60548	1.15029	1.27721	0.886382	1.16231	1.59992	0.779164	0.826451	1.65979	0.225625	3.90955	0.72749	5.67843e+132	#NUM!	1.35754	5.50217
hsa-miR-25-000403	54.6065	47.8352	74.8536	131.143	77.7085	92.6679	58.2829	73.9768	387.754	220.556	491.143	1233.89	66.3949	40.3641	56.5321	36.5298	49.0098	81.6284	76.2149	163.483	174.007	162.692	128	#NUM!	#NUM!	37.5828	357.55
hsa-miR-26a-000405	1.40542	1.45397	1.68063	2.87189	1.30767	1.93053	2.51229	4.92116	3.0504	9.55993	7.1602	11.9837	2.998	0.836247	2.16445	0.492775	0.981459	1.42899	1.54221	4.23981	1.71119	19.9595	2.76638	#NUM!	#NUM!	4.72725	20.9227
hsa-miR-26b-000407	2.08782	2.36035	4.53154	7.01285	2.86394	4.43213	5.57898	17.2916	19.4002	32.9681	15.4979	52.7464	7.07632	1.3113	4.20469	1.15029	2.55974	2.27363	2.73777	9.40221	9.86282	85.6868	10.7928	#NUM!	#NUM!	24.7782	106.3
hsa-miR-27a-000408	22.8639	12.6494	34.8721	27.7612	17.9511	17.5573	17.196	57.4406	86.1631	39.6982	63.0314	209.383	26.6488	25.6342	23.8679	21.5259	18.8436	25.4925	44.9734	50.985	15.327	205.929	25.8842	#NUM!	#NUM!	18.0259	169.954
hsa-miR-27b-000409	30.1064	22.8798	35.8524	41.298	33.1515	33.6142	33.4747	347.05	65.4354	274.564	100.218	346.81	74.7499	26.282	41.6429	9.6331	18.8175	30.5478	100.427	91.5825	37.818	1258.07	44.0478	#NUM!	#NUM!	106.669	669.992
hsa-miR-28-3p-002446	8.68786	6.58417	7.3564	14.5304	5.25613	7.92823	7.53706	23.7524	4.09255	19.2262	11.1657	23.2152	14.7741	7.64757	7.56846	5.0806	7.18506	7.6	9.42178	15.9226	1.49381	21.9022	8.85198	#NUM!	#NUM!	12.6933	59.5488
hsa-miR-28-000411	33.7309	19.5758	41.7585	67.1353	40.5885	40.5323	29.8571	140.167	44.1702	236.714	171.017	608.031	66.2569	35.9022	32.6497	15.4871	48.6039	39.3966	59.5075	61.7343	39.2876	232.97	68.4985	#NUM!	#NUM!	45.5065	338.967
U6 snRNA-001973	0.31864	0.174585	0.124481	0.416677	0.191976	0.260436	0.0916323	0.258996	0.184923	0.0874135	0.16597	0.0792745	0.272816	0.540363	0.115423	0.385018	0.185437	0.367801	0.263706	0.158001	0.0857334	0.225469	0.170046	0	2.31065e-274	0.138312	0.532554
U6 snRNA-001973	0.240816	0.168171	0.128514	0.498961	0.267017	0.303759	0.146808	0.310788	0.28146	0.124137	0.256139	0.0787269	0.201521	0.44074	0.119245	0.335643	0.292802	0.275667	0.160651	0.218242	0.0874136	0.267387	0.243164	0	0	0.105331	0.274523
hsa-miR-29a-002112	1.60882	0.977386	2.08927	2.05908	0.700278	2.05765	2.04911	5.05602	4.61394	3.78948	3.85305	8.08362	1.68179	1.18509	2.15845	0.842647	1.95071	1.4025	2.61897	5.30738	1.38223	17.6549	2.15099	4.60689e+164	#NUM!	1.46104	18.8044
hsa-miR-29b-000413	127.204	129.877	483.041	316.926	83.3437	288.815	142.518	512	990.489	539.695	956.75	1555.33	220.098	107.114	279.751	56.1027	215.419	188.054	525.3	1213.53	631.221	6347.62	694.581	#NUM!	#VALUE!	426.381	#VALUE!
hsa-miR-29c-000587	10.4396	7.44877	22.3314	18.0384	4.15256	13.9869	16.1784	49.18	47.4389	37.0397	44.8489	129.967	20.8359	5.92987	18.2017	5.62947	17.4119	9.49389	13.6044	40.7294	15.8565	331.302	26.89	#NUM!	#NUM!	26.89	324.708
hsa-miR-30b-000602	1.80375	2.32624	3.92312	6.73184	0.849686	3.8	4.92799	10.6148	7.38706	19.753	12.3035	46.1098	6.9644	0.745355	3.62756	0.486665	1.90527	1.45095	1.91189	8.45029	4.76673	22.1311	6.23763	#NUM!	#NUM!	7.21	27.9543
hsa-miR-30c-000419	1.22434	1.68413	2.54383	3.7425	0.582771	2.34404	3.70378	8.32241	3.38229	12.8349	7.3666	27.3222	4.5096	0.831623	3.09513	0.744322	2.5633	0.944092	0.936273	3.43664	1.74715	9.18323	2.3198	#NUM!	#NUM!	3.19762	10.748
hsa-miR-31-002279	1.77645	1.51677	1.4651	3.11882	1.10727	1.9172	3.93128	15.9336	534.112	15.6925	29.0205	15.5409	8.80302	1.84549	1.01537	1.54007	2.10234	1.45095	1.46713	3.04829	129.338	9.33727	3.87179	2.86986e-42	#NUM!	0.908778	17.1841
hsa-miR-32-002109	3730.11	1548.87	4737.8	3961.96	2442.26	6612.58	5032.29	2149.82	7750.1	13252.7	3437.15	9133.8	6714.2	312.996	#VALUE!	269.474	3338.54	8792.14	6316.9	38060.3	2241.12	#VALUE!	20087.4	#VALUE!	#VALUE!	#VALUE!	#VALUE!
hsa-miR-33b-002085	#VALUE!	23937.8	99609.7	#VALUE!	#VALUE!	#VALUE!	132626	#VALUE!	#VALUE!	#VALUE!	#VALUE!	#VALUE!	#VALUE!	#VALUE!	#VALUE!	#VALUE!	#VALUE!	#VALUE!	#VALUE!	#VALUE!	#VALUE!	#VALUE!	#VALUE!	#VALUE!	#VALUE!	#VALUE!	#VALUE!
hsa-miR-34a-000426	31.0818	20.5633	32.5819	42.4297	130.508	26.2819	26.1729	66.211	224.566	132.79	44.4158	247.795	14.5707	83.9815	22.9115	38.1074	23.6702	59.6727	108.083	31.3415	107.486	824.857	61.3928	#NUM!	#NUM!	22.9274	411.002
hsa-miR-34c-000428	6017.72	#VALUE!	#VALUE!	#VALUE!	#VALUE!	#VALUE!	#VALUE!	#VALUE!	9469.01	#VALUE!	#VALUE!	#VALUE!	7804	8841.05	#VALUE!	#VALUE!	3446.69	#VALUE!	#VALUE!	15629.7	#VALUE!	#VALUE!	22211.2	#NUM!	#VALUE!	124951	#VALUE!
hsa-miR-92a-000431	21.9478	11.1657	23.7524	35.8773	19.8766	21.392	32.7631	30.4211	52.8561	78.1947	77.8702	262.105	18.0634	15.022	15.7469	9.74053	8.71801	26.9647	33.1055	46.624	49.0099	44.4466	31.9335	#NUM!	#NUM!	8.60992	63.7786
mmu-miR-93-001090	10.418	4.07839	10.0491	14.0841	10.2674	7.61054	6.23332	15.0637	31.5813	19.8766	25.3515	159.455	5.23068	9.4414	5.23431	9.51366	6.75989	9.81508	10.3174	11.5996	30.5691	22.4711	9.46104	#NUM!	#NUM!	3.60001	27.0958
hsa-miR-95-000433	71.0125	46.4949	91.1392	146.728	108.233	61.7343	195.768	421.095	219.64	78.4118	334.996	285.827	353.851	75.1656	53.4827	50.9496	29.795	129.787	141.632	283.853	183.038	643.592	73.5166	#NUM!	#NUM!	210.839	1964.57
mmu-miR-96-000186	613.96	1362.46	3272.1	7251.19	448.201	4630.65	1322.45	#VALUE!	#VALUE!	44299.5	#VALUE!	#VALUE!	3069.95	446.65	102481	1238.17	6234.25	714.108	1072.68	7077.39	#VALUE!	#VALUE!	2182.86	#NUM!	#VALUE!	1395.92	#VALUE!
hsa-miR-98-000577	297.347	260.475	295.702	264.111	599.244	985.014	332.221	824.857	546.849	2004.47	6281.97	2216.4	292.846	208.803	274.374	48.2682	244.044	731.646	388.292	766.956	946.2	81867.3	1585.8	#NUM!	#NUM!	1477.56	4214.07
hsa-miR-99a-000435	40.8709	28.7204	88.1568	34.6312	40.3921	29.2021	67.8371	62.2068	17.1841	162.579	56.5713	249.345	20.2942	78.1406	111.276	18.5841	54.834	42.3708	72.1536	132.514	17.424	289.015	11.3294	#NUM!	#NUM!	188.445	375.586
hsa-miR-99b-000436	88.5242	108.609	173.164	212.012	128.089	140.653	82.8828	350.192	115.841	565.35	264.844	1018.34	198.225	108.083	177.048	56.7284	124.673	174.248	190.415	177.171	99.388	344.175	100.357	#NUM!	#NUM!	233.617	225.346
hsa-miR-100-000437	34.0835	23.5883	33.3127	45.2863	30.4211	37.9756	46.3661	62.9878	21.0829	108.911	119.843	108.158	21.3032	24.1341	63.867	13.2507	27.2843	12.6057	44.0479	79.4514	10.112	188.184	14.46	#NUM!	#NUM!	63.0315	173.285
hsa-miR-101-002253	109.365	104.546	249.345	354.342	82.4244	191.473	169.483	3354.78	1275.63	879.17	821.433	1536.04	178.033	82.5388	207.504	42.5769	151.482	97.9518	313.43	1178.71	239.188	#VALUE!	409.296	#NUM!	#VALUE!	701.354	#VALUE!
hsa-miR-103-000439	64.7138	36.3529	131.416	101.899	64.4452	109.744	104.619	157.477	340.144	339.437	216.017	1825.41	56.8071	53.0029	99.5948	40.0852	45.0358	101.125	194.82	148.57	228.017	503.554	144.507	#NUM!	#NUM!	70.9632	336.625
hsa-miR-105-002167	#VALUE!	#VALUE!	#VALUE!	#VALUE!	#VALUE!	#VALUE!	#VALUE!	#VALUE!	#VALUE!	#VALUE!	#VALUE!	#VALUE!	#VALUE!	#VALUE!	#VALUE!	#VALUE!	#VALUE!	#VALUE!	#VALUE!	#VALUE!	#VALUE!	#VALUE!	#VALUE!	#VALUE!	#VALUE!	#VALUE!	#VALUE!
hsa-miR-106a-002169	1.08523	0.635957	1.60103	1.92786	1.1487	1.44995	1.25093	3.08015	2.25636	0.900627	2.6926	5.64902	0.855001	1.10343	0.853226	1.43296	1.03814	1.38319	1.89212	2.91804	1.66555	6.9355	1.57461	5.20312e-259	#NUM!	0.551717	8.43858
RNU44-001094	5.55198	3.02304	2.88786	1.60325	2.63354	2.95672	3.93674	5.18736	44.5082	17.1128	10.4831	9.13878	2.96083	6.02934	6.76458	6.48902	5.2162	2.63719	8.58608	7.05673	17.424	2.32302	8.47375	#NUM!	#NUM!	8.03334	7.87893
hsa-miR-106b-000442	19.4946	9.68667	40.4761	32.0888	9.63979	18.6228	18.597	64.3113	199.743	44.7557	94.6151	700.869	16.2797	17.2079	22.0545	15.8235	22.6274	20.224	26.7413	36.4792	111.199	217.972	43.2611	#NUM!	#NUM!	23.2636	321.795
hsa-miR-107-000443	872.494	3885.81	#VALUE!	#VALUE!	33994.2	2318.54	2892.3	#VALUE!	3776.93	#VALUE!	8522.14	#VALUE!	12810.1	1906.88	23315.5	#VALUE!	1188.56	2736.28	6101.72	#VALUE!	#VALUE!	#VALUE!	5740.65	#NUM!	#VALUE!	10036.7	#VALUE!
hsa-miR-122-002245	71.9041	67.1353	133.713	#VALUE!	#VALUE!	#VALUE!	14.0646	#VALUE!	#VALUE!	#VALUE!	#VALUE!	4087.49	144.107	41.3267	93.3125	121.011	93.7014	154.236	142.123	#VALUE!	224.567	75.636	#VALUE!	#NUM!	#NUM!	293.863	399.763
mmu-miR-124a-001182	3052.98	12010.4	3160.64	24171.2	495.589	538.574	887.744	653.934	#VALUE!	5483.96	2615.73	77236.8	1817.82	853.946	20185.1	2467.79	458.57	11795.9	1221.98	16361.3	12660.1	4608.25	10712.4	#NUM!	#NUM!	8084.82	11021.2
hsa-miR-125a-3p-002199	2906.37	1896.34	7196.09	#VALUE!	#VALUE!	16158.4	4589.11	9102.21	#VALUE!	7077.39	18242.3	#VALUE!	#VALUE!	8124.15	1863.76	#VALUE!	#VALUE!	3156.26	2067.97	#VALUE!	3948.26	#VALUE!	3568.25	#VALUE!	#NUM!	#VALUE!	6503.5
hsa-miR-125a-5p-002198	28.2269	28.84	50.8086	43.8955	14.5203	38.479	40.2524	64.3113	12.0587	22.3159	36.9884	45.6329	73.0088	30.654	66.5331	26.1004	42.2242	32.8541	29.3238	78.6841	5.90526	88.8932	37.0654	#NUM!	#NUM!	112.439	62.2931
hsa-miR-125b-000449	16.3589	11.5434	22.6588	35.6295	17.6794	26.0642	21.5707	23.6866	8.62784	56.2976	45.9184	41.9617	10.7331	18.5198	38.8004	7.86257	13.5292	13.7943	39.5608	88.0347	4.35297	140.07	11.4716	#NUM!	#NUM!	58.041	67.743
hsa-miR-126-002228	0.546011	0.688248	1.86348	1.13288	0.439215	1.15509	0.900627	1.13603	0.588453	0.672218	0.686818	1.27721	0.525586	0.558257	1.05482	0.711038	1.40834	0.724973	0.827596	1.39088	0.445347	5.60612	1.00556	1.76501e+218	#NUM!	1.6529	6.40856
hsa-miR-127-000452	62.5961	34.9689	80.6163	112.05	54.2669	55.1772	73.0595	198.088	97.7483	380.565	214.971	955.426	105.201	91.4557	64.8035	29.1414	39.342	52.6003	121.769	185.593	85.0359	496.277	52.3457	#NUM!	#NUM!	88.8315	223.945
hsa-miR-127-5p-002229	#VALUE!	#VALUE!	#VALUE!	43297.6	#VALUE!	#VALUE!	#VALUE!	#VALUE!	#VALUE!	#VALUE!	#VALUE!	#VALUE!	#VALUE!	#VALUE!	#VALUE!	#VALUE!	#VALUE!	#VALUE!	#VALUE!	#VALUE!	#VALUE!	#VALUE!	#VALUE!	#VALUE!	#VALUE!	#VALUE!	#VALUE!
hsa-miR-128a-002216	1027.56	1026.84	3145.34	3102.03	789.066	1356.81	451.944	1546.73	2623	13911.6	29882.2	#VALUE!	708.193	498.345	628.6	245.913	236.714	822.573	1508.61	1536.04	3387.49	5980.3	1068.97	#NUM!	#VALUE!	2382.07	#VALUE!
mmu-miR-129-3p-001184	2045.16	3364.09	630.346	5123.81	3509.38	540.818	6449.63	2467.79	#VALUE!	#VALUE!	#VALUE!	4939	#VALUE!	1155.26	829.444	110.278	233.293	3480.31	#VALUE!	21981.5	1922.81	#VALUE!	766.956	#VALUE!	#VALUE!	#VALUE!	#VALUE!
hsa-miR-129-000590	#VALUE!	#VALUE!	#VALUE!	#VALUE!	#VALUE!	#VALUE!	#VALUE!	#VALUE!	#VALUE!	#VALUE!	#VALUE!	#VALUE!	#VALUE!	#VALUE!	#VALUE!	2551.27	#VALUE!	#VALUE!	#VALUE!	#VALUE!	#VALUE!	#VALUE!	#VALUE!	#VALUE!	#VALUE!	#VALUE!	#VALUE!
hsa-miR-130a-000454	132.055	101.336	313.43	228.809	186.109	167.382	263.745	282.675	156.824	792.903	568.099	1754.69	156.498	105.786	354.588	46.8507	93.8315	125.192	496.965	732.66	135.298	2691.14	186.755	#NUM!	#NUM!	669.992	1704.34
hsa-miR-130b-000456	162.354	101.266	352.872	241.186	59.1785	250.905	431.734	498	1522.26	2059.39	1630.39	1933.5	221.015	96.8044	193.474	25.1764	82.1392	175.947	227.701	527.856	2320.15	1343.71	581.647	#NUM!	#NUM!	272.29	1291.65
hsa-miR-132-000457	12.3548	7.12061	12.5012	15.5194	10.6812	10.3891	9.65315	17.3757	29.1818	19.2395	33.4515	61.7343	17.1722	21.4812	10.7555	14.8769	14.3204	24.6583	18.9615	28.5022	9.89707	20.9373	16.1113	#NUM!	#NUM!	11.1579	38.8273
hsa-miR-133a-002246	132.606	37.661	136.618	96.2024	86.4623	60.5897	90.447	322.689	3.48945	189.099	69.0705	41.8165	953.439	75.7409	111.817	48.8742	54.6443	64.3559	116.324	673.251	0.908148	464.328	38.4523	#NUM!	#NUM!	1168.95	750.652
hsa-miR-133b-002247	1531.79	533.373	574.833	2531.89	5163.03	1749.83	1455.2	103337	221.015	65218.8	8433.99	32632	#VALUE!	403.941	3178.21	307.406	908.283	1187.74	1658.89	12119.1	159.455	#VALUE!	767.488	#NUM!	#VALUE!	4695.29	#VALUE!
mmu-miR-134-001186	2326.59	1438.15	2248.89	7967.98	2579.73	2894.3	4551.11	3967.47	627.295	1532.85	1782.89	1464.31	7553.86	5889.79	6489.99	2612.11	4211.15	4196.58	3956.48	14623.5	320.905	141555	2055.11	#NUM!	#NUM!	21232.7	27861.8
hsa-miR-135a-000460	105.42	32.1111	179.023	94.5496	38.3725	48.5029	176.681	2060.81	5720.8	2639.41	1398.83	8522.15	2764.88	61.1381	120.426	52.6733	23.167	46.1737	184.823	296.934	1143.31	4554.26	648.966	#NUM!	#NUM!	478.707	22180.4
hsa-miR-135b-002261	170.781	19.3197	71.4073	53.9294	80.1706	32.312	15.6057	120.509	510.228	27.6077	66.3028	662.603	31.3632	107.486	34.5593	157.805	34.9446	91.3923	198.501	49.0779	22630.8	854.539	39.1788	#NUM!	#NUM!	10.4614	581.244
hsa-miR-136-000592	#VALUE!	#VALUE!	#VALUE!	86775.4	#VALUE!	11812.3	#VALUE!	19934.8	15554	76969.5	142737	#VALUE!	106390	45261.6	#VALUE!	#VALUE!	#VALUE!	#VALUE!	77343.8	#VALUE!	#VALUE!	#VALUE!	116019	#NUM!	#VALUE!	131072	#VALUE!
mmu-miR-137-001129	#VALUE!	#VALUE!	#VALUE!	7326.97	#VALUE!	#VALUE!	#VALUE!	#VALUE!	58941.6	#VALUE!	#VALUE!	#VALUE!	#VALUE!	1743.78	#VALUE!	#VALUE!	1200.98	#VALUE!	#VALUE!	2493.58	#VALUE!	#VALUE!	#VALUE!	#VALUE!	#VALUE!	#VALUE!	#VALUE!
hsa-miR-138-002284	99.388	246.937	228.492	87.791	448.511	706.233	113.772	1217.75	98.4964	295.907	198.225	183.292	121.684	754.303	182.785	249.172	96.6702	277.434	284.641	238.03	57.6401	249.518	108.986	#NUM!	#NUM!	393.986	453.513
hsa-miR-139-3p-002313	#VALUE!	#VALUE!	#VALUE!	34135.9	#VALUE!	#VALUE!	#VALUE!	#VALUE!	1474.49	#VALUE!	11690.1	5645.94	#VALUE!	#VALUE!	#VALUE!	#VALUE!	#VALUE!	#VALUE!	13512.4	#VALUE!	1122.89	#VALUE!	22226.6	#VALUE!	#NUM!	#VALUE!	62822.8
hsa-miR-139-5p-002289	46.014	25.581	52.783	34.0598	17.6794	26.7599	64.8934	163.824	16.2571	248.31	80.784	96.8044	85.9841	27.7998	56.2195	20.6776	35.457	39.2331	41.6141	87.245	9.0568	184.951	47.8683	#NUM!	#NUM!	324.258	294.067
hsa-miR-140-3p-002234	75.5312	96.4027	92.6038	127.38	93.1833	128.533	128.533	177.54	72.354	129.428	146.626	104.113	87.0636	65.7993	119.015	92.5396	100.845	92.2834	90.3844	139.006	26.2455	209.238	111.508	#NUM!	#NUM!	207.074	259.934
mmu-miR-140-001187	9.15779	9.91767	16.5872	12.6407	5.62947	11.0272	10.659	32.6045	18.5455	22.5335	23.2797	67.1819	7.84622	8.27065	11.3687	7.39218	16.6448	10.6812	13.9288	22.4244	8.90738	86.223	14.3403	#NUM!	#NUM!	42.9326	118.521
hsa-miR-141-000463	9.4414	7.4436	27.5122	24.5389	5.25977	10.5927	14.4	117.458	1200.15	44.9734	35.5801	239.022	24.6241	5.63729	13.0955	4.34092	13.9192	9.65315	16.691	25.0198	8214.75	384.81	29.0004	#NUM!	#NUM!	65.209	576.829
hsa-miR-142-3p-000464	1.5768	4.08405	5.15868	3.97788	7.63697	12.0086	3.70122	5.74776	26.3549	15.2	20.5633	42.4885	1.35472	3.25352	8.42688	2.41999	7.3666	8.6638	21.963	22.4711	59.9215	129.248	18.2269	#NUM!	#NUM!	33.1055	83.749
hsa-miR-142-5p-002248	487.751	1082.39	1059.38	1009.2	997.38	3220.35	1134.63	2460.95	23838.4	1916.16	1610.17	5231.48	336.159	584.071	1075.66	322.912	758.497	14583	3681.3	7408.67	#VALUE!	#VALUE!	3800.57	#NUM!	#NUM!	5371.09	6544.19
hsa-miR-143-002249	5.38894	2.54559	12.1594	7.27527	5.95045	4.41067	3.79737	28.443	2.14206	21.2001	19.0273	27.3222	10.0213	6.19455	8.20213	2.32302	4.02503	3.70121	8.43273	22.6117	0.63244	112.361	4.08688	#NUM!	#NUM!	33.6609	124.5
hsa-miR-145-002278	1.64035	0.805525	2.13022	1.7593	1.6783	0.99516	1.35004	8.05007	0.385553	15.4336	4.45368	12.5186	4.60436	1.82766	1.70173	0.735603	0.86814	0.847919	1.62225	4.9795	0.164254	4.62996	0.698339	#NUM!	#NUM!	6.54775	5.83608
hsa-miR-146a-000468	0.86334	2.78755	1.04609	0.888843	8.62186	1.98481	0.853226	2.46742	2.35708	1.79876	2.29262	2.53151	2.2253	6.49802	0.712519	8.20782	1.42011	6.44866	8.68184	1.03025	4.03062	23.0869	4.11816	#NUM!	#NUM!	4.88379	6.50703
hsa-miR-146b-3p-002361	2395.32	#VALUE!	48644.8	70826.4	3600.55	#VALUE!	5756.59	2234.91	#VALUE!	#VALUE!	#VALUE!	20185.1	2066.54	#VALUE!	#VALUE!	#VALUE!	#VALUE!	7321.88	21129.9	#VALUE!	#VALUE!	#VALUE!	12027.1	#VALUE!	#VALUE!	#VALUE!	#VALUE!
hsa-miR-146b-001097	2.15397	5.86447	5.57124	3.93128	9.41526	9.76757	5.10532	3.05041	3.23328	1.20497	4.21344	2.2595	2.56863	9.30496	6.09658	5.58284	7.11567	8.79692	15.8785	5.47554	2.99592	24.7782	4.41679	#NUM!	#NUM!	7.01285	29.9607
hsa-miR-147b-002262	#VALUE!	#VALUE!	12399.6	#VALUE!	#VALUE!	#VALUE!	32004.8	#VALUE!	#VALUE!	#VALUE!	#VALUE!	#VALUE!	13921.2	#VALUE!	26708.3	#VALUE!	40230.4	#VALUE!	11097.9	8243.26	#VALUE!	#VALUE!	8786.06	#VALUE!	#VALUE!	#VALUE!	#VALUE!
hsa-miR-148a-000470	3.14705	9.36969	23.0389	30.8886	1.71713	15.9446	22.0545	78.9573	294.679	166.572	388.562	500.422	96.3357	1.90792	16.749	0.682547	11.7208	3.47497	7.05673	35.5062	276.858	457.301	45.4434	#NUM!	#NUM!	83.749	203.375
hsa-miR-148b-000471	448.512	193.609	506.704	909.545	274.374	527.855	531.528	2204.14	2388.68	3477.9	2934.71	#VALUE!	577.629	270.597	394.806	197.266	391.807	362.792	2139.41	1298.83	812.374	16452.3	768.019	#NUM!	#NUM!	1820.35	62475.4
hsa-miR-149-002255	345.85	592.636	254.761	276.666	429.645	233.941	777.662	2517.89	73.4657	485.39	432.333	1188.56	5367.36	314.518	684.545	199.466	225.972	385.076	486.4	1610.17	35.4325	5669.48	270.597	#NUM!	#NUM!	97.4777	2574.36
hsa-miR-150-000473	2.50013	4.36808	2.63902	2.23613	3.38229	7.50057	8.05565	2.68887	1.4025	1.65061	1.46408	1.26225	2.25636	4.21929	6.48451	3.78423	4.37414	6.32033	6.32471	14.1625	3.65533	3.86642	3.05252	#NUM!	#NUM!	12.8527	6.82108
hsa-miR-152-000475	51.162	31.8231	146.728	86.5823	28.7801	71.0124	63.426	266.133	76.4264	242.359	227.701	190.679	87.3055	34.0598	69.3584	33.1744	42.459	58.041	82.6532	225.815	27.398	506.003	61.3078	#NUM!	#NUM!	183.292	475.73
mmu-miR-153-001191	3132.28	2398.64	#VALUE!	51098.7	#VALUE!	4718.13	#VALUE!	#VALUE!	#VALUE!	#VALUE!	#VALUE!	#VALUE!	#VALUE!	#VALUE!	10120.5	#VALUE!	#VALUE!	#VALUE!	#VALUE!	#VALUE!	#VALUE!	#VALUE!	9688.1	#VALUE!	#VALUE!	#VALUE!	#VALUE!
hsa-miR-154-000477	#VALUE!	7750.11	#VALUE!	#VALUE!	#VALUE!	#VALUE!	#VALUE!	#VALUE!	8665.09	#VALUE!	#VALUE!	#VALUE!	#VALUE!	8563.6	#VALUE!	#VALUE!	#VALUE!	#VALUE!	#VALUE!	#VALUE!	#VALUE!	#VALUE!	#VALUE!	#VALUE!	#VALUE!	#VALUE!	#VALUE!
hsa-miR-181a-000480	167.614	167.731	339.672	438.065	496.964	404.501	321.127	243.2	1182.81	1046.97	756.397	1136.2	159.565	302.963	628.6	424.024	256.355	582.453	597.585	502.856	1393.02	1344.64	423.729	#NUM!	#NUM!	129.697	1364.35
hsa-miR-181c-000482	5732.71	5423.48	3392.18	8563.59	2026.82	15361.1	8346.77	6139.9	8798.24	12451.2	15181.2	77827.9	5322.91	27383.1	4621.03	21829.7	18548.3	7439.54	26782.4	10283.2	13428.4	26801	7347.31	#NUM!	#NUM!	3618.06	118047
hsa-miR-182-002334	944.888	1267.7	1345.57	4679.05	407.315	1532.85	752.737	966.081	4006.15	475.401	1710.26	7691.25	1209.34	161.905	2615.73	168.78	995.307	801.746	855.724	1649.71	#VALUE!	6746.86	1280.95	#NUM!	#NUM!	610.988	54124.7
hsa-miR-183-002269	772.827	1074.91	3087.02	2959.22	534.854	1636.05	835.791	3108.5	166366	1621.37	3805.84	13834.7	1406.6	345.849	2269.25	342.509	1249.38	676.993	940.314	1812.8	#VALUE!	6260.23	1534.97	#NUM!	#NUM!	616.946	17390.4
hsa-miR-184-000485	#VALUE!	93132.7	#VALUE!	7434.4	#VALUE!	#VALUE!	#VALUE!	#VALUE!	#VALUE!	#VALUE!	13261.9	2008.64	#VALUE!	#VALUE!	#VALUE!	#VALUE!	#VALUE!	#VALUE!	#VALUE!	#VALUE!	2211.79	8271.88	#VALUE!	#VALUE!	#VALUE!	#VALUE!	#VALUE!
hsa-miR-185-002271	160.564	163.257	342.272	555.637	142.815	164.278	214.228	489.444	933.172	950.802	1200.98	4062.07	257.067	150.435	209.383	103.752	300.454	180.518	407.033	379.775	726.592	1403.68	496.964	#NUM!	#NUM!	411.002	9850.63
hsa-miR-186-002285	4.35901	4.86352	5.83608	9.17686	2.18707	6.13472	6.65759	20.8215	6.31157	5.42642	6.18169	6.83528	8.16243	3.28069	5.96284	5.23431	7.52139	3.26481	3.23553	7.51098	1.30677	31.3632	5.38894	#NUM!	#NUM!	12.5882	25.1764
mmu-miR-187-001193	#VALUE!	#VALUE!	#VALUE!	#VALUE!	#VALUE!	#VALUE!	17854.5	#VALUE!	928.012	#VALUE!	#VALUE!	#VALUE!	#VALUE!	#VALUE!	#VALUE!	#VALUE!	#VALUE!	#VALUE!	#VALUE!	#VALUE!	211.278	#VALUE!	1136.2	#VALUE!	#VALUE!	#VALUE!	#VALUE!
hsa-miR-188-3p-002106	#VALUE!	#VALUE!	#VALUE!	#VALUE!	#VALUE!	#VALUE!	#VALUE!	#VALUE!	#VALUE!	#VALUE!	#VALUE!	#VALUE!	#VALUE!	#VALUE!	#VALUE!	#VALUE!	#VALUE!	#VALUE!	#VALUE!	#VALUE!	#VALUE!	#VALUE!	#VALUE!	#VALUE!	#VALUE!	#VALUE!	#VALUE!
hsa-miR-190-000489	366.838	120.844	766.424	879.781	518.069	305.282	414.434	#VALUE!	33387	4130.21	7669.94	21951	509.875	274.755	411.287	169.601	241.855	777.123	1345.57	2252.02	2493.58	#VALUE!	2530.13	#NUM!	#VALUE!	16716.7	#VALUE!
hsa-miR-191-002299	1.87644	1.35473	2.0548	3.26029	1.02883	2.25793	1.92519	4.16409	1.82766	1.32593	1.58118	1.21841	1.9711	1.56049	2.04202	1.23456	1.64034	2.27363	2.19162	4.04741	0.522318	3.64521	2.14652	#NUM!	#NUM!	2.26891	4.14393
hsa-miR-192-000491	0.331712	0.271307	0.517274	2.59009	1.26576	1.30315	0.35552	4.67835	41.1836	2.20687	1.57899	10.4252	0.356259	0.621145	0.21479	0.474671	0.330334	0.42396	0.337978	2.04203	41.5277	1.08523	1.37173	0	2.63555e-82	0.360732	0.828745
hsa-miR-193a-3p-002250	1203.48	1561.81	12434	3570.73	750.652	3240.5	1734.13	5293.47	1833.01	1323.37	4399.12	3050.87	10412.3	983.649	1458.23	1165.72	2261.4	1068.22	9501.9	50220.9	286.422	#VALUE!	5622.51	#NUM!	#VALUE!	9898.54	#VALUE!
hsa-miR-193a-5p-002281	304.016	155.741	291.631	499.036	91.5191	322.242	526.759	429.05	223.17	6955.8	1258.07	5996.9	914.602	93.7016	220.862	65.9362	244.214	143.013	209.093	705.254	82.5388	602.159	375.846	#NUM!	#NUM!	259.934	439.89
hsa-miR-193b-002367	10.8453	33.7777	31.298	31.8451	8.46202	47.8683	25.581	62.7699	9.16414	18.4047	35.4325	23.0389	22.8006	6.66683	26.0101	9.91079	32.4017	13.4543	11.4161	30.3159	2.41329	36.3782	37.1425	#NUM!	#NUM!	16.2121	31.9114
hsa-miR-194-000493	4.55042	1.8226	3.90142	7.85168	4.10391	3.35892	3.02514	24.454	150.853	11.2589	9.08823	59.6727	7.40757	3.37995	2.64268	4.49711	2.20534	5.60223	4.26634	4.67835	561.834	26.2274	3.63259	#NUM!	#NUM!	8.82135	95.4055
hsa-miR-195-000494	2.43345	2.74347	4.98986	3.75289	3.23553	3.62002	7.15524	6.95476	6.57504	22.8956	14.5404	38.3725	4.87026	4.49712	5.55197	2.99592	3.95862	3.52104	4.61075	6.92589	3.00841	96.4695	3.18215	#NUM!	#NUM!	19.3331	167.847
hsa-miR-196b-002215	23755.9	7408.67	6013.54	2749.59	#VALUE!	18103.8	114.167	7191.12	72.6554	16.2121	119.345	85.4496	4867.61	13475	#VALUE!	#VALUE!	23074.3	4997.53	#VALUE!	1077.15	1269.46	3087.02	103.322	#VALUE!	#NUM!	#VALUE!	14715
hsa-miR-197-000497	73.0089	54.4176	52.491	139.006	58.6883	78.2489	85.9843	129.069	67.4619	122.361	128.98	380.302	103.179	67.5555	75.4788	37.0654	65.5261	99.733	113.3	138.717	32.5368	162.017	144.407	#NUM!	#NUM!	88.77	192.138
hsa-miR-198-002273	#VALUE!	60473	#VALUE!	#VALUE!	#VALUE!	#VALUE!	#VALUE!	5127.36	13634.7	#VALUE!	#VALUE!	#VALUE!	28904.3	#VALUE!	#VALUE!	#VALUE!	#VALUE!	#VALUE!	#VALUE!	#VALUE!	#VALUE!	20509.5	#VALUE!	#VALUE!	#VALUE!	#VALUE!	#VALUE!
hsa-miR-199a-000498	4881.14	#VALUE!	3227.05	8369.94	#VALUE!	2262.97	28964.5	10198	3519.12	#VALUE!	30006.8	#VALUE!	9429.71	3278.91	8804.33	874.915	#VALUE!	749.091	3953.74	#VALUE!	#VALUE!	#VALUE!	1597.94	#NUM!	#VALUE!	15297.4	#VALUE!
hsa-miR-199a-3p-002304	8.18511	6.31595	13.2875	12.7021	6.8022	11.5755	8.51496	23.6047	8.51496	16.5872	16.1225	22.3934	7.42813	9.52026	11.5035	8.10044	10.4614	12.3977	11.7615	22.3159	4.93483	199.466	6.00848	#NUM!	#NUM!	17.1246	279.364
hsa-miR-199b-000500	#VALUE!	2313.73	#VALUE!	116180	3792.68	3575.68	5748.62	#VALUE!	13097.5	#VALUE!	44422.4	4347.59	10513.8	2315.33	1876.72	9501.9	3025.58	2022.61	8254.71	#VALUE!	4854.14	#VALUE!	2194.99	#VALUE!	#VALUE!	#VALUE!	#VALUE!
hsa-miR-200a-000502	4.06147	2.41329	4.66863	9.58647	2.37183	3.21763	2.9302	28.5022	177.909	11.22	10.3891	47.968	8.96932	2.43851	4.79988	2.00834	2.98762	3.90683	5.70411	9.92454	#VALUE!	72.3039	10.112	#NUM!	#NUM!	19.6166	136.239
hsa-miR-200b-002251	0.765779	0.365008	0.685391	1.40444	0.467164	0.400534	0.533293	3.59253	31.8893	3.94493	1.95071	20.692	1.28165	0.577143	0.757858	0.433468	0.557096	0.468136	0.541863	0.983502	566.919	3.76331	1.19086	2.61871e+151	#NUM!	1.41716	9.52685
hsa-miR-200c-002300	0.770038	0.645281	1.08523	1.15589	0.633757	0.859756	1.23285	2.4402	13.0412	2.17196	1.47223	3.36126	1.92119	0.572759	1.07252	0.750019	0.676424	0.942131	0.826451	1.24401	91.3923	4.42599	1.8163	1.8348e+106	#NUM!	1.27721	6.05027
hsa-miR-202-002363	336.159	1647.43	1111.27	2021.2	2028.22	424.611	1839.37	460.801	78641.2	2707.98	42436	#VALUE!	932.526	2608.49	1781.65	868.271	430.837	1000.15	5820.79	523.847	#VALUE!	5049.77	8056.85	#NUM!	#NUM!	7701.91	75437.8
hsa-miR-203-000507	8.49727	2.15099	5.81186	5.71598	3.88793	2.59188	6.81163	33.6142	174.127	15.7469	9.27919	37.8442	7.63696	6.8022	2.28627	6.45761	3.7921	5.65685	8.86426	5.14439	283.656	24.3188	13.0051	#NUM!	#NUM!	5.7041	87.6086
hsa-miR-204-000508	22.8006	50.6679	55.8312	75.5312	10.7555	42.195	325.61	456.668	216.767	2043.75	4341.57	802.302	5824.82	10.8754	105.42	9.01295	30.5902	22.5648	27.398	100.636	57.5204	8659.1	222.244	#VALUE!	#NUM!	#VALUE!	651.671
hsa-miR-205-000509	#VALUE!	#VALUE!	#VALUE!	#VALUE!	#VALUE!	#VALUE!	#VALUE!	#VALUE!	#VALUE!	#VALUE!	#VALUE!	#VALUE!	#VALUE!	#VALUE!	#VALUE!	#VALUE!	#VALUE!	#VALUE!	#VALUE!	#VALUE!	#VALUE!	#VALUE!	#VALUE!	#VALUE!	#VALUE!	#VALUE!	#VALUE!
hsa-miR-208b-002290	#VALUE!	#VALUE!	#VALUE!	#VALUE!	#VALUE!	38007.6	#VALUE!	#VALUE!	#VALUE!	#VALUE!	#VALUE!	#VALUE!	13088.4	#VALUE!	#VALUE!	#VALUE!	#VALUE!	#VALUE!	27919.8	#VALUE!	#VALUE!	#VALUE!	#VALUE!	#VALUE!	#VALUE!	#VALUE!	#VALUE!
hsa-miR-210-000512	206.643	324.708	305.071	301.08	72.2036	118.685	252.476	688.829	457.618	257.602	265.763	3121.45	1335.35	334.996	230.72	1821.61	575.231	190.151	140.361	137.187	235.079	705.255	300.038	#NUM!	#NUM!	291.631	769.619
hsa-miR-214-002306	44.2008	38.9082	51.304	48.7389	35.9271	42.9623	48.9759	80.6163	13.9481	28.7203	42.4002	37.3491	27.4931	43.6527	51.5893	40.8992	61.7771	41.2693	55.0244	98.5648	5.34059	131.234	19.918	#NUM!	#NUM!	44.109	130.962
hsa-miR-215-000518	20.001	97.4102	36.6312	82.3103	425.201	162.017	24.084	487.075	5764.57	91.329	28.9803	635.611	10.5195	325.384	88.647	240.018	33.7543	365.062	228.492	7.40757	598.415	468.206	2.95468	#NUM!	#NUM!	175.582	2253.58
hsa-miR-216a-002220	#VALUE!	#VALUE!	21603.8	#VALUE!	#VALUE!	#VALUE!	#VALUE!	#VALUE!	43932.4	#VALUE!	#VALUE!	#VALUE!	#VALUE!	#VALUE!	#VALUE!	#VALUE!	#VALUE!	#VALUE!	#VALUE!	#VALUE!	#VALUE!	#VALUE!	#VALUE!	#VALUE!	#VALUE!	#VALUE!	#VALUE!
hsa-miR-216b-002326	#VALUE!	4225.78	1312.41	#VALUE!	#VALUE!	8012.29	#VALUE!	#VALUE!	#VALUE!	#VALUE!	#VALUE!	#VALUE!	#VALUE!	#VALUE!	#VALUE!	#VALUE!	#VALUE!	#VALUE!	#VALUE!	#VALUE!	#VALUE!	#VALUE!	#VALUE!	#NUM!	#VALUE!	7023.62	#VALUE!
hsa-miR-217-002337	#VALUE!	#VALUE!	4469.82	#VALUE!	#VALUE!	11682	#VALUE!	#VALUE!	#VALUE!	6999.32	#VALUE!	#VALUE!	#VALUE!	#VALUE!	#VALUE!	#VALUE!	#VALUE!	#VALUE!	#VALUE!	#VALUE!	3023.49	#VALUE!	#VALUE!	#VALUE!	#VALUE!	#VALUE!	#VALUE!
hsa-miR-218-000521	108.233	109.516	193.34	126.676	37.014	141.632	180.643	705.255	48.1345	82.3103	205.643	66.8104	126.15	86.8829	366.076	38.9891	148.364	63.646	136.902	438.672	14.1526	4535.35	72.9077	#NUM!	#NUM!	1044.79	3108.49
hsa-miR-219-000522	#VALUE!	6817.37	#VALUE!	#VALUE!	#VALUE!	#VALUE!	#VALUE!	#VALUE!	#VALUE!	#VALUE!	#VALUE!	#VALUE!	#VALUE!	#VALUE!	#VALUE!	#VALUE!	#VALUE!	#VALUE!	#VALUE!	#VALUE!	#VALUE!	#VALUE!	#VALUE!	#VALUE!	#VALUE!	#VALUE!	#VALUE!
hsa-miR-221-000524	86.4623	58.729	66.9959	166.803	256.711	128.089	88.5856	230.401	504.951	435.039	772.826	10846.9	83.2858	156.715	107.039	42.9921	43.683	80.0039	185.079	188.837	1321.54	1534.98	69.551	#NUM!	#NUM!	18.2269	637.818
hsa-miR-222-002276	0.767906	0.365261	0.693996	1.35097	0.911934	0.928517	0.938872	1.91986	2.95672	0.969961	0.963929	2.12138	0.790041	1.04247	0.965267	1.02243	0.513344	0.745872	1.25788	1.32409	1.49175	1.62113	0.888226	5.58099e-104	#NUM!	0.7884	3.14705
hsa-miR-223-002295	0.55787	0.955283	0.777546	1.22095	3.36592	1.78139	0.487678	0.443806	1.57243	0.647971	1.43694	2.11697	0.745872	3.22433	1.15029	2.57398	1.61664	1.28432	2.2974	2.51752	0.251914	0.562529	0.841479	1.15412e-128	0	0.744839	0.376312
hsa-miR-224-002099	684.07	1147.28	2096.84	3130.11	1377.66	455.718	661.685	1210.18	439.281	1880.63	263.015	#VALUE!	289.616	884.672	1501.3	384.276	540.818	495.589	1661.19	1056.45	436.852	2231.81	517.709	#NUM!	#NUM!	369.902	1170.57
hsa-miR-296-3p-002101	32294.5	#VALUE!	#VALUE!	#VALUE!	#VALUE!	#VALUE!	#VALUE!	#VALUE!	#VALUE!	#VALUE!	#VALUE!	#VALUE!	46955.3	#VALUE!	#VALUE!	#VALUE!	#VALUE!	#VALUE!	#VALUE!	#VALUE!	#VALUE!	#VALUE!	21247.4	#VALUE!	#VALUE!	#VALUE!	#VALUE!
hsa-miR-296-000527	4199.49	3218.12	4966.45	6975.12	5776.58	2380.42	19030.2	27688.5	3008.85	#VALUE!	202983	95089.6	7418.96	4062.07	6503.49	1840.65	3456.27	#VALUE!	18041.1	8084.81	#VALUE!	12989	3811.12	#NUM!	#NUM!	44238	23250.9
hsa-miR-299-3p-001015	#VALUE!	#VALUE!	34492.6	#VALUE!	#VALUE!	#VALUE!	10550.3	#VALUE!	#VALUE!	#VALUE!	#VALUE!	#VALUE!	#VALUE!	#VALUE!	#VALUE!	17780.4	#VALUE!	#VALUE!	#VALUE!	#VALUE!	#VALUE!	#VALUE!	#VALUE!	#VALUE!	#VALUE!	#VALUE!	#VALUE!
hsa-miR-299-5p-000600	569.677	689.306	1680.88	1814.05	#VALUE!	637.375	1850.89	5152.3	10326	5159.45	1219.44	#VALUE!	939.011	3108.49	3563.3	285.036	520.589	391.807	1084.64	15618.8	53416.6	101000	935.115	#NUM!	#NUM!	855.723	9830.17
hsa-miR-301-000528	107.04	71.6552	249.864	229.922	195.768	110.507	83.0554	379.775	342.747	411.002	623.826	4780.68	122.871	176.926	150.644	222.244	136.712	122.701	343.698	271.913	443.873	3923.7	209.964	#NUM!	#NUM!	355.08	2689.27
hsa-miR-301b-002392	1416.39	588.949	13901.9	3959.22	777.664	1256.33	568.1	#VALUE!	47281.8	6732.84	#VALUE!	47809.2	1594.62	3343.16	8786.06	2080.91	1568.32	2521.39	#VALUE!	19189.1	53862.7	#VALUE!	2807.36	#VALUE!	#NUM!	#VALUE!	7496.49
hsa-miR-302a-000529	#VALUE!	#VALUE!	#VALUE!	47020.4	#VALUE!	3198.1	#VALUE!	242.023	#VALUE!	#VALUE!	87865	#VALUE!	786.88	#VALUE!	#VALUE!	#VALUE!	#VALUE!	#VALUE!	#VALUE!	3059.33	#VALUE!	#VALUE!	7221.08	#VALUE!	#VALUE!	#VALUE!	#VALUE!
ath-miR159a-000338	#VALUE!	#VALUE!	#VALUE!	#VALUE!	#VALUE!	#VALUE!	#VALUE!	#VALUE!	#VALUE!	#VALUE!	#VALUE!	#VALUE!	#VALUE!	#VALUE!	#VALUE!	#VALUE!	#VALUE!	#VALUE!	#VALUE!	#VALUE!	#VALUE!	#VALUE!	#VALUE!	#VALUE!	#VALUE!	#VALUE!	#VALUE!
hsa-miR-302b-000531	137.854	1128.35	576.429	1262.44	4525.93	643.144	1419.33	21.1121	34780.7	#VALUE!	13206.9	#VALUE!	153.703	1613.52	2170.78	469.831	1586.9	633.412	1178.71	868.872	#VALUE!	12625	511.29	#NUM!	#NUM!	496.965	8017.85
hsa-miR-302c-000533	#VALUE!	33619.3	#VALUE!	#VALUE!	#VALUE!	36007.2	#VALUE!	2127.58	#VALUE!	#VALUE!	#VALUE!	#VALUE!	#VALUE!	#VALUE!	#VALUE!	6118.65	#VALUE!	94563.9	#VALUE!	#VALUE!	#VALUE!	#VALUE!	#VALUE!	#VALUE!	#VALUE!	#VALUE!	#VALUE!
hsa-miR-320-002277	9.64647	5.50598	10.3532	15.9447	5.75175	7.85711	10.091	20.5633	4.18724	2.39994	8.36867	6.75521	13.9772	5.94222	5.26707	6.46208	6.60702	10.5561	7.50057	10.8905	1.28165	12.0587	7.72213	#NUM!	#NUM!	8.17943	20.2802
hsa-miR-323-3p-002227	5740.65	1286.29	1033.27	1418.35	1854.74	913.967	2098.29	2032.45	925.442	13225.2	4170.49	9403.61	2544.2	3456.27	971.451	5967.87	1093.7	1529.67	1690.22	2547.73	2531.89	2650.41	671.386	#NUM!	#NUM!	1432.18	2691.14
hsa-miR-324-3p-002161	202.672	134.83	332.913	264.661	310.404	197.54	309.544	630.346	402.822	544.202	783.071	1552.09	284.444	209.238	267.612	910.807	429.347	217.67	333.837	1013.41	115.52	5224.23	316.048	#NUM!	#NUM!	272.668	1068.97
hsa-miR-324-5p-000539	359.787	166.803	968.763	718.08	429.05	562.224	371.187	1825.4	3487.55	3233.77	2815.16	2811.26	1206.82	636.493	419.056	265.948	1085.39	1483.71	681.23	1963.21	610.142	5603.06	1035.42	#NUM!	#NUM!	651.219	4070.53
hsa-miR-326-000542	#VALUE!	#VALUE!	121534	#VALUE!	5560.5	#VALUE!	25567.1	#VALUE!	7548.62	#VALUE!	40650.9	#VALUE!	20143.1	#VALUE!	132810	#VALUE!	#VALUE!	#VALUE!	#VALUE!	#VALUE!	#VALUE!	#VALUE!	#VALUE!	#VALUE!	#VALUE!	#VALUE!	#VALUE!
hsa-miR-328-000543	100.288	78.1406	168.429	181.019	59.963	119.76	267.612	250.038	108.158	2363.98	875.522	3151.89	289.015	139.199	191.076	46.721	150.749	114.802	157.696	294.475	62.9441	632.096	130.962	#NUM!	#NUM!	579.635	375.586
hsa-miR-329-001101	#VALUE!	#VALUE!	#VALUE!	#VALUE!	#VALUE!	#VALUE!	#VALUE!	#VALUE!	#VALUE!	#VALUE!	#VALUE!	#VALUE!	#VALUE!	#VALUE!	#VALUE!	1148.87	#VALUE!	#VALUE!	#VALUE!	#VALUE!	#VALUE!	#VALUE!	#VALUE!	#VALUE!	#VALUE!	#VALUE!	#VALUE!
hsa-miR-330-000544	16612.7	11457.5	15045	42406.6	#VALUE!	50710.6	35585.5	17103.5	14899.8	20185	30914.6	21306.4	88968.1	21247.4	29105.4	#VALUE!	30236.4	#VALUE!	42084.5	23805.4	7825.69	50957.3	8773.89	#NUM!	#NUM!	97559.9	58130.2
hsa-miR-330-5p-002230	#VALUE!	7934.93	#VALUE!	#VALUE!	#VALUE!	#VALUE!	#VALUE!	#VALUE!	#VALUE!	#VALUE!	#VALUE!	#VALUE!	#VALUE!	#VALUE!	#VALUE!	#VALUE!	#VALUE!	#VALUE!	#VALUE!	#VALUE!	#VALUE!	#VALUE!	9905.4	#VALUE!	#VALUE!	#VALUE!	#VALUE!
hsa-miR-331-000545	15.8016	6.25929	18.1639	20.6777	7.70076	9.72703	15.0637	20.3365	5.54044	16.7026	14.4801	35.9022	17.1484	12.0253	7.92823	8.97555	18.7914	22.0851	14.1037	24.9852	3.87179	21.0245	11.5594	#NUM!	#NUM!	16.6679	32.6724
hsa-miR-331-5p-002233	4.21053	6.52963	21.6756	92.7323	7.58422	13.1501	82.596	14.7946	78152.2	71765.4	8141.06	#VALUE!	10.4107	13.5761	41.9616	2.00694	4.56305	15.9005	59.2605	33.8246	807.323	192.272	131.234	#NUM!	#NUM!	4.76343	345.37
hsa-miR-335-000546	578.029	239.188	602.994	452.885	227.859	353.851	243.875	630.346	1575.94	419.347	809.563	15489.5	199.19	541.944	400.317	210.401	171.611	309.329	372.992	764.303	1209.34	21499.3	240.018	#NUM!	#NUM!	165.192	115938
hsa-miR-337-5p-002156	1395.92	1831.74	#VALUE!	1502.35	7979.04	2759.13	1786.6	#VALUE!	#VALUE!	5865.35	#VALUE!	4830.65	2526.63	937.711	6374.07	1363.4	1464.31	1548.87	#VALUE!	8062.44	#VALUE!	#VALUE!	2726.81	#VALUE!	#VALUE!	#VALUE!	#VALUE!
hsa-miR-338-3p-002252	3329.29	4338.56	1300.63	3167.22	620.807	1547.8	827.72	3753.45	3487.55	3308.59	2432.12	13767.7	4196.58	920.327	2592.27	930.588	637.376	1493	1791.56	6118.65	2102.66	#VALUE!	8340.97	#NUM!	#NUM!	1061.58	45798.1
hsa-miR-339-3p-002184	178.28	163.597	190.679	288.815	115.44	162.129	218.123	1002.93	145.714	160.898	217.369	185.851	226.913	234.265	143.112	564.566	354.097	134.924	144.407	264.477	37.4787	762.715	203.093	#NUM!	#NUM!	108.609	836.951
hsa-miR-339-5p-002257	229.603	298.379	213.486	445.722	158.463	313.865	324.708	574.435	1163.29	7261.24	1350.24	135506	335.228	171.255	312.129	135.58	228.017	148.879	192.405	241.186	1380.52	657.57	312.345	#NUM!	#NUM!	151.587	604.668
hsa-miR-340-002258	57.4805	57.8402	352.138	172.565	28.443	153.916	120.259	632.096	761.658	615.664	571.258	1148.07	103.179	34.0598	163.257	26.8342	205.216	72.6051	125.105	244.214	250.732	1432.18	175.338	#NUM!	#NUM!	2360.7	4844.06
hsa-miR-155-002623	13.0412	50.3179	15.9226	13.6895	53.4456	41.3839	21.0683	9.97973	10.7555	5.88075	9.46761	9.03172	6.23763	26.8714	18.0009	21.1121	22.5804	38.1074	37.2199	25.7232	19.0537	36.4286	29.2021	#NUM!	#NUM!	14.2313	46.9157
hsa-let-7b-002619	4.95539	5.75973	7.30558	24.2011	6.49352	13.1592	20.5918	7.51098	7.63167	34.9689	39.8636	86.6423	17.436	3.99723	36.2774	3.66802	5.9794	11.012	18.8959	31.8893	18.6745	181.019	32.3568	#NUM!	#NUM!	37.5567	197.951
hsa-miR-342-3p-002260	9.63979	18.909	10.8754	17.6672	22.0392	24.2514	22.9433	15.5517	6.57959	16.5413	13.0774	11.6884	10.8679	11.8351	28.5022	9.78112	18.6616	14.3502	16.2684	32.7631	4.6816	28.1488	17.8518	#NUM!	#NUM!	29.4869	52.382
hsa-miR-342-5p-002147	2313.73	7028.49	1231.33	2046.58	#VALUE!	16225.8	3033.99	2062.25	2946.94	72767.2	#VALUE!	5572.09	6144.16	3737.87	39484.5	2668.85	13503.1	5525.93	23640.9	11952.3	#VALUE!	#VALUE!	4698.55	#NUM!	#VALUE!	22334.7	#VALUE!
hsa-miR-345-002186	46.5272	25.7411	50.5626	70.4731	22.9911	57.64	52.4183	124.759	61.1805	62.5527	56.9648	93.0543	28.1487	30.4	57.0834	39.1245	69.2623	39.1788	41.8455	69.8409	18.6875	155.633	37.9229	#NUM!	#NUM!	74.0794	123.298
hsa-miR-361-000554	390.182	194.146	434.436	640.032	1628.13	475.071	321.127	2392	632.534	4563.73	1987.86	3169.41	390.181	648.517	1041.18	172.327	188.053	997.38	372.475	2320.15	341.088	#VALUE!	449.756	#NUM!	#NUM!	546.849	2187.4
hsa-miR-362-3p-002117	442.643	608.031	3691.52	944.889	192.672	572.844	659.852	6485.5	11221.7	6608	2815.16	18586.9	535.967	276.666	1320.62	730.126	1575.94	600.075	1571.58	2337.91	4969.89	10831.9	1589.11	#NUM!	#NUM!	987.064	10727.3
hsa-miR-362-001273	153.277	165.078	219.488	250.211	99.388	125.801	163.71	292.441	460.801	514.847	456.667	4184.97	70.6197	104.692	120.092	106.817	155.848	126.063	162.017	255.291	966.751	730.632	207.217	#NUM!	#NUM!	30.8885	829.444
hsa-miR-363-001271	619.089	2874.31	1056.44	5235.1	801.746	3580.64	19714.9	3121.45	3368.76	#VALUE!	#VALUE!	#VALUE!	1693.74	1026.13	2759.13	#VALUE!	#VALUE!	992.553	649.867	8533.97	2291.38	8902.55	3278.91	#NUM!	#VALUE!	3418.15	#VALUE!
hsa-miR-365-001020	67.9311	100.636	145.513	203.657	54.0791	108.684	192.405	496.621	91.1392	1514.89	405.624	1819.09	217.067	28.86	128.801	23.9176	56.8465	66.9959	71.9539	200.575	56.2196	656.205	104.764	#NUM!	#NUM!	110.278	293.253
hsa-miR-367-000555	#VALUE!	#VALUE!	#VALUE!	#VALUE!	#VALUE!	#VALUE!	#VALUE!	165.421	#VALUE!	#VALUE!	#VALUE!	#VALUE!	538.2	#VALUE!	#VALUE!	#VALUE!	#VALUE!	#VALUE!	#VALUE!	#VALUE!	#VALUE!	#VALUE!	#VALUE!	#VALUE!	#VALUE!	#VALUE!	#VALUE!
hsa-miR-369-3p-000557	#VALUE!	#VALUE!	#VALUE!	#VALUE!	#VALUE!	8731.41	#VALUE!	#VALUE!	#VALUE!	#VALUE!	#VALUE!	#VALUE!	#VALUE!	9932.92	#VALUE!	#VALUE!	#VALUE!	#VALUE!	#VALUE!	#VALUE!	#VALUE!	#VALUE!	#VALUE!	#VALUE!	#VALUE!	#VALUE!	#VALUE!
hsa-miR-369-5p-001021	#VALUE!	#VALUE!	#VALUE!	#VALUE!	#VALUE!	#VALUE!	#VALUE!	#VALUE!	#VALUE!	#VALUE!	233167	#VALUE!	#VALUE!	#VALUE!	#VALUE!	25834.3	#VALUE!	#VALUE!	#VALUE!	#VALUE!	#VALUE!	#VALUE!	#VALUE!	#VALUE!	#VALUE!	#VALUE!	#VALUE!
hsa-miR-370-002275	1594.62	2576.15	2422.03	2870.33	#VALUE!	2152.8	110371	3511.81	1809.03	2262.97	#VALUE!	62822.8	3392.18	14941.1	#VALUE!	#VALUE!	6156.95	3215.88	14552.7	23477.7	336.859	#VALUE!	2337.9	#VALUE!	#VALUE!	#VALUE!	#VALUE!
hsa-miR-371-3p-002124	#VALUE!	#VALUE!	#VALUE!	#VALUE!	#VALUE!	#VALUE!	#VALUE!	#VALUE!	#VALUE!	#VALUE!	#VALUE!	#VALUE!	#VALUE!	#VALUE!	#VALUE!	#VALUE!	#VALUE!	#VALUE!	#VALUE!	#VALUE!	#VALUE!	#VALUE!	#VALUE!	#VALUE!	#VALUE!	#VALUE!	#VALUE!
hsa-miR-372-000560	280.334	603.83	353.606	831.171	424.318	249.345	340.616	376.368	2657.76	#VALUE!	13988.9	20466.8	351.164	1129.13	298.585	305.706	1109.73	201.132	289.015	263.197	#VALUE!	2329.82	842.188	#NUM!	#NUM!	189.23	1555.32
hsa-miR-373-000561	#VALUE!	#VALUE!	#VALUE!	#VALUE!	#VALUE!	#VALUE!	15403.8	#VALUE!	#VALUE!	#VALUE!	#VALUE!	#VALUE!	6260.22	#VALUE!	#VALUE!	3134.45	#VALUE!	#VALUE!	#VALUE!	#VALUE!	#VALUE!	#VALUE!	#VALUE!	#NUM!	#NUM!	5548.95	89960.2
hsa-miR-374-000563	11.6398	10.5561	25.7946	20.7494	7.28536	16.5184	19.1995	31.5813	28.3642	28.7004	28.5615	93.4421	18.7914	8.68184	17.7285	7.33095	17.3516	13.1228	19.7941	37.8967	17.4966	305.494	23.6046	#NUM!	#NUM!	77.9242	236.878
mmu-miR-374-5p-001319	4.40762	6.9259	9.64647	15.4979	3.59004	9.52685	8.71198	14.6112	6.65297	13.2507	14.41	28.7204	9.31141	6.18598	9.22149	3.82113	6.20744	6.37312	7.8844	12.9601	2.92817	50.1786	5.78373	#NUM!	#NUM!	14.2018	47.5707
hsa-miR-375-000564	2.00694	0.978743	2.32624	2.89187	0.844401	1.19086	3.05464	25.6342	636.492	52.3458	26.1547	64	42.2828	1.01889	2.0195	0.628071	1.70763	1.06733	1.47325	5.50217	1003.62	9.31788	6.10927	#NUM!	#NUM!	95.4716	17.7285
hsa-miR-376a-000565	774.435	667.211	939.664	706.233	1601.27	479.371	676.056	4042.41	846.284	1619.13	1638.32	1024.71	2626.63	642.255	1251.98	1030.41	472.772	1038.29	890.826	2181.34	300.246	16914.8	493.874	#NUM!	#NUM!	1586.9	22819.8
hsa-miR-376b-001102	#VALUE!	#VALUE!	83010.2	#VALUE!	#VALUE!	#VALUE!	#VALUE!	#VALUE!	#VALUE!	#VALUE!	#VALUE!	#VALUE!	#VALUE!	13844.3	#VALUE!	#VALUE!	#VALUE!	#VALUE!	#VALUE!	#VALUE!	#VALUE!	#VALUE!	#VALUE!	#VALUE!	#VALUE!	#VALUE!	#VALUE!
hsa-miR-377-000566	#VALUE!	#VALUE!	#VALUE!	#VALUE!	#VALUE!	#VALUE!	#VALUE!	#VALUE!	#VALUE!	#VALUE!	#VALUE!	#VALUE!	#VALUE!	#VALUE!	#VALUE!	#VALUE!	#VALUE!	#VALUE!	#VALUE!	#VALUE!	#VALUE!	#VALUE!	#VALUE!	#VALUE!	#VALUE!	#VALUE!	#VALUE!
mmu-miR-379-001138	1089.16	259.034	14352.4	1158.47	1629.26	548.367	590.585	55300.4	1800.27	856.91	1439.15	2219.47	1272.98	595.518	296.318	500.421	610.988	614.811	#VALUE!	989.119	1413.45	#VALUE!	672.318	#NUM!	#VALUE!	14643.8	#VALUE!
hsa-miR-380-3p-000569	#VALUE!	#VALUE!	#VALUE!	#VALUE!	#VALUE!	#VALUE!	#VALUE!	#VALUE!	#VALUE!	#VALUE!	#VALUE!	#VALUE!	#VALUE!	#VALUE!	#VALUE!	#VALUE!	#VALUE!	#VALUE!	#VALUE!	#VALUE!	#VALUE!	#VALUE!	243236	#VALUE!	#VALUE!	#VALUE!	#VALUE!
hsa-miR-381-000571	718.079	842.19	942.272	49187.4	#VALUE!	#VALUE!	1570.49	#VALUE!	#VALUE!	#VALUE!	#VALUE!	#VALUE!	682.176	5004.46	820.863	2908.38	1240.75	728.104	1179.53	#VALUE!	#VALUE!	5374.83	#VALUE!	#NUM!	#NUM!	706.233	4127.35
hsa-miR-382-000572	44299.5	2807.37	9312.8	10085.5	10831.9	1663.49	1311.5	1059.38	1344.64	#VALUE!	3691.52	41332.8	1514.89	13902	12607.5	#VALUE!	#VALUE!	4025.63	31065	18128.9	12237.3	#VALUE!	914.602	#NUM!	#VALUE!	9721.75	#VALUE!
hsa-miR-383-000573	4451.26	#VALUE!	3069.95	10477.4	5152.29	144029	#VALUE!	6400.64	#VALUE!	#VALUE!	5889.78	#VALUE!	#VALUE!	4025.63	#VALUE!	#VALUE!	3432.4	2385.37	#VALUE!	#VALUE!	25127.9	#VALUE!	3313.17	#VALUE!	#VALUE!	#VALUE!	#VALUE!
hsa-miR-409-5p-002331	#VALUE!	#VALUE!	#VALUE!	#VALUE!	#VALUE!	#VALUE!	#VALUE!	#VALUE!	#VALUE!	#VALUE!	#VALUE!	#VALUE!	#VALUE!	#VALUE!	#VALUE!	#VALUE!	#VALUE!	#VALUE!	#VALUE!	#VALUE!	#VALUE!	24373.1	#VALUE!	#VALUE!	#VALUE!	#VALUE!	#VALUE!
hsa-miR-410-001274	3727.52	1308.77	4904.87	2973.61	8989.35	2175.3	1746.2	50220.9	905.141	3408.69	3853.62	13447	3156.26	5224.22	9152.8	1380.52	1831.74	7383.05	16578.2	9802.94	860.482	#VALUE!	1583.61	#VALUE!	#NUM!	#VALUE!	9403.62
hsa-miR-411-001610	215.12	131.508	445.105	173.886	231.201	153.065	178.899	4150.3	303.173	1106.66	497.999	248.138	369.646	200.297	304.226	124.845	174.611	472.772	448.511	820.296	68.8794	#VALUE!	122.191	#NUM!	#NUM!	972.126	3521.56
hsa-miR-422a-002297	18.1136	50.1786	39.0432	175.46	72.9583	110.278	58.041	213.931	218.577	816.891	83.1705	2354.17	37.4008	27.9931	69.6958	24.7096	56.8465	29.795	40.002	83.749	147.646	421.679	81.9118	#NUM!	#NUM!	64.8934	333.375
hsa-miR-423-5p-002340	386.146	685.02	418.766	8294.86	2498.77	978.208	786.336	2428.76	2856.43	#VALUE!	3387.48	#VALUE!	9946.69	553.332	1351.18	207.217	203.798	608.452	1531.79	1210.18	3701.77	46341	1624.75	#NUM!	#NUM!	2277.13	46052.8
hsa-miR-424-000604	311.05	18535.5	#VALUE!	16938.3	476.061	1407.58	3668.57	#VALUE!	#VALUE!	#VALUE!	2676.25	#VALUE!	832.322	390.452	3885.81	222.09	1815.31	1243.34	599.245	3193.67	#VALUE!	#VALUE!	4202.41	#VALUE!	#VALUE!	#VALUE!	#VALUE!
hsa-miR-425-5p-001516	45.4749	64.5793	52.382	72.354	103.752	47.1112	41.2122	79.2314	105.128	190.943	75.2177	392.623	63.338	68.9749	87.7909	205.929	49.8665	48.2013	44.9422	48.7726	93.9617	217.369	54.3422	#NUM!	#NUM!	71.111	259.394
hsa-miR-429-001024	5.52127	2.06337	5.27072	7.37683	3.71149	2.80305	2.68143	45.6013	180.518	16.1337	8.03333	140.361	6.07969	3.52837	3.77114	2.81474	3.38229	4.0362	7.09597	6.31158	16658.9	89.0166	5.30003	#NUM!	#NUM!	12.6407	229.763
hsa-miR-431-001979	#VALUE!	#VALUE!	#VALUE!	#VALUE!	#VALUE!	#VALUE!	#VALUE!	#VALUE!	27669.3	12783.5	27364.1	9974.32	#VALUE!	#VALUE!	#VALUE!	#VALUE!	#VALUE!	#VALUE!	#VALUE!	#VALUE!	3603.05	#VALUE!	9070.72	#VALUE!	#VALUE!	#VALUE!	#VALUE!
hsa-miR-433-001028	27006.2	10162.7	#VALUE!	13672.6	#VALUE!	783.071	2599.47	#VALUE!	690.74	2540.68	991.864	7841.98	#VALUE!	#VALUE!	#VALUE!	#VALUE!	#VALUE!	1018.34	#VALUE!	21829.7	776.586	1569.4	733.168	#VALUE!	#NUM!	#VALUE!	162604
hsa-miR-449-001030	12102.4	3104.19	#VALUE!	83298.4	1881.93	102980	706.723	9782.59	3650.8	#VALUE!	3354.77	7680.58	727.094	14704.8	8958.24	319.13	11144.1	2175.3	508.816	2045.16	2460.95	#VALUE!	4770.75	#VALUE!	#VALUE!	#VALUE!	#VALUE!
hsa-miR-449b-001608	#VALUE!	11151.9	#VALUE!	#VALUE!	2780.25	#VALUE!	#VALUE!	#VALUE!	#VALUE!	#VALUE!	#VALUE!	#VALUE!	18781.2	46631	#VALUE!	#VALUE!	#VALUE!	#VALUE!	#VALUE!	3449.09	#VALUE!	#VALUE!	#VALUE!	#VALUE!	#VALUE!	#VALUE!	#VALUE!
hsa-miR-450a-002303	1072.68	38351.7	#VALUE!	6672.46	1682.05	21588.9	#VALUE!	#VALUE!	#VALUE!	#VALUE!	#VALUE!	#VALUE!	27573.6	3104.19	#VALUE!	2092.48	#VALUE!	#VALUE!	15489.5	#VALUE!	#VALUE!	#VALUE!	#VALUE!	#VALUE!	#VALUE!	#VALUE!	#VALUE!
hsa-miR-450b-3p-002208	#VALUE!	#VALUE!	#VALUE!	556.409	#VALUE!	5333.99	#VALUE!	3130.11	15575.6	#VALUE!	11036.5	#VALUE!	#VALUE!	#VALUE!	#VALUE!	#VALUE!	#VALUE!	#VALUE!	#VALUE!	372.217	#VALUE!	#VALUE!	417.027	#VALUE!	#VALUE!	#VALUE!	#VALUE!
hsa-miR-450b-5p-002207	6093.27	#VALUE!	3995.05	#VALUE!	#VALUE!	4182.06	#VALUE!	2753.41	#VALUE!	3317.77	17916.5	#VALUE!	9953.58	494.559	#VALUE!	596.757	1812.79	#VALUE!	26597.5	#VALUE!	#VALUE!	#VALUE!	3704.33	#VALUE!	#VALUE!	#VALUE!	#VALUE!
mmu-miR-451-001141	30.91	26.9834	34.4875	127.557	43.1115	24.7782	40.8709	33.9656	68.784	152.219	720.573	1440.15	92.2834	26.3549	28.6408	16.3023	32.4917	52.8561	52.1285	41.298	34.7033	81.9119	72.354	#NUM!	#NUM!	24.3694	179.769
hsa-miR-452-002329	320.682	514.847	987.749	2789.9	848.048	598.829	616.091	1216.06	1068.22	1769.35	1049.87	4662.87	713.613	520.589	844.526	368.366	2154.29	262.105	605.927	2932.68	215.718	#VALUE!	778.202	#NUM!	#NUM!	5464.98	9988.14
hsa-miR-453-002318	#VALUE!	#VALUE!	#VALUE!	#VALUE!	#VALUE!	#VALUE!	#VALUE!	#VALUE!	#VALUE!	#VALUE!	#VALUE!	#VALUE!	#VALUE!	#VALUE!	#VALUE!	#VALUE!	#VALUE!	#VALUE!	#VALUE!	#VALUE!	#VALUE!	#VALUE!	#VALUE!	#VALUE!	#VALUE!	#VALUE!	#VALUE!
hsa-miR-454-002323	7.96681	6.16457	7.55274	12.978	9.51366	7.37682	9.38919	4.80988	10.4904	5.71597	10.4107	11.0809	3.53816	5.10178	9.1261	4.77665	7.50576	7.97232	21.7207	12.5099	3.42713	430.539	32.2673	#NUM!	#NUM!	14.7536	218.577
hsa-miR-455-3p-002244	551.8	133.066	334.068	599.66	326.967	222.398	492.507	1504.43	2031.04	4290.71	5591.43	22490.1	378.461	608.453	495.245	278.204	120.928	680.286	1324.29	690.262	#VALUE!	2117.29	692.178	#NUM!	#NUM!	197.13	3845.62
hsa-miR-455-001280	138.429	36.3529	166.341	188.576	85.0359	50.5977	89.6978	343.46	1879.32	675.119	614.385	3536.24	76.162	105.055	47.3732	99.4569	62.3363	87.1845	126.501	197.814	1033.27	2210.26	323.136	#NUM!	#NUM!	185.593	1658.89
hsa-miR-483-5p-002338	838.695	2355.8	1804.02	5529.77	325.836	2460.95	2161.78	1640.59	366.584	275.326	1008.5	12027.1	5736.67	859.289	2199.56	18166.6	553.715	964.742	3824.36	765.894	261.379	16739.9	3953.73	#NUM!	#NUM!	822.573	3278.91
hsa-miR-484-001821	3.44858	3.12531	8.19645	5.828	1.69467	4.81321	4.01389	10.3174	3.80264	2.80889	4.03061	3.99446	3.08442	3.55045	3.66293	3.91768	6.68997	3.25803	3.26255	5.68831	0.895025	7.04208	6.35988	#NUM!	#NUM!	4.61075	6.28974
hsa-miR-485-3p-001277	1304.24	1068.23	2433.81	2349.28	1698.45	645.825	6902.96	13748.6	11206.1	#VALUE!	10937.5	4365.71	2586.88	6700.26	1477.56	842.772	611.411	831.17	952.121	1871.53	696.993	2308.92	2734.38	#NUM!	#NUM!	4744.37	1528.61
hsa-miR-485-5p-001036	#VALUE!	#VALUE!	#VALUE!	#VALUE!	#VALUE!	#VALUE!	#VALUE!	#VALUE!	#VALUE!	#VALUE!	#VALUE!	#VALUE!	#VALUE!	#VALUE!	#VALUE!	#VALUE!	#VALUE!	#VALUE!	#VALUE!	#VALUE!	#VALUE!	#VALUE!	190443	#VALUE!	#VALUE!	#VALUE!	#VALUE!
hsa-miR-486-3p-002093	831.747	1395.92	716.091	490.123	709.667	160.452	4405.23	684.07	112.751	526.029	268.355	1804.02	4190.77	3756.05	3169.41	444.488	867.067	1472.45	3678.75	391.807	244.383	412.429	494.902	#NUM!	#NUM!	6704.9	611.412
hsa-miR-486-001278	40.8142	43.8955	52.6733	197.403	102.537	41.3553	30.0856	66.5332	16.0111	118.439	112.673	135.017	51.7683	42.049	28.1487	43.8043	47.1112	51.4464	35.1146	71.9539	8.12857	10.346	77.1716	#NUM!	#NUM!	26.7599	29.9192
hsa-miR-487a-001279	1723.35	2944.9	11457.5	45829.9	5541.26	6663.2	6544.2	6286.32	62129.8	#VALUE!	#VALUE!	#VALUE!	90460.4	4784	#VALUE!	24954.3	#VALUE!	7496.49	#VALUE!	30152.7	#VALUE!	171399	7434.39	#VALUE!	#NUM!	#VALUE!	41476.3
hsa-miR-487b-001285	475.072	550.653	859.885	503.553	1186.09	398.656	630.783	1594.62	693.619	2360.7	2244.22	3953.73	1141.73	1002.23	1378.61	381.358	905.769	540.444	510.937	838.695	499.382	6212.69	416.162	#NUM!	#NUM!	1186.09	13911.6
hsa-miR-488-002357	#VALUE!	#VALUE!	#VALUE!	23755.9	45324.4	#VALUE!	#VALUE!	#VALUE!	#VALUE!	#VALUE!	#VALUE!	#VALUE!	#VALUE!	#VALUE!	11082.5	#VALUE!	#VALUE!	#VALUE!	#VALUE!	#VALUE!	#VALUE!	#VALUE!	10484.7	#VALUE!	#VALUE!	#VALUE!	#VALUE!
hsa-miR-489-002358	204.932	262.105	153.596	388.024	89.5115	148.673	820.297	551.418	166.572	451.631	853.353	100.496	751.172	388.024	262.468	88.3403	80.1149	215.718	470.157	1154.46	181.522	#VALUE!	390.993	#NUM!	#NUM!	1245.92	3727.52
hsa-miR-490-001037	#VALUE!	7121.67	#VALUE!	5579.81	#VALUE!	#VALUE!	#VALUE!	#VALUE!	1618	#VALUE!	187561	#VALUE!	#VALUE!	#VALUE!	#VALUE!	#VALUE!	#VALUE!	5906.13	31586	10290.3	687.397	#VALUE!	93326.6	#NUM!	#VALUE!	11698.2	#VALUE!
hsa-miR-491-3p-002360	#VALUE!	#VALUE!	#VALUE!	#VALUE!	#VALUE!	#VALUE!	#VALUE!	#VALUE!	#VALUE!	#VALUE!	#VALUE!	#VALUE!	#VALUE!	#VALUE!	#VALUE!	#VALUE!	#VALUE!	#VALUE!	#VALUE!	#VALUE!	#VALUE!	#VALUE!	#VALUE!	#VALUE!	#VALUE!	#VALUE!	#VALUE!
mmu-miR-491-001630	182.026	118.275	212.159	277.05	53.3347	128.355	369.902	564.959	242.863	884.061	540.818	2288.21	494.217	134.55	178.651	178.156	175.947	125.888	158.463	258.317	139.102	335.461	242.527	#NUM!	#NUM!	311.913	580.037
hsa-miR-493-002364	28964.6	2556.58	36282.9	7548.63	#VALUE!	#VALUE!	7896.52	#VALUE!	#VALUE!	50710.6	11902.7	2834.74	19907.2	#VALUE!	96818.7	#VALUE!	#VALUE!	#VALUE!	#VALUE!	6946.17	2685.55	#VALUE!	2010.02	#VALUE!	#NUM!	#VALUE!	7654.01
hsa-miR-494-002365	80.5047	174.127	229.763	361.287	150.435	430.837	176.436	311.049	904.514	1269.46	1218.59	9051.86	207.073	82.1962	415.873	55.4071	95.4054	226.285	185.336	438.065	1562.89	468.206	288.815	#NUM!	#NUM!	212.159	709.176
mmu-miR-495-001663	153.171	105.347	505.652	311.913	300.246	321.795	304.648	719.077	650.317	1281.84	4153.18	1625.88	559.502	202.391	738.78	55.0625	175.703	384.543	655.294	2014.21	266.686	17246.3	239.354	#NUM!	#NUM!	837.532	4566.9
mmu-miR-496-001953	#VALUE!	#VALUE!	#VALUE!	#VALUE!	#VALUE!	#VALUE!	#VALUE!	#VALUE!	#VALUE!	#VALUE!	#VALUE!	#VALUE!	#VALUE!	#VALUE!	#VALUE!	#VALUE!	#VALUE!	#VALUE!	#VALUE!	#VALUE!	#VALUE!	#VALUE!	#VALUE!	#VALUE!	#VALUE!	#VALUE!	#VALUE!
hsa-miR-499-3p-002427	#VALUE!	#VALUE!	#VALUE!	#VALUE!	#VALUE!	#VALUE!	#VALUE!	#VALUE!	#VALUE!	#VALUE!	#VALUE!	#VALUE!	#VALUE!	#VALUE!	#VALUE!	#VALUE!	#VALUE!	#VALUE!	#VALUE!	#VALUE!	#VALUE!	#VALUE!	#VALUE!	#VALUE!	#VALUE!	#VALUE!	#VALUE!
mmu-miR-499-001352	#VALUE!	#VALUE!	#VALUE!	#VALUE!	4176.28	#VALUE!	#VALUE!	#VALUE!	2046.58	#VALUE!	45608.1	#VALUE!	#VALUE!	#VALUE!	12810.1	#VALUE!	1726.94	#VALUE!	#VALUE!	#VALUE!	#VALUE!	#VALUE!	5021.84	#VALUE!	#VALUE!	#VALUE!	#VALUE!
hsa-miR-500-002428	101.476	77.0649	189.756	378.198	78.1948	140.458	108.684	478.376	1982.36	3151.89	835.212	2817.11	135.017	75.846	116.485	101.758	203.798	93.8965	85.5681	286.224	895.159	363.548	313.213	#NUM!	#NUM!	46.4627	583.666
hsa-miR-501-3p-002435	#VALUE!	#VALUE!	#VALUE!	37902.3	#VALUE!	#VALUE!	#VALUE!	#VALUE!	#VALUE!	#VALUE!	#VALUE!	#VALUE!	#VALUE!	#VALUE!	#VALUE!	4133.08	47875.5	#VALUE!	7181.16	#VALUE!	11128.7	42318.5	21439.7	#NUM!	#NUM!	4275.86	42524.3
hsa-miR-501-001047	439.585	843.358	1437.16	4482.23	436.55	258.496	201.551	9114.83	46340.9	21306.4	1046.97	2256.7	659.395	771.756	27535.4	6396.19	2043.75	443.872	382.681	1417.37	5088.41	2022.61	781.444	#NUM!	#NUM!	329.013	29430
hsa-miR-502-3p-002083	403.661	478.707	1774.26	7869.2	520.228	677.463	904.515	2992.22	5120.26	4708.33	7984.58	16147.3	402.543	1014.82	587.319	663.522	393.713	339.437	987.063	1002.93	#VALUE!	1836.83	2920.5	#NUM!	#NUM!	304.226	2916.45
hsa-miR-502-001109	31673.8	546.093	5724.76	4522.8	#VALUE!	7475.74	2127.59	6030.25	3324.68	4193.68	9581.25	#VALUE!	895.158	1270.34	1412.46	#VALUE!	5800.66	2472.92	2227.17	11339	2107.04	7251.19	3387.49	#NUM!	#VALUE!	1473.47	#VALUE!
hsa-miR-503-001048	1538.17	#VALUE!	14807.1	#VALUE!	2635.75	#VALUE!	15097.3	#VALUE!	16786.3	4721.41	#VALUE!	#VALUE!	4290.71	5760.6	#VALUE!	#VALUE!	#VALUE!	#VALUE!	9850.62	#VALUE!	#VALUE!	#VALUE!	26432	#VALUE!	#VALUE!	#VALUE!	#VALUE!
hsa-miR-504-002084	#VALUE!	#VALUE!	6463.05	#VALUE!	#VALUE!	#VALUE!	32316.9	#VALUE!	42318.4	#VALUE!	#VALUE!	#VALUE!	#VALUE!	#VALUE!	#VALUE!	#VALUE!	#VALUE!	#VALUE!	#VALUE!	#VALUE!	8034.54	#VALUE!	13484.4	#VALUE!	#VALUE!	#VALUE!	#VALUE!
hsa-miR-505-002089	#VALUE!	68319.1	14735.4	78098.2	8364.14	21844.8	24423.8	#VALUE!	#VALUE!	13853.9	30446.8	#VALUE!	23042.3	33712.6	#VALUE!	#VALUE!	4457.44	#VALUE!	11878	25762.8	16879.7	#VALUE!	6321.26	#NUM!	#VALUE!	5514.45	#VALUE!
hsa-miR-507-001051	#VALUE!	#VALUE!	#VALUE!	#VALUE!	#VALUE!	#VALUE!	#VALUE!	#VALUE!	#VALUE!	#VALUE!	#VALUE!	#VALUE!	#VALUE!	#VALUE!	#VALUE!	11457.5	#VALUE!	#VALUE!	#VALUE!	#VALUE!	#VALUE!	#VALUE!	#VALUE!	#VALUE!	#VALUE!	#VALUE!	#VALUE!
hsa-miR-508-001052	#VALUE!	#VALUE!	#VALUE!	#VALUE!	#VALUE!	#VALUE!	#VALUE!	#VALUE!	#VALUE!	#VALUE!	#VALUE!	#VALUE!	#VALUE!	1774.26	#VALUE!	#VALUE!	#VALUE!	#VALUE!	#VALUE!	#VALUE!	#VALUE!	#VALUE!	10354.7	#VALUE!	#VALUE!	#VALUE!	#VALUE!
hsa-miR-508-5p-002092	#VALUE!	#VALUE!	#VALUE!	#VALUE!	#VALUE!	#VALUE!	#VALUE!	#VALUE!	#VALUE!	#VALUE!	#VALUE!	#VALUE!	#VALUE!	3065.7	#VALUE!	#VALUE!	#VALUE!	#VALUE!	#VALUE!	#VALUE!	#VALUE!	#VALUE!	#VALUE!	#VALUE!	#VALUE!	#VALUE!	#VALUE!
hsa-miR-509-5p-002235	#VALUE!	3701.77	49908.6	30111	34732.6	84578.3	22303.8	15286.8	#VALUE!	24104.2	#VALUE!	#VALUE!	106685	#VALUE!	41132.8	#VALUE!	#VALUE!	12119.1	#VALUE!	11706.3	#VALUE!	#VALUE!	#VALUE!	#NUM!	#NUM!	30069.2	144529
hsa-miR-510-002241	#VALUE!	#VALUE!	#VALUE!	#VALUE!	#VALUE!	#VALUE!	#VALUE!	#VALUE!	#VALUE!	#VALUE!	#VALUE!	#VALUE!	#VALUE!	#VALUE!	#VALUE!	#VALUE!	#VALUE!	#VALUE!	#VALUE!	#VALUE!	#VALUE!	#VALUE!	#VALUE!	#VALUE!	#VALUE!	#VALUE!	#VALUE!
hsa-miR-512-3p-001823	48611.2	#VALUE!	#VALUE!	#VALUE!	3198.1	#VALUE!	#VALUE!	#VALUE!	#VALUE!	#VALUE!	14008.3	#VALUE!	#VALUE!	#VALUE!	#VALUE!	#VALUE!	#VALUE!	11006	#VALUE!	#VALUE!	#VALUE!	#VALUE!	#VALUE!	#VALUE!	#VALUE!	#VALUE!	#VALUE!
hsa-miR-512-5p-001145	#VALUE!	#VALUE!	#VALUE!	#VALUE!	#VALUE!	#VALUE!	#VALUE!	#VALUE!	#VALUE!	#VALUE!	#VALUE!	#VALUE!	#VALUE!	#VALUE!	#VALUE!	#VALUE!	#VALUE!	#VALUE!	#VALUE!	#VALUE!	#VALUE!	#VALUE!	#VALUE!	#VALUE!	#VALUE!	#VALUE!	#VALUE!
hsa-miR-513-5p-002090	#VALUE!	#VALUE!	#VALUE!	#VALUE!	#VALUE!	#VALUE!	#VALUE!	#VALUE!	#VALUE!	#VALUE!	#VALUE!	#VALUE!	#VALUE!	#VALUE!	#VALUE!	#VALUE!	#VALUE!	#VALUE!	#VALUE!	#VALUE!	#VALUE!	#VALUE!	#VALUE!	#VALUE!	#VALUE!	#VALUE!	#VALUE!
hsa-miR-515-3p-002369	#VALUE!	#VALUE!	#VALUE!	#VALUE!	#VALUE!	#VALUE!	#VALUE!	#VALUE!	#VALUE!	#VALUE!	#VALUE!	#VALUE!	#VALUE!	#VALUE!	#VALUE!	#VALUE!	#VALUE!	#VALUE!	#VALUE!	#VALUE!	#VALUE!	#VALUE!	266726	#VALUE!	#VALUE!	#VALUE!	#VALUE!
hsa-miR-515-5p-001112	#VALUE!	#VALUE!	#VALUE!	#VALUE!	#VALUE!	#VALUE!	#VALUE!	#VALUE!	#VALUE!	#VALUE!	#VALUE!	#VALUE!	#VALUE!	#VALUE!	#VALUE!	#VALUE!	#VALUE!	#VALUE!	#VALUE!	#VALUE!	#VALUE!	#VALUE!	#VALUE!	#VALUE!	#VALUE!	#VALUE!	#VALUE!
hsa-miR-516a-5p-002416	#VALUE!	#VALUE!	#VALUE!	#VALUE!	#VALUE!	#VALUE!	#VALUE!	#VALUE!	#VALUE!	#VALUE!	#VALUE!	#VALUE!	#VALUE!	#VALUE!	#VALUE!	#VALUE!	#VALUE!	#VALUE!	#VALUE!	#VALUE!	#VALUE!	#VALUE!	#VALUE!	#VALUE!	#VALUE!	#VALUE!	#VALUE!
hsa-miR-516b-001150	#VALUE!	#VALUE!	#VALUE!	#VALUE!	#VALUE!	#VALUE!	#VALUE!	#VALUE!	#VALUE!	#VALUE!	#VALUE!	#VALUE!	#VALUE!	#VALUE!	#VALUE!	#VALUE!	#VALUE!	#VALUE!	#VALUE!	#VALUE!	#VALUE!	#VALUE!	#VALUE!	#VALUE!	#VALUE!	#VALUE!	#VALUE!
hsa-miR-517a-002402	#VALUE!	#VALUE!	#VALUE!	#VALUE!	#VALUE!	4311.57	#VALUE!	#VALUE!	#VALUE!	#VALUE!	#VALUE!	#VALUE!	#VALUE!	17330.2	#VALUE!	#VALUE!	#VALUE!	10682.8	#VALUE!	#VALUE!	#VALUE!	10050.7	#VALUE!	#VALUE!	#VALUE!	#VALUE!	#VALUE!
hsa-miR-517c-001153	#VALUE!	#VALUE!	#VALUE!	#VALUE!	#VALUE!	#VALUE!	#VALUE!	#VALUE!	#VALUE!	#VALUE!	#VALUE!	#VALUE!	#VALUE!	#VALUE!	#VALUE!	#VALUE!	#VALUE!	49804.8	#VALUE!	#VALUE!	#VALUE!	#VALUE!	#VALUE!	#VALUE!	#NUM!	#VALUE!	64633.7
hsa-miR-518a-3p-002397	#VALUE!	#VALUE!	#VALUE!	#VALUE!	#VALUE!	#VALUE!	#VALUE!	#VALUE!	#VALUE!	#VALUE!	#VALUE!	#VALUE!	#VALUE!	#VALUE!	#VALUE!	#VALUE!	#VALUE!	#VALUE!	#VALUE!	#VALUE!	#VALUE!	#VALUE!	#VALUE!	#VALUE!	#VALUE!	#VALUE!	#VALUE!
hsa-miR-518a-5p-002396	#VALUE!	#VALUE!	#VALUE!	#VALUE!	#VALUE!	#VALUE!	#VALUE!	#VALUE!	#VALUE!	#VALUE!	#VALUE!	#VALUE!	#VALUE!	#VALUE!	#VALUE!	#VALUE!	#VALUE!	#VALUE!	#VALUE!	#VALUE!	#VALUE!	#VALUE!	#VALUE!	#VALUE!	#VALUE!	#VALUE!	#VALUE!
hsa-miR-518b-001156	#VALUE!	31586.1	55377	828.869	5673.41	1955.06	156847	114.484	308.259	814.064	91.1392	#VALUE!	38378.2	#VALUE!	126344	#VALUE!	33526.1	#VALUE!	#VALUE!	379.512	57608.7	110524	768.552	#NUM!	#VALUE!	37045.2	#VALUE!
hsa-miR-518c-002401	#VALUE!	#VALUE!	#VALUE!	#VALUE!	#VALUE!	#VALUE!	#VALUE!	#VALUE!	#VALUE!	#VALUE!	44638.4	#VALUE!	#VALUE!	#VALUE!	#VALUE!	#VALUE!	#VALUE!	#VALUE!	#VALUE!	#VALUE!	#VALUE!	#VALUE!	61615.3	#VALUE!	#VALUE!	#VALUE!	#VALUE!
hsa-miR-518d-001159	#VALUE!	#VALUE!	18343.7	#VALUE!	#VALUE!	40877	#VALUE!	#VALUE!	#VALUE!	#VALUE!	#VALUE!	#VALUE!	21395.2	62259.3	#VALUE!	#VALUE!	3229.29	9203.72	1902.92	#VALUE!	#VALUE!	163168	#VALUE!	#NUM!	#VALUE!	11537.2	#VALUE!
hsa-miR-518d-5p-002389	#VALUE!	#VALUE!	#VALUE!	#VALUE!	#VALUE!	#VALUE!	#VALUE!	#VALUE!	#VALUE!	#VALUE!	#VALUE!	#VALUE!	#VALUE!	#VALUE!	#VALUE!	#VALUE!	#VALUE!	#VALUE!	#VALUE!	#VALUE!	#VALUE!	#VALUE!	#VALUE!	#VALUE!	#VALUE!	#VALUE!	#VALUE!
hsa-miR-518e-002395	#VALUE!	#VALUE!	14910.1	#VALUE!	#VALUE!	10892.1	#VALUE!	59805.9	#VALUE!	#VALUE!	#VALUE!	#VALUE!	#VALUE!	#VALUE!	#VALUE!	3867	#VALUE!	#VALUE!	#VALUE!	#VALUE!	#VALUE!	#VALUE!	#VALUE!	#NUM!	#VALUE!	78859.7	#VALUE!
hsa-miR-518f-002388	#VALUE!	17928.9	51704.4	#VALUE!	#VALUE!	#VALUE!	#VALUE!	#VALUE!	#VALUE!	#VALUE!	#VALUE!	#VALUE!	#VALUE!	18356.5	#VALUE!	#VALUE!	#VALUE!	39594.2	7072.49	68082.7	#VALUE!	#VALUE!	#VALUE!	#VALUE!	#VALUE!	#VALUE!	#VALUE!
hsa-miR-519a-002415	43962.9	#VALUE!	21380.4	50047.1	6481	16338.6	9319.26	4901.47	3904.71	#VALUE!	#VALUE!	#VALUE!	50081.8	4115.93	#VALUE!	#VALUE!	#VALUE!	9449.35	#VALUE!	#VALUE!	#VALUE!	#VALUE!	130437	#VALUE!	#VALUE!	#VALUE!	#VALUE!
hsa-miR-519d-002403	#VALUE!	#VALUE!	#VALUE!	199496	#VALUE!	#VALUE!	#VALUE!	#VALUE!	#VALUE!	#VALUE!	#VALUE!	#VALUE!	32049.2	#VALUE!	#VALUE!	#VALUE!	#VALUE!	#VALUE!	#VALUE!	#VALUE!	#VALUE!	#VALUE!	#VALUE!	#VALUE!	#VALUE!	#VALUE!	#VALUE!
hsa-miR-519e-002370	#VALUE!	#VALUE!	136260	#VALUE!	#VALUE!	#VALUE!	#VALUE!	#VALUE!	#VALUE!	#VALUE!	#VALUE!	#VALUE!	68603.8	#VALUE!	#VALUE!	#VALUE!	#VALUE!	#VALUE!	#VALUE!	185492	#VALUE!	54012.3	#VALUE!	#VALUE!	#VALUE!	#VALUE!	#VALUE!
hsa-miR-520a-001167	#VALUE!	#VALUE!	#VALUE!	261.379	103.968	234.265	117965	357.55	1489.9	1622.5	554.867	#VALUE!	94957.7	3717.2	#VALUE!	#VALUE!	37406.5	8422.3	#VALUE!	555.637	#VALUE!	#VALUE!	396.451	#VALUE!	#VALUE!	#VALUE!	#VALUE!
hsa-miR-520a#-001168	#VALUE!	#VALUE!	#VALUE!	#VALUE!	#VALUE!	#VALUE!	#VALUE!	#VALUE!	#VALUE!	#VALUE!	#VALUE!	#VALUE!	#VALUE!	#VALUE!	#VALUE!	#VALUE!	#VALUE!	#VALUE!	#VALUE!	#VALUE!	#VALUE!	#VALUE!	#VALUE!	#VALUE!	#VALUE!	#VALUE!	#VALUE!
hsa-miR-520d-5p-002393	#VALUE!	#VALUE!	#VALUE!	#VALUE!	#VALUE!	#VALUE!	#VALUE!	#VALUE!	#VALUE!	#VALUE!	#VALUE!	#VALUE!	#VALUE!	#VALUE!	#VALUE!	#VALUE!	#VALUE!	#VALUE!	#VALUE!	#VALUE!	#VALUE!	#VALUE!	#VALUE!	#VALUE!	#VALUE!	#VALUE!	#VALUE!
hsa-miR-520g-001121	#VALUE!	#VALUE!	#VALUE!	#VALUE!	#VALUE!	14817.3	41505.1	#VALUE!	#VALUE!	#VALUE!	#VALUE!	#VALUE!	#VALUE!	35437.8	#VALUE!	#VALUE!	#VALUE!	#VALUE!	#VALUE!	#VALUE!	#VALUE!	#VALUE!	#VALUE!	#VALUE!	#VALUE!	#VALUE!	#VALUE!
hsa-miR-521-001122	#VALUE!	#VALUE!	#VALUE!	#VALUE!	#VALUE!	#VALUE!	#VALUE!	#VALUE!	#VALUE!	#VALUE!	#VALUE!	#VALUE!	#VALUE!	94760.6	#VALUE!	#VALUE!	#VALUE!	#VALUE!	#VALUE!	#VALUE!	#VALUE!	#VALUE!	107130	#VALUE!	#VALUE!	#VALUE!	#VALUE!
hsa-miR-522-002413	#VALUE!	#VALUE!	#VALUE!	#VALUE!	#VALUE!	6001.05	#VALUE!	87682.5	#VALUE!	#VALUE!	#VALUE!	#VALUE!	#VALUE!	#VALUE!	#VALUE!	#VALUE!	#VALUE!	#VALUE!	#VALUE!	#VALUE!	#VALUE!	#VALUE!	147976	#VALUE!	#VALUE!	#VALUE!	#VALUE!
hsa-miR-523-002386	14.6619	10.9663	37.7656	32.1111	22.5804	6.22468	46.9157	7.24507	698.928	3193.67	330.155	24221.5	23.8844	43.8043	33.2665	30.8458	74.3365	30.8457	49.0438	8.07801	2093.94	42.8731	25.2638	#NUM!	#NUM!	17.5817	122.531
hsa-miR-524-5p-001982	#VALUE!	#VALUE!	#VALUE!	#VALUE!	#VALUE!	#VALUE!	#VALUE!	#VALUE!	#VALUE!	#VALUE!	#VALUE!	#VALUE!	#VALUE!	#VALUE!	#VALUE!	#VALUE!	#VALUE!	#VALUE!	#VALUE!	#VALUE!	#VALUE!	#VALUE!	#VALUE!	#VALUE!	#VALUE!	#VALUE!	#VALUE!
hsa-miR-525-3p-002385	#VALUE!	#VALUE!	#VALUE!	#VALUE!	#VALUE!	#VALUE!	#VALUE!	#VALUE!	#VALUE!	#VALUE!	#VALUE!	#VALUE!	#VALUE!	#VALUE!	#VALUE!	#VALUE!	#VALUE!	#VALUE!	#VALUE!	#VALUE!	#VALUE!	28645.1	#VALUE!	#VALUE!	#VALUE!	#VALUE!	#VALUE!
hsa-miR-525-001174	#VALUE!	#VALUE!	#VALUE!	#VALUE!	#VALUE!	#VALUE!	#VALUE!	#VALUE!	#VALUE!	#VALUE!	#VALUE!	#VALUE!	#VALUE!	#VALUE!	#VALUE!	#VALUE!	#VALUE!	#VALUE!	#VALUE!	#VALUE!	#VALUE!	#VALUE!	#VALUE!	#VALUE!	#VALUE!	#VALUE!	#VALUE!
hsa-miR-526b-002382	#VALUE!	#VALUE!	#VALUE!	#VALUE!	#VALUE!	#VALUE!	#VALUE!	#VALUE!	#VALUE!	#VALUE!	#VALUE!	#VALUE!	#VALUE!	#VALUE!	#VALUE!	#VALUE!	#VALUE!	#VALUE!	#VALUE!	#VALUE!	#VALUE!	#VALUE!	#VALUE!	#VALUE!	#VALUE!	#VALUE!	#VALUE!
hsa-miR-532-3p-002355	46.624	25.3164	77.386	111.74	21.8567	40.2802	54.0417	191.208	176.314	435.039	245.912	557.953	49.3849	30.3159	67.79	23.4904	42.8434	33.4979	39.0703	128.623	133.251	182.911	85.6867	#NUM!	#NUM!	17.3156	151.797
hsa-miR-532-001518	16.5069	8.66981	23.007	31.6471	6.49352	14.2116	17.1722	42.1366	66.9959	92.7966	75.4788	306.555	13.5104	7.60001	20.0287	6.8876	9.91079	10.8905	15.5086	32.6498	74.3882	142.222	24.7267	#NUM!	#NUM!	5.3037	188.706
hsa-miR-539-001286	488.427	100.149	321.795	371.701	49255.6	175.338	313.43	1369.09	224.1	2538.92	228.65	1323.37	504.251	295.497	147.953	368.366	315.392	243.875	516.635	4560.57	124.586	1221.13	160.786	#NUM!	#NUM!	497.999	905.142
hsa-miR-541-002201	#VALUE!	#VALUE!	#VALUE!	#VALUE!	#VALUE!	#VALUE!	#VALUE!	#VALUE!	#VALUE!	#VALUE!	#VALUE!	#VALUE!	#VALUE!	#VALUE!	#VALUE!	#VALUE!	#VALUE!	#VALUE!	#VALUE!	#VALUE!	#VALUE!	#VALUE!	#VALUE!	#VALUE!	#VALUE!	#VALUE!	#VALUE!
hsa-miR-542-3p-001284	5308.18	3220.35	#VALUE!	#VALUE!	#VALUE!	#VALUE!	#VALUE!	#VALUE!	14522.5	14910.1	#VALUE!	#VALUE!	8635.11	3176.01	13568.7	1305.15	#VALUE!	#VALUE!	8933.44	#VALUE!	#VALUE!	#VALUE!	9581.26	#VALUE!	#VALUE!	#VALUE!	#VALUE!
hsa-miR-542-5p-002240	#VALUE!	#VALUE!	#VALUE!	#VALUE!	8599.29	#VALUE!	#VALUE!	7912.95	#VALUE!	6979.95	14066.7	#VALUE!	35119.9	18522.6	#VALUE!	#VALUE!	#VALUE!	13097.5	7161.27	#VALUE!	#VALUE!	#VALUE!	17079.8	#NUM!	#VALUE!	14037.5	#VALUE!
hsa-miR-544-002265	#VALUE!	#VALUE!	#VALUE!	#VALUE!	#VALUE!	#VALUE!	#VALUE!	#VALUE!	#VALUE!	#VALUE!	#VALUE!	#VALUE!	#VALUE!	#VALUE!	#VALUE!	#VALUE!	#VALUE!	#VALUE!	#VALUE!	#VALUE!	#VALUE!	#VALUE!	#VALUE!	#VALUE!	#VALUE!	#VALUE!	#VALUE!
hsa-miR-545-002267	#VALUE!	1221.98	#VALUE!	#VALUE!	44453.2	669.063	5736.69	#VALUE!	51098.8	#VALUE!	204963	13568.8	1427.23	6845.78	1777.95	433.233	22226.6	#VALUE!	#VALUE!	#VALUE!	8945.83	#VALUE!	#VALUE!	#VALUE!	#VALUE!	#VALUE!	#VALUE!
hsa-miR-548a-001538	#VALUE!	#VALUE!	#VALUE!	#VALUE!	#VALUE!	#VALUE!	#VALUE!	#VALUE!	#VALUE!	#VALUE!	#VALUE!	#VALUE!	#VALUE!	#VALUE!	#VALUE!	#VALUE!	#VALUE!	#VALUE!	#VALUE!	#VALUE!	#VALUE!	#VALUE!	#VALUE!	#VALUE!	#VALUE!	#VALUE!	#VALUE!
hsa-miR-548a-5p-002412	#VALUE!	#VALUE!	#VALUE!	#VALUE!	#VALUE!	#VALUE!	#VALUE!	#VALUE!	#VALUE!	#VALUE!	#VALUE!	#VALUE!	#VALUE!	#VALUE!	#VALUE!	#VALUE!	#VALUE!	#VALUE!	#VALUE!	#VALUE!	#VALUE!	#VALUE!	#VALUE!	#VALUE!	#VALUE!	#VALUE!	#VALUE!
hsa-miR-548b-001541	#VALUE!	#VALUE!	#VALUE!	#VALUE!	#VALUE!	#VALUE!	#VALUE!	#VALUE!	#VALUE!	#VALUE!	#VALUE!	#VALUE!	#VALUE!	#VALUE!	#VALUE!	#VALUE!	#VALUE!	#VALUE!	#VALUE!	#VALUE!	#VALUE!	#VALUE!	#VALUE!	#VALUE!	#VALUE!	#VALUE!	#VALUE!
hsa-miR-548b-5p-002408	#VALUE!	4653.18	#VALUE!	14735.4	#VALUE!	6208.37	#VALUE!	6580.59	63523.4	#VALUE!	#VALUE!	#VALUE!	#VALUE!	30152.7	#VALUE!	#VALUE!	3907.41	15181.2	5548.95	#VALUE!	16440.9	#VALUE!	340194	#VALUE!	#VALUE!	#VALUE!	#VALUE!
hsa-miR-548c-001590	#VALUE!	#VALUE!	#VALUE!	#VALUE!	#VALUE!	#VALUE!	#VALUE!	#VALUE!	#VALUE!	#VALUE!	#VALUE!	#VALUE!	#VALUE!	#VALUE!	#VALUE!	#VALUE!	#VALUE!	#VALUE!	#VALUE!	#VALUE!	#VALUE!	#VALUE!	#VALUE!	#VALUE!	#VALUE!	#VALUE!	#VALUE!
hsa-miR-548c-5p-002429	9762.28	#VALUE!	22788.2	19083	#VALUE!	#VALUE!	75647.2	#VALUE!	#VALUE!	#VALUE!	#VALUE!	#VALUE!	#VALUE!	3610.54	#VALUE!	#VALUE!	2932.67	#VALUE!	#VALUE!	#VALUE!	#VALUE!	#VALUE!	#VALUE!	#VALUE!	#VALUE!	#VALUE!	#VALUE!
hsa-miR-548d-001605	#VALUE!	#VALUE!	#VALUE!	#VALUE!	#VALUE!	#VALUE!	#VALUE!	#VALUE!	#VALUE!	#VALUE!	#VALUE!	#VALUE!	#VALUE!	#VALUE!	#VALUE!	#VALUE!	#VALUE!	#VALUE!	#VALUE!	#VALUE!	#VALUE!	#VALUE!	292687	#VALUE!	#VALUE!	#VALUE!	#VALUE!
hsa-miR-548d-5p-002237	#VALUE!	#VALUE!	5374.82	40063.5	9293.47	#VALUE!	18586.9	#VALUE!	#VALUE!	#VALUE!	#VALUE!	#VALUE!	6089.05	#VALUE!	7590.62	1682.04	74864.8	#VALUE!	#VALUE!	17657.6	#VALUE!	#VALUE!	173070	#NUM!	#VALUE!	10141.6	#VALUE!
hsa-miR-551b-001535	1427.23	7101.96	1283.62	8174.99	950.801	1870.23	1972.76	11036.5	65038.2	#VALUE!	42672	#VALUE!	3845.61	1716.2	11237.2	262.832	1108.97	426.973	3526.45	4844.06	#VALUE!	#VALUE!	13133.8	#NUM!	#NUM!	8707.24	6051.18
hsa-miR-556-3p-002345	#VALUE!	#VALUE!	#VALUE!	#VALUE!	#VALUE!	#VALUE!	#VALUE!	#VALUE!	#VALUE!	#VALUE!	#VALUE!	#VALUE!	#VALUE!	#VALUE!	#VALUE!	#VALUE!	#VALUE!	#VALUE!	#VALUE!	#VALUE!	#VALUE!	#VALUE!	#VALUE!	#VALUE!	#VALUE!	#VALUE!	#VALUE!
hsa-miR-556-5p-002344	#VALUE!	#VALUE!	#VALUE!	#VALUE!	#VALUE!	#VALUE!	#VALUE!	#VALUE!	#VALUE!	#VALUE!	#VALUE!	#VALUE!	#VALUE!	#VALUE!	#VALUE!	#VALUE!	#VALUE!	#VALUE!	#VALUE!	#VALUE!	#VALUE!	#VALUE!	#VALUE!	#VALUE!	#VALUE!	#VALUE!	#VALUE!
hsa-miR-561-001528	#VALUE!	#VALUE!	#VALUE!	#VALUE!	#VALUE!	#VALUE!	#VALUE!	#VALUE!	#VALUE!	#VALUE!	#VALUE!	#VALUE!	#VALUE!	#VALUE!	#VALUE!	#VALUE!	#VALUE!	#VALUE!	#VALUE!	#VALUE!	#VALUE!	#VALUE!	#VALUE!	#VALUE!	#VALUE!	#VALUE!	#VALUE!
hsa-miR-570-002347	#VALUE!	#VALUE!	#VALUE!	#VALUE!	#VALUE!	#VALUE!	#VALUE!	#VALUE!	#VALUE!	#VALUE!	#VALUE!	#VALUE!	#VALUE!	#VALUE!	#VALUE!	#VALUE!	#VALUE!	41075.7	#VALUE!	#VALUE!	4566.91	#VALUE!	357356	#VALUE!	#VALUE!	#VALUE!	#VALUE!
hsa-miR-574-3p-002349	2.64451	2.01531	3.36359	4.38933	1.23799	2.40994	4.15544	10.0701	1.58557	2.80694	4.23981	1.92252	11.9339	1.50004	3.32649	1.32869	2.26734	1.99723	2.15547	5.46795	0.542991	6.13898	3.74249	#NUM!	#NUM!	12.1005	7.46426
hsa-miR-576-3p-002351	6714.21	36866	16486.5	12018.8	#VALUE!	#VALUE!	6264.57	#VALUE!	7403.53	8152.35	#VALUE!	#VALUE!	2821.02	8516.24	7622.23	#VALUE!	#VALUE!	#VALUE!	8283.35	3526.45	#VALUE!	#VALUE!	12704	#NUM!	#NUM!	12810.2	25162.7
hsa-miR-576-5p-002350	#VALUE!	#VALUE!	#VALUE!	#VALUE!	#VALUE!	#VALUE!	#VALUE!	#VALUE!	#VALUE!	#VALUE!	#VALUE!	#VALUE!	37823.6	#VALUE!	#VALUE!	#VALUE!	10734.7	#VALUE!	#VALUE!	#VALUE!	#VALUE!	#VALUE!	#VALUE!	#VALUE!	#VALUE!	#VALUE!	#VALUE!
hsa-miR-579-002398	1916.16	2387.03	2805.42	#VALUE!	876.736	1499.22	5134.48	#VALUE!	#VALUE!	#VALUE!	#VALUE!	7527.74	2328.2	1655.44	#VALUE!	#VALUE!	#VALUE!	4359.65	#VALUE!	#VALUE!	#VALUE!	#VALUE!	6084.83	#NUM!	#VALUE!	2085.24	#VALUE!
hsa-miR-582-3p-002399	15694.8	4150.3	63788.1	246974	#VALUE!	#VALUE!	#VALUE!	#VALUE!	#VALUE!	#VALUE!	#VALUE!	#VALUE!	#VALUE!	1283.62	#VALUE!	#VALUE!	1802.77	3025.58	#VALUE!	20580.6	#VALUE!	#VALUE!	20185.1	#VALUE!	#VALUE!	#VALUE!	#VALUE!
hsa-miR-582-5p-001983	4053.64	8180.66	16327.3	8970.67	269.473	1182.81	15446.6	2217.94	7151.35	19043.3	#VALUE!	#VALUE!	#VALUE!	690.263	#VALUE!	460.482	11497.2	4399.12	23396.4	4426.65	1619.13	#VALUE!	10276	#VALUE!	#VALUE!	#VALUE!	#VALUE!
hsa-miR-589-002409	#VALUE!	25780.6	23445.1	#VALUE!	15329.3	9184.6	#VALUE!	#VALUE!	#VALUE!	#VALUE!	#VALUE!	#VALUE!	209559	#VALUE!	#VALUE!	#VALUE!	#VALUE!	#VALUE!	26987.5	#VALUE!	#VALUE!	#VALUE!	#VALUE!	#VALUE!	#VALUE!	#VALUE!	#VALUE!
hsa-miR-590-5p-001984	31.0603	27.1335	64.3559	37.1425	19.6847	33.6375	32.6724	214.673	58.892	24.573	40.5323	102.964	25.8483	26.7599	34.1781	19.6165	65.0284	26.3732	36.4034	95.8695	#VALUE!	543.449	64.5345	#NUM!	#NUM!	92.5397	871.284
hsa-miR-597-001551	#VALUE!	3220.35	7028.5	16452.3	#VALUE!	2300.93	2372.18	2137.93	#VALUE!	#VALUE!	#VALUE!	#VALUE!	1537.11	5841	36082.2	988.434	2114.35	2105.58	48644.9	19714.9	#VALUE!	#VALUE!	11746.9	#VALUE!	#VALUE!	#VALUE!	#VALUE!
hsa-miR-598-001988	131.964	79.7273	358.294	185.593	160.119	49.7629	48.1679	310.403	259.394	1827.93	188.576	3420.52	250.731	81.4024	120.426	91.9641	91.2656	213.634	195.632	84.1564	323.361	3147.53	232.97	#VALUE!	#NUM!	#VALUE!	10254.7
mmu-miR-615-001960	#VALUE!	#VALUE!	#VALUE!	#VALUE!	#VALUE!	#VALUE!	#VALUE!	#VALUE!	#VALUE!	#VALUE!	#VALUE!	#VALUE!	#VALUE!	#VALUE!	#VALUE!	#VALUE!	#VALUE!	#VALUE!	#VALUE!	#VALUE!	#VALUE!	#VALUE!	#VALUE!	#VALUE!	#VALUE!	#VALUE!	#VALUE!
hsa-miR-615-5p-002353	#VALUE!	#VALUE!	#VALUE!	#VALUE!	#VALUE!	#VALUE!	#VALUE!	#VALUE!	#VALUE!	#VALUE!	#VALUE!	#VALUE!	#VALUE!	#VALUE!	#VALUE!	#VALUE!	#VALUE!	#VALUE!	#VALUE!	#VALUE!	19907.2	#VALUE!	#VALUE!	#VALUE!	#VALUE!	#VALUE!	#VALUE!
hsa-miR-616-002414	#VALUE!	#VALUE!	#VALUE!	#VALUE!	#VALUE!	6548.72	#VALUE!	#VALUE!	14442.2	#VALUE!	8581.4	9912.27	#VALUE!	#VALUE!	#VALUE!	#VALUE!	3753.44	#VALUE!	#VALUE!	#VALUE!	3620.57	#VALUE!	8023.41	#VALUE!	#VALUE!	#VALUE!	#VALUE!
hsa-miR-618-001593	1669.27	48108.4	2948.98	5315.54	7517.31	42790.4	10448.4	5374.83	#VALUE!	13521.8	15339.9	#VALUE!	6139.89	2423.71	16046.8	5642.03	5740.65	3315.47	4299.64	5127.36	#VALUE!	80628.4	21859.9	#NUM!	#NUM!	45387.3	107800
hsa-miR-624-002430	#VALUE!	#VALUE!	#VALUE!	#VALUE!	#VALUE!	#VALUE!	#VALUE!	#VALUE!	#VALUE!	#VALUE!	#VALUE!	#VALUE!	#VALUE!	#VALUE!	#VALUE!	#VALUE!	#VALUE!	#VALUE!	#VALUE!	#VALUE!	#VALUE!	#VALUE!	#VALUE!	#VALUE!	#VALUE!	#VALUE!	#VALUE!
hsa-miR-625-002431	903.262	541.944	395.353	941.619	1277.41	546.471	877.346	657.57	14342.4	13326.4	2464.36	10276.1	596.343	760.604	496.62	406.75	627.73	785.245	1559.64	935.115	9008.06	4246.33	3184.83	#NUM!	#NUM!	644.484	4724.68
hsa-miR-627-001560	30194.5	2169.28	51027.9	199773	#VALUE!	33225.4	49701.4	#VALUE!	29634.7	#VALUE!	#VALUE!	25461	4925.32	6144.16	16543.7	#VALUE!	#VALUE!	41562.7	44054.5	12739.3	28172.5	162829	83529.6	#NUM!	#NUM!	3745.65	193503
hsa-miR-628-5p-002433	1.21757	5.01066	2.38833	2.73208	25.581	1.47121	3.01885	2.18556	26.3732	94.9437	5.59059	111.122	2.06909	2.56863	10.6664	17.7408	7.81367	1.37936	0.87904	0.589679	26.9274	6.22037	1.29415	#NUM!	#NUM!	8.74828	9.95899
hsa-miR-629-002436	#VALUE!	8551.73	#VALUE!	11952.3	3036.09	6135.65	28864.3	#VALUE!	#VALUE!	#VALUE!	#VALUE!	#VALUE!	4214.07	19701.3	8340.97	796.759	#VALUE!	5216.99	#VALUE!	#VALUE!	#VALUE!	7517.3	#VALUE!	#VALUE!	#NUM!	#VALUE!	15170.7
hsa-miR-636-002088	9008.06	19728.6	2346.02	1230.47	397.002	318.688	23591.8	262.469	11339	51134.1	1037.58	12651.3	3671.11	2216.4	10565	755.35	8983.1	28984.6	18872.5	419.638	25762.8	5242.37	410.148	#VALUE!	#NUM!	#VALUE!	14057
hsa-miR-642-001592	227.702	201.971	233.455	968.763	183.801	404.781	597.586	1122.11	#VALUE!	7186.14	7246.15	9721.75	1070.45	217.218	254.584	219.793	175.338	368.622	272.101	397.552	#VALUE!	670.922	728.103	#VALUE!	#NUM!	#VALUE!	2500.5
hsa-miR-651-001604	#VALUE!	#VALUE!	#VALUE!	#VALUE!	1358.69	#VALUE!	#VALUE!	#VALUE!	#VALUE!	#VALUE!	#VALUE!	#VALUE!	#VALUE!	#VALUE!	#VALUE!	#VALUE!	#VALUE!	#VALUE!	#VALUE!	#VALUE!	#VALUE!	#VALUE!	#VALUE!	#VALUE!	#VALUE!	#VALUE!	#VALUE!
hsa-miR-652-002352	94.4841	78.8479	79.3962	174.248	43.5017	77.8163	79.0668	192.805	1370.99	1007.81	362.039	2123.16	144.007	99.457	217.369	74.3881	106.079	106.226	129.338	205.786	725.081	637.818	124.155	#NUM!	#NUM!	292.846	377.675
hsa-miR-653-002292	#VALUE!	#VALUE!	#VALUE!	5141.59	19229.1	108399	#VALUE!	#VALUE!	#VALUE!	#VALUE!	#VALUE!	#VALUE!	#VALUE!	#VALUE!	#VALUE!	#VALUE!	8469.13	#VALUE!	#VALUE!	#VALUE!	#VALUE!	#VALUE!	#VALUE!	#VALUE!	#VALUE!	#VALUE!	#VALUE!
hsa-miR-654-3p-002239	#VALUE!	14037.5	9455.9	3231.53	#VALUE!	#VALUE!	#VALUE!	#VALUE!	#VALUE!	#VALUE!	#VALUE!	#VALUE!	#VALUE!	47709.9	#VALUE!	#VALUE!	2685.55	#VALUE!	#VALUE!	#VALUE!	#VALUE!	#VALUE!	#VALUE!	#VALUE!	#VALUE!	#VALUE!	#VALUE!
hsa-miR-654-001611	#VALUE!	33736	#VALUE!	#VALUE!	#VALUE!	#VALUE!	#VALUE!	#VALUE!	#VALUE!	#VALUE!	#VALUE!	#VALUE!	#VALUE!	#VALUE!	#VALUE!	#VALUE!	#VALUE!	#VALUE!	#VALUE!	#VALUE!	#VALUE!	#VALUE!	#VALUE!	#VALUE!	#VALUE!	#VALUE!	#VALUE!
hsa-miR-655-001612	9898.53	1352.11	2143.87	3528.89	38779.4	1341.84	2213.33	3076.35	7013.89	#VALUE!	2793.77	4601.86	7092.1	1108.97	4535.36	490.463	1928.15	8605.25	26267.7	7388.17	29004.7	#VALUE!	1493	#NUM!	#VALUE!	88231.1	#VALUE!
hsa-miR-660-001515	16.9593	8.6578	48.4022	40.0297	6.32472	15.5949	16.4955	104.837	111.585	91.5825	98.8383	214.971	12.6056	9.77435	19.7804	7.77585	23.7853	8.42688	17.2557	48.3687	57.2816	448.201	37.1425	#NUM!	#NUM!	16.4841	629.473
hsa-miR-671-3p-002322	981.605	1379.57	1308.77	2244.22	2719.27	510.936	2294.56	3489.98	6530.59	2132.01	2745.78	#VALUE!	2242.67	16798	1664.64	387.754	3730.1	1139.35	3590.58	1447.15	1696.09	3106.34	1088.4	#NUM!	#NUM!	970.107	1424.26
hsa-miR-672-002327	#VALUE!	#VALUE!	#VALUE!	#VALUE!	#VALUE!	#VALUE!	#VALUE!	#VALUE!	#VALUE!	#VALUE!	#VALUE!	#VALUE!	#VALUE!	#VALUE!	#VALUE!	#VALUE!	#VALUE!	#VALUE!	#VALUE!	#VALUE!	#VALUE!	#VALUE!	#VALUE!	#VALUE!	#VALUE!	#VALUE!	#VALUE!
hsa-miR-674-002021	#VALUE!	#VALUE!	#VALUE!	#VALUE!	#VALUE!	#VALUE!	#VALUE!	#VALUE!	#VALUE!	#VALUE!	#VALUE!	#VALUE!	#VALUE!	#VALUE!	#VALUE!	#VALUE!	#VALUE!	#VALUE!	#VALUE!	#VALUE!	#VALUE!	#VALUE!	#VALUE!	#VALUE!	#VALUE!	#VALUE!	#VALUE!
hsa-miR-708-002341	252.126	244.045	84.6243	648.967	73.1609	221.629	280.917	364.81	366.33	177.294	255.645	762.715	154.023	132.698	476.72	123.297	594.692	272.479	76.162	2176.81	111.895	550.654	146.119	#NUM!	#NUM!	317.145	1332.57
hsa-miR-744-002324	111.585	50.2134	66.4409	128.801	31.4721	56.6891	77.8703	271.913	120.426	201.272	240.851	1140.93	94.484	112.908	59.59	53.8174	59.2194	95.8695	119.843	150.54	71.0125	373.251	106.817	#NUM!	#NUM!	54.3422	182.152
hsa-miR-758-001990	#VALUE!	#VALUE!	#VALUE!	13419.1	#VALUE!	#VALUE!	24356.2	#VALUE!	5224.22	#VALUE!	#VALUE!	#VALUE!	#VALUE!	#VALUE!	14382.2	#VALUE!	3382.8	#VALUE!	3650.81	#VALUE!	#VALUE!	#VALUE!	8737.47	#VALUE!	#NUM!	#VALUE!	17294.2
hsa-miR-871-002354	#VALUE!	#VALUE!	#VALUE!	#VALUE!	#VALUE!	#VALUE!	#VALUE!	#VALUE!	#VALUE!	#VALUE!	#VALUE!	#VALUE!	#VALUE!	#VALUE!	#VALUE!	#VALUE!	#VALUE!	#VALUE!	#VALUE!	#VALUE!	#VALUE!	#VALUE!	#VALUE!	#VALUE!	#VALUE!	#VALUE!	#VALUE!
hsa-miR-872-002264	#VALUE!	#VALUE!	#VALUE!	#VALUE!	#VALUE!	#VALUE!	#VALUE!	#VALUE!	#VALUE!	#VALUE!	#VALUE!	#VALUE!	#VALUE!	#VALUE!	#VALUE!	#VALUE!	#VALUE!	#VALUE!	#VALUE!	#VALUE!	#VALUE!	#VALUE!	#VALUE!	#VALUE!	#VALUE!	#VALUE!	#VALUE!
hsa-miR-873-002356	#VALUE!	#VALUE!	#VALUE!	#VALUE!	1509.65	#VALUE!	#VALUE!	#VALUE!	#VALUE!	#VALUE!	#VALUE!	#VALUE!	#VALUE!	#VALUE!	#VALUE!	#VALUE!	#VALUE!	#VALUE!	#VALUE!	#VALUE!	#VALUE!	#VALUE!	#VALUE!	#VALUE!	#VALUE!	#VALUE!	#VALUE!
hsa-miR-874-002268	3461.06	8006.74	3352.45	19175.8	#VALUE!	5345.09	11268.4	55839.6	10015.9	#VALUE!	37902.3	28884.4	197159	3848.29	20867.9	#VALUE!	1857.31	1913.5	8457.42	13911.6	17780.4	103409	13465.7	#VALUE!	#VALUE!	#VALUE!	#VALUE!
hsa-miR-875-3p-002204	#VALUE!	#VALUE!	#VALUE!	#VALUE!	#VALUE!	#VALUE!	#VALUE!	#VALUE!	#VALUE!	#VALUE!	#VALUE!	#VALUE!	#VALUE!	#VALUE!	#VALUE!	#VALUE!	#VALUE!	#VALUE!	#VALUE!	#VALUE!	#VALUE!	#VALUE!	#VALUE!	#VALUE!	#VALUE!	#VALUE!	#VALUE!
hsa-miR-876-3p-002225	2641.24	#VALUE!	#VALUE!	#VALUE!	1799.03	13475	#VALUE!	#VALUE!	#VALUE!	#VALUE!	#VALUE!	#VALUE!	#VALUE!	13615.9	#VALUE!	#VALUE!	#VALUE!	#VALUE!	#VALUE!	#VALUE!	#VALUE!	#VALUE!	13521.8	#VALUE!	#VALUE!	#VALUE!	#VALUE!
hsa-miR-876-5p-002205	#VALUE!	#VALUE!	#VALUE!	72465.2	3200.32	#VALUE!	#VALUE!	#VALUE!	#VALUE!	#VALUE!	#VALUE!	#VALUE!	#VALUE!	20652.1	#VALUE!	2169.28	#VALUE!	#VALUE!	#VALUE!	#VALUE!	#VALUE!	#VALUE!	#VALUE!	#VALUE!	#VALUE!	#VALUE!	#VALUE!
hsa-miR-885-3p-002372	#VALUE!	#VALUE!	#VALUE!	#VALUE!	#VALUE!	#VALUE!	#VALUE!	#VALUE!	#VALUE!	#VALUE!	#VALUE!	#VALUE!	#VALUE!	#VALUE!	#VALUE!	#VALUE!	#VALUE!	#VALUE!	#VALUE!	#VALUE!	#VALUE!	#VALUE!	#VALUE!	#VALUE!	#VALUE!	#VALUE!	#VALUE!
hsa-miR-885-5p-002296	1329.8	440.806	2392	1806.52	1455.2	1235.6	2204.14	1640.59	1411.49	#VALUE!	#VALUE!	1921.48	2838.67	576.429	#VALUE!	1742.57	3382.8	428.454	1343.7	1335.35	480.37	#VALUE!	4202.41	#NUM!	#NUM!	14452.2	771.755
hsa-miR-886-3p-002194	15.1579	18.2143	14.016	64.5793	36.6058	45.0358	33.3589	180.393	218.577	227.701	203.516	1245.92	33.9655	23.8349	6.45313	37.1168	12.1257	30.803	53.6684	19.6302	73.6188	38.1603	161.792	#NUM!	#NUM!	44.9422	78.6841
hsa-miR-886-5p-002193	54.3422	49.146	31.691	169.954	50.985	83.4014	44.8178	402.823	234.428	133.436	217.519	519.147	89.2016	85.2721	16.427	123.041	53.15	92.3474	91.7096	75.5312	65.6172	81.5154	312.779	#NUM!	#NUM!	108.534	152.959
hsa-miR-887-002374	#VALUE!	#VALUE!	#VALUE!	#VALUE!	#VALUE!	#VALUE!	#VALUE!	#VALUE!	#VALUE!	#VALUE!	#VALUE!	#VALUE!	#VALUE!	#VALUE!	#VALUE!	#VALUE!	#VALUE!	#VALUE!	#VALUE!	#VALUE!	#VALUE!	#VALUE!	#VALUE!	#VALUE!	#VALUE!	#VALUE!	#VALUE!
hsa-miR-888-002212	#VALUE!	#VALUE!	#VALUE!	#VALUE!	1804.02	#VALUE!	#VALUE!	20087.4	#VALUE!	#VALUE!	#VALUE!	#VALUE!	12962	1152.86	#VALUE!	#VALUE!	63611.4	#VALUE!	#VALUE!	#VALUE!	#VALUE!	#VALUE!	#VALUE!	#VALUE!	#VALUE!	#VALUE!	#VALUE!
hsa-miR-889-002202	30069.2	1023.29	2975.67	109154	#VALUE!	83298.4	5300.82	#VALUE!	#VALUE!	#VALUE!	3883.12	6779.67	#VALUE!	2055.11	3986.76	#VALUE!	4442.02	#VALUE!	6356.42	#VALUE!	#VALUE!	36358.4	2179.83	#VALUE!	#VALUE!	#VALUE!	#VALUE!
hsa-miR-890-002209	151.797	3964.71	1537.11	2753.41	412.715	2521.38	3082.75	3029.79	500.075	23315.5	9654.59	#VALUE!	4554.25	446.031	10254.7	229.603	5282.48	377.151	335.228	3959.22	880.392	4081.84	2846.55	#NUM!	#NUM!	5109.62	4959.57
hsa-miR-891a-002191	#VALUE!	#VALUE!	#VALUE!	#VALUE!	#VALUE!	#VALUE!	#VALUE!	#VALUE!	9020.54	#VALUE!	#VALUE!	#VALUE!	#VALUE!	#VALUE!	#VALUE!	#VALUE!	#VALUE!	#VALUE!	#VALUE!	#VALUE!	#VALUE!	#VALUE!	28250.7	#VALUE!	#VALUE!	#VALUE!	#VALUE!
hsa-miR-891b-002210	#VALUE!	#VALUE!	#VALUE!	#VALUE!	#VALUE!	#VALUE!	#VALUE!	#VALUE!	#VALUE!	#VALUE!	#VALUE!	#VALUE!	#VALUE!	78206.4	#VALUE!	#VALUE!	#VALUE!	#VALUE!	#VALUE!	#VALUE!	#VALUE!	#VALUE!	#VALUE!	#VALUE!	#VALUE!	#VALUE!	#VALUE!
hsa-miR-892a-002195	#VALUE!	#VALUE!	#VALUE!	#VALUE!	#VALUE!	#VALUE!	#VALUE!	#VALUE!	#VALUE!	#VALUE!	#VALUE!	#VALUE!	#VALUE!	#VALUE!	#VALUE!	#VALUE!	#VALUE!	#VALUE!	#VALUE!	#VALUE!	#VALUE!	#VALUE!	#VALUE!	#VALUE!	#VALUE!	#VALUE!	#VALUE!
hsa-miR-147-000469	#VALUE!	#VALUE!	#VALUE!	#VALUE!	#VALUE!	#VALUE!	#VALUE!	#VALUE!	#VALUE!	#VALUE!	#VALUE!	#VALUE!	#VALUE!	#VALUE!	#VALUE!	#VALUE!	#VALUE!	48510.2	#VALUE!	#VALUE!	#VALUE!	#VALUE!	#VALUE!	#VALUE!	#VALUE!	#VALUE!	#VALUE!
hsa-miR-208-000511	#VALUE!	#VALUE!	#VALUE!	#VALUE!	#VALUE!	#VALUE!	#VALUE!	#VALUE!	#VALUE!	#VALUE!	#VALUE!	#VALUE!	#VALUE!	#VALUE!	#VALUE!	#VALUE!	#VALUE!	#VALUE!	#VALUE!	#VALUE!	#VALUE!	#VALUE!	#VALUE!	#VALUE!	#VALUE!	#VALUE!	#VALUE!
hsa-miR-211-000514	10952.7	#VALUE!	#VALUE!	#VALUE!	#VALUE!	#VALUE!	#VALUE!	#VALUE!	#VALUE!	#VALUE!	26560.6	#VALUE!	#VALUE!	#VALUE!	#VALUE!	#VALUE!	15793	#VALUE!	#VALUE!	#VALUE!	#VALUE!	#VALUE!	62000.8	#NUM!	#VALUE!	12917.1	#VALUE!
hsa-miR-212-000515	220.25	142.025	279.557	362.29	433.233	169.366	290.219	127.646	181.774	444.18	862.272	345.371	368.111	339.202	342.747	151.167	177.663	871.888	709.177	275.9	82.0824	1156.86	238.36	#NUM!	#NUM!	273.614	4987.15
hsa-miR-219-1-3p-002095	#VALUE!	#VALUE!	#VALUE!	#VALUE!	#VALUE!	#VALUE!	#VALUE!	#VALUE!	#VALUE!	7995.65	5630.31	#VALUE!	#VALUE!	#VALUE!	#VALUE!	#VALUE!	#VALUE!	10831.9	#VALUE!	#VALUE!	#VALUE!	#VALUE!	73629.7	#VALUE!	#VALUE!	#VALUE!	#VALUE!
hsa-miR-219-2-3p-002390	13097.5	#VALUE!	#VALUE!	#VALUE!	#VALUE!	#VALUE!	#VALUE!	#VALUE!	#VALUE!	#VALUE!	#VALUE!	#VALUE!	#VALUE!	#VALUE!	#VALUE!	#VALUE!	#VALUE!	#VALUE!	#VALUE!	#VALUE!	#VALUE!	#VALUE!	#VALUE!	#VALUE!	#VALUE!	#VALUE!	#VALUE!
hsa-miR-220-000523	#VALUE!	#VALUE!	#VALUE!	#VALUE!	#VALUE!	#VALUE!	#VALUE!	#VALUE!	#VALUE!	#VALUE!	#VALUE!	#VALUE!	#VALUE!	#VALUE!	#VALUE!	#VALUE!	#VALUE!	#VALUE!	#VALUE!	#VALUE!	#VALUE!	#VALUE!	#VALUE!	#VALUE!	#VALUE!	#VALUE!	#VALUE!
hsa-miR-220b-002206	#VALUE!	#VALUE!	141359	#VALUE!	#VALUE!	#VALUE!	#VALUE!	#VALUE!	#VALUE!	#VALUE!	#VALUE!	#VALUE!	#VALUE!	#VALUE!	#VALUE!	#VALUE!	#VALUE!	#VALUE!	#VALUE!	#VALUE!	#VALUE!	#VALUE!	#VALUE!	#VALUE!	#VALUE!	#VALUE!	#VALUE!
hsa-miR-220c-002211	#VALUE!	#VALUE!	#VALUE!	#VALUE!	#VALUE!	#VALUE!	#VALUE!	#VALUE!	#VALUE!	#VALUE!	#VALUE!	#VALUE!	#VALUE!	#VALUE!	#VALUE!	#VALUE!	#VALUE!	#VALUE!	#VALUE!	#VALUE!	#VALUE!	#VALUE!	#VALUE!	#VALUE!	#VALUE!	#VALUE!	#VALUE!
hsa-miR-298-002190	#VALUE!	#VALUE!	#VALUE!	#VALUE!	#VALUE!	#VALUE!	#VALUE!	#VALUE!	#VALUE!	#VALUE!	#VALUE!	#VALUE!	#VALUE!	#VALUE!	#VALUE!	#VALUE!	#VALUE!	#VALUE!	#VALUE!	#VALUE!	#VALUE!	#VALUE!	#VALUE!	#VALUE!	#VALUE!	#VALUE!	#VALUE!
hsa-miR-325-000540	#VALUE!	#VALUE!	#VALUE!	#VALUE!	#VALUE!	#VALUE!	#VALUE!	#VALUE!	#VALUE!	#VALUE!	#VALUE!	#VALUE!	#VALUE!	#VALUE!	#VALUE!	#VALUE!	#VALUE!	#VALUE!	#VALUE!	#VALUE!	#VALUE!	#VALUE!	#VALUE!	#VALUE!	#VALUE!	#VALUE!	#VALUE!
hsa-miR-346-000553	1464.3	71964.7	#VALUE!	#VALUE!	19403.1	#VALUE!	#VALUE!	#VALUE!	#VALUE!	#VALUE!	#VALUE!	#VALUE!	118047	#VALUE!	#VALUE!	#VALUE!	#VALUE!	#VALUE!	#VALUE!	192034	#VALUE!	#VALUE!	#VALUE!	#NUM!	#VALUE!	19921	#VALUE!
hsa-miR-376c-002122	101.688	71.5065	244.552	122.956	72.5046	91.3288	121.6	655.294	252.826	295.088	268.914	160.008	152.641	94.3533	126.238	60.5057	89.1399	66.4409	126.676	401.151	43.0219	3215.89	84.2147	#NUM!	#NUM!	484.046	1885.85
hsa-miR-384-000574	51063.3	#VALUE!	#VALUE!	#VALUE!	#VALUE!	65626.9	#VALUE!	#VALUE!	#VALUE!	#VALUE!	#VALUE!	#VALUE!	#VALUE!	#VALUE!	#VALUE!	#VALUE!	#VALUE!	#VALUE!	#VALUE!	#VALUE!	#VALUE!	#VALUE!	#VALUE!	#NUM!	#VALUE!	28944.5	#VALUE!
hsa-miR-412-001023	#VALUE!	#VALUE!	#VALUE!	#VALUE!	#VALUE!	#VALUE!	#VALUE!	#VALUE!	#VALUE!	#VALUE!	#VALUE!	#VALUE!	#VALUE!	#VALUE!	#VALUE!	#VALUE!	#VALUE!	#VALUE!	#VALUE!	#VALUE!	#VALUE!	#VALUE!	#VALUE!	#VALUE!	#VALUE!	#VALUE!	#VALUE!
hsa-miR-448-001029	#VALUE!	#VALUE!	#VALUE!	#VALUE!	#VALUE!	#VALUE!	#VALUE!	#VALUE!	117802	#VALUE!	#VALUE!	#VALUE!	#VALUE!	#VALUE!	#VALUE!	#VALUE!	#VALUE!	#VALUE!	#VALUE!	#VALUE!	#VALUE!	#VALUE!	1696.09	#VALUE!	#VALUE!	#VALUE!	#VALUE!
hsa-miR-492-001039	#VALUE!	#VALUE!	18807.2	#VALUE!	#VALUE!	34998.4	#VALUE!	#VALUE!	#VALUE!	#VALUE!	#VALUE!	#VALUE!	#VALUE!	#VALUE!	17366.2	#VALUE!	#VALUE!	#VALUE!	#VALUE!	#VALUE!	#VALUE!	21724	#VALUE!	#VALUE!	#VALUE!	#VALUE!	#VALUE!
hsa-miR-506-001050	#VALUE!	#VALUE!	#VALUE!	#VALUE!	#VALUE!	#VALUE!	#VALUE!	#VALUE!	#VALUE!	#VALUE!	#VALUE!	#VALUE!	#VALUE!	5796.64	#VALUE!	#VALUE!	#VALUE!	6325.66	#VALUE!	116180	#VALUE!	#VALUE!	#VALUE!	#VALUE!	#VALUE!	#VALUE!	#VALUE!
hsa-miR-509-3-5p-002155	#VALUE!	#VALUE!	#VALUE!	#VALUE!	#VALUE!	#VALUE!	#VALUE!	#VALUE!	#VALUE!	#VALUE!	#VALUE!	#VALUE!	#VALUE!	#VALUE!	#VALUE!	#VALUE!	#VALUE!	#VALUE!	#VALUE!	#VALUE!	#VALUE!	#VALUE!	#VALUE!	#VALUE!	#VALUE!	#VALUE!	#VALUE!
hsa-miR-511-001111	308.473	710.652	781.444	8713.28	2403.63	703.789	872.493	1833.01	1719.77	2221.01	1054.25	2793.77	390.181	564.567	415.297	#VALUE!	539.694	#VALUE!	1632.65	1936.18	680.759	#VALUE!	860.48	#NUM!	#NUM!	1420.32	5849.1
hsa-miR-517b-001152	#VALUE!	#VALUE!	#VALUE!	#VALUE!	#VALUE!	#VALUE!	#VALUE!	#VALUE!	#VALUE!	#VALUE!	#VALUE!	#VALUE!	#VALUE!	#VALUE!	#VALUE!	#VALUE!	#VALUE!	#VALUE!	#VALUE!	#VALUE!	#VALUE!	67612.5	#VALUE!	#VALUE!	#NUM!	#VALUE!	29717
hsa-miR-519c-001163	#VALUE!	#VALUE!	#VALUE!	#VALUE!	#VALUE!	#VALUE!	#VALUE!	#VALUE!	#VALUE!	#VALUE!	#VALUE!	#VALUE!	#VALUE!	#VALUE!	#VALUE!	#VALUE!	#VALUE!	#VALUE!	#VALUE!	#VALUE!	#VALUE!	#VALUE!	#VALUE!	#VALUE!	#VALUE!	#VALUE!	#VALUE!
hsa-miR-520b-001116	#VALUE!	#VALUE!	#VALUE!	#VALUE!	#VALUE!	#VALUE!	#VALUE!	#VALUE!	#VALUE!	#VALUE!	#VALUE!	#VALUE!	#VALUE!	#VALUE!	#VALUE!	#VALUE!	#VALUE!	79573.5	#VALUE!	#VALUE!	#VALUE!	#VALUE!	#VALUE!	#VALUE!	#VALUE!	#VALUE!	#VALUE!
hsa-miR-520e-001119	#VALUE!	#VALUE!	#VALUE!	#VALUE!	#VALUE!	#VALUE!	#VALUE!	#VALUE!	#VALUE!	#VALUE!	#VALUE!	#VALUE!	#VALUE!	#VALUE!	#VALUE!	#VALUE!	#VALUE!	#VALUE!	#VALUE!	#VALUE!	#VALUE!	#VALUE!	#VALUE!	#VALUE!	#VALUE!	#VALUE!	#VALUE!
hsa-miR-520f-001120	#VALUE!	#VALUE!	#VALUE!	#VALUE!	#VALUE!	#VALUE!	#VALUE!	#VALUE!	#VALUE!	#VALUE!	#VALUE!	#VALUE!	#VALUE!	#VALUE!	#VALUE!	#VALUE!	#VALUE!	#VALUE!	#VALUE!	#VALUE!	#VALUE!	#VALUE!	229479	#VALUE!	#VALUE!	#VALUE!	#VALUE!
