# Supplementary material for: Analysis of Deregulated microRNAs and Their Target Genes in Gastric Cancer
Source: PLoS One. 2015 Jul 14;10(7):e0132327. doi: 10.1371/journal.pone.0132327 (PMC4501563; doi:10.1371/journal.pone.0132327)
Supplement: S2 Table — (XLSX) [file pone.0132327.s002.xlsx]

## Sheet: Sheet1
Block Type	96fast
Chemistry	TAQMAN
Experiment File Name	C:\Documents and Settings\INSTR-USER\Desktop\EXPERIMENTS\miR raiska violeta-milda\2014-10-03 miR.eds
Experiment Run End Time	2014-10-03 17:18:32 PM EEST
Instrument Type	sds7500fast
Passive Reference	ROX
Well	Sample Name	Target Name	Task	Reporter	Quencher	RQ	RQ Min	RQ Max	Cт	Cт Mean	Cт SD	ΔCт	ΔCт Mean	ΔCт SE	HK Control ΔCт Mean	HK Control ΔCт SE	ΔΔCт	Automatic Ct Threshold	Ct Threshold	Automatic Baseline	Baseline Start	Baseline End	Efficiency	Comments	BADROX	HIGHSD	NOAMP	NOSIGNAL	ZPR	EXPFAIL	BLFAIL
A1	G1435K	miR-375	UNKNOWN	FAM	NFQ-MGB				18.4004	18.324	0.108036							FALSE	0.2	TRUE	3	14	1		N	N	N	N	N	N	N
A2	G1435K	miR-375	UNKNOWN	FAM	NFQ-MGB				18.2476	18.324	0.108036							FALSE	0.2	TRUE	3	13	1		N	N	N	N	N	N	N
A3	G1435K	miR-223	UNKNOWN	FAM	NFQ-MGB	1	0.764423	1.30818	23.3195	23.3672	0.0674889		5.04319	0.0900738			0	FALSE	0.2	TRUE	3	18	1		N	N	N	N	N	N	N
A4	G1435K	miR-223	UNKNOWN	FAM	NFQ-MGB	1	0.764423	1.30818	23.4149	23.3672	0.0674889		5.04319	0.0900738			0	FALSE	0.2	TRUE	3	19	1		N	N	N	N	N	N	N
A5	G1435K	miR-127	UNKNOWN	FAM	NFQ-MGB	1	0.778272	1.2849	25.159	25.1941	0.0495809		6.87009	0.0840538			0	FALSE	0.2	TRUE	3	20	1		N	N	N	N	N	N	N
A6	G1435K	miR-127	UNKNOWN	FAM	NFQ-MGB	1	0.778272	1.2849	25.2291	25.1941	0.0495809		6.87009	0.0840538			0	FALSE	0.2	TRUE	3	19	1		N	N	N	N	N	N	N
A7	G1435K	miR-27a	UNKNOWN	FAM	NFQ-MGB	1	0.793374	1.26044	21.2235	21.2098	0.0193579		2.88585	0.0776098			0	FALSE	0.2	TRUE	3	17	1		N	N	N	N	N	N	N
A8	G1435K	miR-27a	UNKNOWN	FAM	NFQ-MGB	1	0.793374	1.26044	21.1962	21.2098	0.0193579		2.88585	0.0776098			0	FALSE	0.2	TRUE	3	15	1		N	N	N	N	N	N	N
B1	G1497A	miR-375	UNKNOWN	FAM	NFQ-MGB				18.7224	18.7423	0.0280867							FALSE	0.2	TRUE	3	14	1		N	N	N	N	N	N	N
B2	G1497A	miR-375	UNKNOWN	FAM	NFQ-MGB				18.7621	18.7423	0.0280867							FALSE	0.2	TRUE	3	13	1		N	N	N	N	N	N	N
B3	G1497A	miR-223	UNKNOWN	FAM	NFQ-MGB	5.73324	4.55543	7.21557	21.3406	21.2661	0.105366		2.52384	0.0771064			-2.51935	FALSE	0.2	TRUE	3	16	1		N	N	N	N	N	N	N
B4	G1497A	miR-223	UNKNOWN	FAM	NFQ-MGB	5.73324	4.55543	7.21557	21.1916	21.2661	0.105366		2.52384	0.0771064			-2.51935	FALSE	0.2	TRUE	3	16	1		N	N	N	N	N	N	N
B5	G1497A	miR-127	UNKNOWN	FAM	NFQ-MGB	1.77337	1.54328	2.03777	24.7437	24.7859	0.0596152		6.0436	0.0465985			-0.826495	FALSE	0.2	TRUE	3	20	1		N	N	N	N	N	N	N
B6	G1497A	miR-127	UNKNOWN	FAM	NFQ-MGB	1.77337	1.54328	2.03777	24.828	24.7859	0.0596152		6.0436	0.0465985			-0.826495	FALSE	0.2	TRUE	3	20	1		N	N	N	N	N	N	N
B7	G1497A	miR-27a	UNKNOWN	FAM	NFQ-MGB	3.80973	3.39323	4.27735	19.6651	19.6984	0.0471708		0.956161	0.0388197			-1.92969	FALSE	0.2	TRUE	3	14	1		N	N	N	N	N	N	N
B8	G1497A	miR-27a	UNKNOWN	FAM	NFQ-MGB	3.80973	3.39323	4.27735	19.7318	19.6984	0.0471708		0.956161	0.0388197			-1.92969	FALSE	0.2	TRUE	3	14	1		N	N	N	N	N	N	N
C1	G1509K	miR-375	UNKNOWN	FAM	NFQ-MGB				17.6863	17.6836	0.00382626							FALSE	0.2	TRUE	3	13	1		N	N	N	N	N	N	N
C2	G1509K	miR-375	UNKNOWN	FAM	NFQ-MGB				17.6809	17.6836	0.00382626							FALSE	0.2	TRUE	3	13	1		N	N	N	N	N	N	N
C3	G1509K	miR-223	UNKNOWN	FAM	NFQ-MGB	1.83917	1.72965	1.95563	21.8273	21.8477	0.0288608		4.16413	0.0205862			-0.879057	FALSE	0.2	TRUE	3	16	1		N	N	N	N	N	N	N
C4	G1509K	miR-223	UNKNOWN	FAM	NFQ-MGB	1.83917	1.72965	1.95563	21.8681	21.8477	0.0288608		4.16413	0.0205862			-0.879057	FALSE	0.2	TRUE	3	17	1		N	N	N	N	N	N	N
C5	G1509K	miR-127	UNKNOWN	FAM	NFQ-MGB	0.725179	0.648642	0.810748	25.0546	25.0173	0.0527517		7.33368	0.0373991			0.463591	FALSE	0.2	TRUE	3	19	1		N	N	N	N	N	N	N
C6	G1509K	miR-127	UNKNOWN	FAM	NFQ-MGB	0.725179	0.648642	0.810748	24.98	25.0173	0.0527517		7.33368	0.0373991			0.463591	FALSE	0.2	TRUE	3	19	1		N	N	N	N	N	N	N
C7	G1509K	miR-27a	UNKNOWN	FAM	NFQ-MGB	0.771771	0.692386	0.860259	20.9069	20.9432	0.0513288		3.2596	0.0363956			0.373755	FALSE	0.2	TRUE	3	16	1		N	N	N	N	N	N	N
C8	G1509K	miR-27a	UNKNOWN	FAM	NFQ-MGB	0.771771	0.692386	0.860259	20.9795	20.9432	0.0513288		3.2596	0.0363956			0.373755	FALSE	0.2	TRUE	3	15	1		N	N	N	N	N	N	N
D1	G1511A	miR-375	UNKNOWN	FAM	NFQ-MGB				17.9483	17.9323	0.0226433							FALSE	0.2	TRUE	3	13	1		N	N	N	N	N	N	N
D2	G1511A	miR-375	UNKNOWN	FAM	NFQ-MGB				17.9163	17.9323	0.0226433							FALSE	0.2	TRUE	3	11	1		N	N	N	N	N	N	N
D3	G1511A	miR-223	UNKNOWN	FAM	NFQ-MGB	3.92261	3.73953	4.11464	21.0044	21.0037	0.000979156		3.07138	0.0160262			-1.97181	FALSE	0.2	TRUE	3	15	1		N	N	N	N	N	N	N
D4	G1511A	miR-223	UNKNOWN	FAM	NFQ-MGB	3.92261	3.73953	4.11464	21.003	21.0037	0.000979156		3.07138	0.0160262			-1.97181	FALSE	0.2	TRUE	3	16	1		N	N	N	N	N	N	N
D5	G1511A	miR-127	UNKNOWN	FAM	NFQ-MGB	1.0466	0.996431	1.09929	24.7406	24.7367	0.00545953		6.80439	0.0164701			-0.0657072	FALSE	0.2	TRUE	3	18	1		N	N	N	N	N	N	N
D6	G1511A	miR-127	UNKNOWN	FAM	NFQ-MGB	1.0466	0.996431	1.09929	24.7329	24.7367	0.00545953		6.80439	0.0164701			-0.0657072	FALSE	0.2	TRUE	3	18	1		N	N	N	N	N	N	N
D7	G1511A	miR-27a	UNKNOWN	FAM	NFQ-MGB	2.38275	2.27162	2.49932	19.5652	19.5655	0.000512506		1.63322	0.0160153			-1.25263	FALSE	0.2	TRUE	3	15	1		N	N	N	N	N	N	N
D8	G1511A	miR-27a	UNKNOWN	FAM	NFQ-MGB	2.38275	2.27162	2.49932	19.5659	19.5655	0.000512506		1.63322	0.0160153			-1.25263	FALSE	0.2	TRUE	3	14	1		N	N	N	N	N	N	N
E1	G1512A	miR-375	UNKNOWN	FAM	NFQ-MGB				18.5272	18.5603	0.0467945							FALSE	0.2	TRUE	3	13	1		N	N	N	N	N	N	N
E2	G1512A	miR-375	UNKNOWN	FAM	NFQ-MGB				18.5934	18.5603	0.0467945							FALSE	0.2	TRUE	3	14	1		N	N	N	N	N	N	N
E3	G1512A	miR-223	UNKNOWN	FAM	NFQ-MGB	5.34316			Undetermined	21.1858			2.6255				-2.41769	FALSE	0.2	TRUE	3	39	1		N	N	Y	N	N	Y	N
E4	G1512A	miR-223	UNKNOWN	FAM	NFQ-MGB	5.34316			21.1858	21.1858			2.6255				-2.41769	FALSE	0.2	TRUE	3	16	1		N	N	N	N	N	N	N
E5	G1512A	miR-127	UNKNOWN	FAM	NFQ-MGB	0.632641	0.521598	0.767325	26.1466	26.091	0.0786548		7.53063	0.0647159			0.660541	FALSE	0.2	TRUE	3	20	1		N	N	N	N	N	N	N
E6	G1512A	miR-127	UNKNOWN	FAM	NFQ-MGB	0.632641	0.521598	0.767325	26.0353	26.091	0.0786548		7.53063	0.0647159			0.660541	FALSE	0.2	TRUE	3	21	1		N	N	N	N	N	N	N
E7	G1512A	miR-27a	UNKNOWN	FAM	NFQ-MGB	2.02664	1.83591	2.23718	20.4289	20.4271	0.00262322		1.86676	0.0331406			-1.01909	FALSE	0.2	TRUE	3	16	1		N	N	N	N	N	N	N
E8	G1512A	miR-27a	UNKNOWN	FAM	NFQ-MGB	2.02664	1.83591	2.23718	20.4252	20.4271	0.00262322		1.86676	0.0331406			-1.01909	FALSE	0.2	TRUE	3	15	1		N	N	N	N	N	N	N
F1	G1524K	miR-375	UNKNOWN	FAM	NFQ-MGB				Undetermined									FALSE	0.2	TRUE	3	39	1		Y	N	N	Y	Y	Y	Y
F2	G1524K	miR-375	UNKNOWN	FAM	NFQ-MGB				20.3235	20.3235								FALSE	0.2	TRUE	3	14	1		N	N	N	N	N	N	N
F3	G1524K	miR-223	UNKNOWN	FAM	NFQ-MGB	44.0724			19.8544	19.9049	0.0715067		-0.418614				-5.4618	FALSE	0.2	TRUE	3	14	1		N	N	N	N	N	N	N
F4	G1524K	miR-223	UNKNOWN	FAM	NFQ-MGB	44.0724			19.9555	19.9049	0.0715067		-0.418614				-5.4618	FALSE	0.2	TRUE	3	15	1		N	N	N	N	N	N	N
F5	G1524K	miR-127	UNKNOWN	FAM	NFQ-MGB	1.13979			27.0233	27.0049	0.0259867		6.68133				-0.188765	FALSE	0.2	TRUE	3	21	1		N	N	N	N	N	N	N
F6	G1524K	miR-127	UNKNOWN	FAM	NFQ-MGB	1.13979			26.9865	27.0049	0.0259867		6.68133				-0.188765	FALSE	0.2	TRUE	3	22	1		N	N	N	N	N	N	N
F8	G1524K	miR-27a	UNKNOWN	FAM	NFQ-MGB	0.480017			21.2687	24.2682	4.24197		3.94469				1.05884	FALSE	0.2	TRUE	3	16	1		N	Y	N	N	N	N	N
F9	G1524K	miR-27a	UNKNOWN	FAM	NFQ-MGB	0.480017			27.2678	24.2682	4.24197		3.94469				1.05884	FALSE	0.2	TRUE	3	21	1		N	Y	N	N	N	N	N
G1	G1515K	miR-375	UNKNOWN	FAM	NFQ-MGB				20.3842	20.3461	0.0537821							FALSE	0.2	TRUE	3	16	1		N	N	N	N	N	N	N
G2	G1515K	miR-375	UNKNOWN	FAM	NFQ-MGB				20.3081	20.3461	0.0537821							FALSE	0.2	TRUE	3	15	1		N	N	N	N	N	N	N
G3	G1515K	miR-223	UNKNOWN	FAM	NFQ-MGB	4.58639	3.90183	5.39105	23.1533	23.192	0.0546169		2.84583	0.0542011			-2.19736	FALSE	0.2	TRUE	3	17	1		N	N	N	N	N	N	N
G4	G1515K	miR-223	UNKNOWN	FAM	NFQ-MGB	4.58639	3.90183	5.39105	23.2306	23.192	0.0546169		2.84583	0.0542011			-2.19736	FALSE	0.2	TRUE	3	18	1		N	N	N	N	N	N	N
G5	G1515K	miR-127	UNKNOWN	FAM	NFQ-MGB	0.975555	0.870943	1.09273	27.2525	27.2519	0.000749877		6.9058	0.0380334			0.0357046	FALSE	0.2	TRUE	3	23	1		N	N	N	N	N	N	N
G6	G1515K	miR-127	UNKNOWN	FAM	NFQ-MGB	0.975555	0.870943	1.09273	27.2514	27.2519	0.000749877		6.9058	0.0380334			0.0357046	FALSE	0.2	TRUE	3	21	1		N	N	N	N	N	N	N
G7	G1515K	miR-27a	UNKNOWN	FAM	NFQ-MGB	2.07012	1.84815	2.31875	22.1819	22.1823	0.000461255		1.83614	0.0380311			-1.04971	FALSE	0.2	TRUE	3	17	1		N	N	N	N	N	N	N
G8	G1515K	miR-27a	UNKNOWN	FAM	NFQ-MGB	2.07012	1.84815	2.31875	22.1826	22.1823	0.000461255		1.83614	0.0380311			-1.04971	FALSE	0.2	TRUE	3	17	1		N	N	N	N	N	N	N
H1	cDNR control	miR-375	NTC	FAM	NFQ-MGB				Undetermined									FALSE	0.2	TRUE	3	39	1		N	N	N	N	N	N	N
H2	cDNR control	miR-375	NTC	FAM	NFQ-MGB				Undetermined									FALSE	0.2	TRUE	3	39	1		N	N	N	N	N	N	N
H3	cDNR control	miR-223	NTC	FAM	NFQ-MGB				Undetermined									FALSE	0.2	TRUE	3	39	1		N	N	N	N	N	N	N
H4	cDNR control	miR-223	NTC	FAM	NFQ-MGB				Undetermined									FALSE	0.2	TRUE	3	39	1		N	N	N	N	N	N	N
H5	cDNR control	miR-127	NTC	FAM	NFQ-MGB				Undetermined									FALSE	0.2	TRUE	3	39	1		N	N	N	N	N	N	N
H6	cDNR control	miR-127	NTC	FAM	NFQ-MGB				Undetermined									FALSE	0.2	TRUE	3	38	1		N	N	N	N	N	N	N
H7	cDNR control	miR-27a	NTC	FAM	NFQ-MGB				38.5314									FALSE	0.2	TRUE	3	33	1		N	N	N	N	N	N	N
H8	cDNR control	miR-27a	NTC	FAM	NFQ-MGB				Undetermined									FALSE	0.2	TRUE	3	39	1		N	N	N	N	N	N	N
Analysis Type	Singleplex
Endogenous Control	miR-375
RQ Min/Max Confidence Level	95.0
Reference Sample	G1435K

## Sheet: Sheet2
Block Type	96fast
Chemistry	TAQMAN
Experiment File Name	C:\Documents and Settings\INSTR-USER\Desktop\EXPERIMENTS\miR raiska violeta-milda\2014-10-06miR.eds
Experiment Run End Time	2014-10-06 16:53:53 PM EEST
Instrument Type	sds7500fast
Passive Reference	ROX
Well	Sample Name	Target Name	Task	Reporter	Quencher	RQ	RQ Min	RQ Max	Cт	Cт Mean	Cт SD	ΔCт	ΔCт Mean	ΔCт SE	HK Control ΔCт Mean	HK Control ΔCт SE	ΔΔCт	Automatic Ct Threshold	Ct Threshold	Automatic Baseline	Baseline Start	Baseline End	Efficiency	Comments	HIGHSD	NOAMP	EXPFAIL
A1	G1525K	miR-375	UNKNOWN	FAM	NFQ-MGB	1	0.063954	15.6362	22.0619	21.5163	0.771614		-6.51699	0.921948			0	FALSE	0.2	TRUE	3	17	1		Y	N	N
A2	G1540A	miR-375	UNKNOWN	FAM	NFQ-MGB	0.727602	0.101964	5.19209	20.2673	19.9322	0.473902		-6.05821	0.658918			0.458778	FALSE	0.2	TRUE	3	16	1		N	N	N
A3	G1551A	miR-375	UNKNOWN	FAM	NFQ-MGB	0.0157929	0.00732507	0.0340495	24.0029	23.7606	0.342711		-0.53241	0.257599			5.98458	FALSE	0.2	TRUE	3	19	1		N	N	N
A4	G1552A	miR-375	UNKNOWN	FAM	NFQ-MGB	1.59316	0.480616	5.28104	21.5426	21.2119	0.467684		-7.18888	0.40183			-0.671889	FALSE	0.2	TRUE	3	16	1		N	N	N
A5	G1554K	miR-375	UNKNOWN	FAM	NFQ-MGB	0.94185	0.207334	4.27851	22.8844	22.4188	0.658426		-6.43056	0.507487			0.0864305	FALSE	0.2	TRUE	3	17	1		Y	N	N
A6	G1555K	miR-375	UNKNOWN	FAM	NFQ-MGB	1.53827	0.345095	6.85685	20.9304	20.456	0.670959		-7.1383	0.501142			-0.621305	FALSE	0.2	TRUE	3	16	1		Y	N	N
A7	G1556A	miR-375	UNKNOWN	FAM	NFQ-MGB	1.17815	0.129283	10.7364	21.0796	20.8674	0.300127		-6.75351	0.740919			-0.236522	FALSE	0.2	TRUE	3	15	1		N	N	N
A8	G1564K	miR-375	UNKNOWN	FAM	NFQ-MGB	0.790962	0.259539	2.41051	21.4413	21.0704	0.52452		-6.17867	0.373643			0.33832	FALSE	0.2	TRUE	3	16	1		Y	N	N
A9	G1581A	miR-375	UNKNOWN	FAM	NFQ-MGB	0.350287	0.0503985	2.43462	23.1007	22.5008	0.848318		-5.0036	0.650084			1.51339	FALSE	0.2	TRUE	3	18	1		Y	N	N
A10	G1763A	miR-375	UNKNOWN	FAM	NFQ-MGB	0.746225	0.108309	5.14135	23.6054	22.9628	0.908865		-6.09468	0.64715			0.422318	FALSE	0.2	TRUE	3	19	1		Y	N	N
A11	G1515K	miR-375	UNKNOWN	FAM	NFQ-MGB	0.79729			22.4873	22.4873			-6.19017				0.326824	FALSE	0.2	TRUE	3	17	1		N	N	N
A12		miR-375	NTC	FAM	NFQ-MGB				Undetermined									FALSE	0.2	TRUE	3	39	1		N	N	N
B1	G1525K	miR-375	UNKNOWN	FAM	NFQ-MGB	1	0.063954	15.6362	20.9707	21.5163	0.771614		-6.51699	0.921948			0	FALSE	0.2	TRUE	3	16	1		Y	N	N
B2	G1540A	miR-375	UNKNOWN	FAM	NFQ-MGB	0.727602	0.101964	5.19209	19.5971	19.9322	0.473902		-6.05821	0.658918			0.458778	FALSE	0.2	TRUE	3	14	1		N	N	N
B3	G1551A	miR-375	UNKNOWN	FAM	NFQ-MGB	0.0157929	0.00732507	0.0340495	23.5183	23.7606	0.342711		-0.53241	0.257599			5.98458	FALSE	0.2	TRUE	3	19	1		N	N	N
B4	G1552A	miR-375	UNKNOWN	FAM	NFQ-MGB	1.59316	0.480616	5.28104	20.8812	21.2119	0.467684		-7.18888	0.40183			-0.671889	FALSE	0.2	TRUE	3	15	1		N	N	N
B5	G1554K	miR-375	UNKNOWN	FAM	NFQ-MGB	0.94185	0.207334	4.27851	21.9532	22.4188	0.658426		-6.43056	0.507487			0.0864305	FALSE	0.2	TRUE	3	17	1		Y	N	N
B6	G1555K	miR-375	UNKNOWN	FAM	NFQ-MGB	1.53827	0.345095	6.85685	19.9815	20.456	0.670959		-7.1383	0.501142			-0.621305	FALSE	0.2	TRUE	3	15	1		Y	N	N
B7	G1556A	miR-375	UNKNOWN	FAM	NFQ-MGB	1.17815	0.129283	10.7364	20.6552	20.8674	0.300127		-6.75351	0.740919			-0.236522	FALSE	0.2	TRUE	3	15	1		N	N	N
B8	G1564K	miR-375	UNKNOWN	FAM	NFQ-MGB	0.790962	0.259539	2.41051	20.6995	21.0704	0.52452		-6.17867	0.373643			0.33832	FALSE	0.2	TRUE	3	16	1		Y	N	N
B9	G1581A	miR-375	UNKNOWN	FAM	NFQ-MGB	0.350287	0.0503985	2.43462	21.901	22.5008	0.848318		-5.0036	0.650084			1.51339	FALSE	0.2	TRUE	3	17	1		Y	N	N
B10	G1763A	miR-375	UNKNOWN	FAM	NFQ-MGB	0.746225	0.108309	5.14135	22.3201	22.9628	0.908865		-6.09468	0.64715			0.422318	FALSE	0.2	TRUE	3	17	1		Y	N	N
B11	G1515K	miR-375	UNKNOWN	FAM	NFQ-MGB	0.79729			Undetermined	22.4873			-6.19017				0.326824	FALSE	0.2	TRUE	3	39	1		N	N	Y
B12		miR-375	NTC	FAM	NFQ-MGB				Undetermined									FALSE	0.2	TRUE	3	39	1		N	N	N
C1	G1525K	miR-223	UNKNOWN	FAM	NFQ-MGB	1	0.108972	9.17671	22.5513	22.563	0.016527		-5.47026	0.743257			0	FALSE	0.2	TRUE	3	17	1		N	N	N
C2	G1540A	miR-223	UNKNOWN	FAM	NFQ-MGB	0.330577	0.0582437	1.87627	22.2475	22.1171	0.18452		-3.87332	0.582155			1.59694	FALSE	0.2	TRUE	3	17	1		N	N	N
C3	G1551A	miR-223	UNKNOWN	FAM	NFQ-MGB	0.0114008	0.00345044	0.0376697	25.6686	25.2775	0.553112		0.984468	0.400747			6.45473	FALSE	0.2	TRUE	3	20	1		Y	N	N
C4	G1552A	miR-223	UNKNOWN	FAM	NFQ-MGB	0.214058	0.0596771	0.767816	25.5168	25.1544	0.512492		-3.24634	0.428284			2.22392	FALSE	0.2	TRUE	3	20	1		Y	N	N
C5	G1554K	miR-223	UNKNOWN	FAM	NFQ-MGB	0.249251	0.0908848	0.683572	25.6548	25.3834	0.383799		-3.46593	0.338278			2.00433	FALSE	0.2	TRUE	3	20	1		N	N	N
C6	G1555K	miR-223	UNKNOWN	FAM	NFQ-MGB	0.307889	0.158763	0.597089	23.9761	23.8235	0.215728		-3.77074	0.222081			1.69952	FALSE	0.2	TRUE	3	19	1		N	N	N
C7	G1556A	miR-223	UNKNOWN	FAM	NFQ-MGB	0.235145	0.0224041	2.46801	24.5818	24.239	0.48471		-3.38188	0.788286			2.08838	FALSE	0.2	TRUE	3	20	1		N	N	N
C8	G1564K	miR-223	UNKNOWN	FAM	NFQ-MGB	0.092321	0.0776358	0.109784	25.2524	25.216	0.051496		-2.03306	0.0580891			3.4372	FALSE	0.2	TRUE	3	20	1		N	N	N
C9	G1581A	miR-223	UNKNOWN	FAM	NFQ-MGB	0.308941	0.14552	0.655888	23.7593	23.7288	0.0432177		-3.77566	0.25243			1.6946	FALSE	0.2	TRUE	3	18	1		N	N	N
C10	G1763A	miR-223	UNKNOWN	FAM	NFQ-MGB	0.0498073	0.0396039	0.0626395	27.9257	27.9147	0.015649		-1.14276	0.0768629			4.3275	FALSE	0.2	TRUE	3	22	1		N	N	N
C11	G1515K	miR-223	UNKNOWN	FAM	NFQ-MGB	0.0396194	0.000295862	5.3055	26.2603	27.8648	2.26922		-0.812611	1.64204			4.65765	FALSE	0.2	TRUE	3	21	1		Y	N	N
D1	G1525K	miR-223	UNKNOWN	FAM	NFQ-MGB	1	0.108972	9.17671	22.5747	22.563	0.016527		-5.47026	0.743257			0	FALSE	0.2	TRUE	3	17	1		N	N	N
D2	G1540A	miR-223	UNKNOWN	FAM	NFQ-MGB	0.330577	0.0582437	1.87627	21.9866	22.1171	0.18452		-3.87332	0.582155			1.59694	FALSE	0.2	TRUE	3	17	1		N	N	N
D3	G1551A	miR-223	UNKNOWN	FAM	NFQ-MGB	0.0114008	0.00345044	0.0376697	24.8864	25.2775	0.553112		0.984468	0.400747			6.45473	FALSE	0.2	TRUE	3	19	1		Y	N	N
D4	G1552A	miR-223	UNKNOWN	FAM	NFQ-MGB	0.214058	0.0596771	0.767816	24.792	25.1544	0.512492		-3.24634	0.428284			2.22392	FALSE	0.2	TRUE	3	20	1		Y	N	N
D5	G1554K	miR-223	UNKNOWN	FAM	NFQ-MGB	0.249251	0.0908848	0.683572	25.112	25.3834	0.383799		-3.46593	0.338278			2.00433	FALSE	0.2	TRUE	3	20	1		N	N	N
D6	G1555K	miR-223	UNKNOWN	FAM	NFQ-MGB	0.307889	0.158763	0.597089	23.671	23.8235	0.215728		-3.77074	0.222081			1.69952	FALSE	0.2	TRUE	3	18	1		N	N	N
D7	G1556A	miR-223	UNKNOWN	FAM	NFQ-MGB	0.235145	0.0224041	2.46801	23.8963	24.239	0.48471		-3.38188	0.788286			2.08838	FALSE	0.2	TRUE	3	19	1		N	N	N
D8	G1564K	miR-223	UNKNOWN	FAM	NFQ-MGB	0.092321	0.0776358	0.109784	25.1796	25.216	0.051496		-2.03306	0.0580891			3.4372	FALSE	0.2	TRUE	3	19	1		N	N	N
D9	G1581A	miR-223	UNKNOWN	FAM	NFQ-MGB	0.308941	0.14552	0.655888	23.6982	23.7288	0.0432177		-3.77566	0.25243			1.6946	FALSE	0.2	TRUE	3	19	1		N	N	N
D10	G1763A	miR-223	UNKNOWN	FAM	NFQ-MGB	0.0498073	0.0396039	0.0626395	27.9036	27.9147	0.015649		-1.14276	0.0768629			4.3275	FALSE	0.2	TRUE	3	23	1		N	N	N
D11	G1515K	miR-223	UNKNOWN	FAM	NFQ-MGB	0.0396194	0.000295862	5.3055	29.4694	27.8648	2.26922		-0.812611	1.64204			4.65765	FALSE	0.2	TRUE	3	24	1		Y	N	N
E1	G1525K	miR-127	UNKNOWN	FAM	NFQ-MGB				27.2901	28.0333	1.05099							FALSE	0.2	TRUE	3	22	1		Y	N	N
E2	G1540A	miR-127	UNKNOWN	FAM	NFQ-MGB				25.423	25.9904	0.802348							FALSE	0.2	TRUE	3	21	1		Y	N	N
E3	G1551A	miR-127	UNKNOWN	FAM	NFQ-MGB				24.3804	24.293	0.123545							FALSE	0.2	TRUE	3	20	1		N	N	N
E4	G1552A	miR-127	UNKNOWN	FAM	NFQ-MGB				28.1725	28.4007	0.322808							FALSE	0.2	TRUE	3	23	1		N	N	N
E5	G1554K	miR-127	UNKNOWN	FAM	NFQ-MGB				28.6474	28.8493	0.28559							FALSE	0.2	TRUE	3	24	1		N	N	N
E6	G1555K	miR-127	UNKNOWN	FAM	NFQ-MGB				27.4329	27.5943	0.228257							FALSE	0.2	TRUE	3	22	1		N	N	N
E7	G1556A	miR-127	UNKNOWN	FAM	NFQ-MGB				26.911	27.6209	1.00391							FALSE	0.2	TRUE	3	22	1		Y	N	N
E8	G1564K	miR-127	UNKNOWN	FAM	NFQ-MGB				27.2943	27.2491	0.0640066							FALSE	0.2	TRUE	3	22	1		N	N	N
E9	G1581A	miR-127	UNKNOWN	FAM	NFQ-MGB				27.2539	27.5044	0.354364							FALSE	0.2	TRUE	3	22	1		N	N	N
E10	G1763A	miR-127	UNKNOWN	FAM	NFQ-MGB				28.9814	29.0574	0.107568							FALSE	0.2	TRUE	3	24	1		N	N	N
E11	G1515K	miR-127	UNKNOWN	FAM	NFQ-MGB				29.0262	28.6775	0.493182							FALSE	0.2	TRUE	3	24	1		N	N	N
F1	G1525K	miR-127	UNKNOWN	FAM	NFQ-MGB				28.7765	28.0333	1.05099							FALSE	0.2	TRUE	3	23	1		Y	N	N
F2	G1540A	miR-127	UNKNOWN	FAM	NFQ-MGB				26.5577	25.9904	0.802348							FALSE	0.2	TRUE	3	21	1		Y	N	N
F3	G1551A	miR-127	UNKNOWN	FAM	NFQ-MGB				24.2057	24.293	0.123545							FALSE	0.2	TRUE	3	18	1		N	N	N
F4	G1552A	miR-127	UNKNOWN	FAM	NFQ-MGB				28.629	28.4007	0.322808							FALSE	0.2	TRUE	3	23	1		N	N	N
F5	G1554K	miR-127	UNKNOWN	FAM	NFQ-MGB				29.0513	28.8493	0.28559							FALSE	0.2	TRUE	3	24	1		N	N	N
F6	G1555K	miR-127	UNKNOWN	FAM	NFQ-MGB				27.7557	27.5943	0.228257							FALSE	0.2	TRUE	3	23	1		N	N	N
F7	G1556A	miR-127	UNKNOWN	FAM	NFQ-MGB				28.3308	27.6209	1.00391							FALSE	0.2	TRUE	3	23	1		Y	N	N
F8	G1564K	miR-127	UNKNOWN	FAM	NFQ-MGB				27.2038	27.2491	0.0640066							FALSE	0.2	TRUE	3	22	1		N	N	N
F9	G1581A	miR-127	UNKNOWN	FAM	NFQ-MGB				27.755	27.5044	0.354364							FALSE	0.2	TRUE	3	23	1		N	N	N
F10	G1763A	miR-127	UNKNOWN	FAM	NFQ-MGB				29.1335	29.0574	0.107568							FALSE	0.2	TRUE	3	24	1		N	N	N
F11	G1515K	miR-127	UNKNOWN	FAM	NFQ-MGB				28.3287	28.6775	0.493182							FALSE	0.2	TRUE	3	23	1		N	N	N
G1	G1525K	miR-27a	UNKNOWN	FAM	NFQ-MGB	1	0.0346602	28.8515	24.1346	24.9823	1.19884		-3.05099	1.12735			0	FALSE	0.2	TRUE	3	19	1		Y	N	N
G2	G1540A	miR-27a	UNKNOWN	FAM	NFQ-MGB	3.06977	0.528746	17.8223	21.1603	21.3213	0.227694		-4.66912	0.589749			-1.61813	FALSE	0.2	TRUE	3	16	1		N	N	N
G3	G1551A	miR-27a	UNKNOWN	FAM	NFQ-MGB	1.03705	0.740989	1.45141	21.2608	21.1895	0.100722		-3.10347	0.112713			-0.0524883	FALSE	0.2	TRUE	3	16	1		N	N	N
G4	G1552A	miR-27a	UNKNOWN	FAM	NFQ-MGB	4.09812	1.4856	11.3049	23.5671	23.3148	0.356815		-5.08595	0.340237			-2.03496	FALSE	0.2	TRUE	3	18	1		N	N	N
G5	G1554K	miR-27a	UNKNOWN	FAM	NFQ-MGB	2.49602	0.953895	6.53123	24.2272	24.4787	0.355651		-4.37061	0.322528			-1.31963	FALSE	0.2	TRUE	3	19	1		N	N	N
G6	G1555K	miR-27a	UNKNOWN	FAM	NFQ-MGB	1.394	0.633583	3.06706	23.8546	24.0641	0.296166		-3.53022	0.264401			-0.479231	FALSE	0.2	TRUE	3	19	1		N	N	N
G7	G1556A	miR-27a	UNKNOWN	FAM	NFQ-MGB	4.51608	0.534521	38.1556	22.4848	22.3948	0.127166		-5.22606	0.715548			-2.17507	FALSE	0.2	TRUE	3	17	1		N	N	N
G8	G1564K	miR-27a	UNKNOWN	FAM	NFQ-MGB	1.24124	0.587513	2.62235	24.133	23.8863	0.348855		-3.36276	0.250795			-0.311777	FALSE	0.2	TRUE	3	19	1		N	N	N
G9	G1581A	miR-27a	UNKNOWN	FAM	NFQ-MGB	3.39209	1.27783	9.00459	22.4806	22.6913	0.297902		-4.81316	0.327353			-1.76218	FALSE	0.2	TRUE	3	17	1		N	N	N
G10	G1763A	miR-27a	UNKNOWN	FAM	NFQ-MGB	3.99831	1.39931	11.4245	23.6633	24.0071	0.486089		-5.05037	0.352032			-1.99939	FALSE	0.2	TRUE	3	19	1		N	N	N
G11	G1515K	miR-27a	UNKNOWN	FAM	NFQ-MGB	5.43453			23.1843	23.1843			-5.49314				-2.44216	FALSE	0.2	TRUE	3	17	1		N	N	N
H1	G1525K	miR-27a	UNKNOWN	FAM	NFQ-MGB	1	0.0346602	28.8515	25.83	24.9823	1.19884		-3.05099	1.12735			0	FALSE	0.2	TRUE	3	19	1		Y	N	N
H2	G1540A	miR-27a	UNKNOWN	FAM	NFQ-MGB	3.06977	0.528746	17.8223	21.4823	21.3213	0.227694		-4.66912	0.589749			-1.61813	FALSE	0.2	TRUE	3	16	1		N	N	N
H3	G1551A	miR-27a	UNKNOWN	FAM	NFQ-MGB	1.03705	0.740989	1.45141	21.1183	21.1895	0.100722		-3.10347	0.112713			-0.0524883	FALSE	0.2	TRUE	3	16	1		N	N	N
H4	G1552A	miR-27a	UNKNOWN	FAM	NFQ-MGB	4.09812	1.4856	11.3049	23.0625	23.3148	0.356815		-5.08595	0.340237			-2.03496	FALSE	0.2	TRUE	3	18	1		N	N	N
H5	G1554K	miR-27a	UNKNOWN	FAM	NFQ-MGB	2.49602	0.953895	6.53123	24.7302	24.4787	0.355651		-4.37061	0.322528			-1.31963	FALSE	0.2	TRUE	3	20	1		N	N	N
H6	G1555K	miR-27a	UNKNOWN	FAM	NFQ-MGB	1.394	0.633583	3.06706	24.2735	24.0641	0.296166		-3.53022	0.264401			-0.479231	FALSE	0.2	TRUE	3	20	1		N	N	N
H7	G1556A	miR-27a	UNKNOWN	FAM	NFQ-MGB	4.51608	0.534521	38.1556	22.3049	22.3948	0.127166		-5.22606	0.715548			-2.17507	FALSE	0.2	TRUE	3	18	1		N	N	N
H8	G1564K	miR-27a	UNKNOWN	FAM	NFQ-MGB	1.24124	0.587513	2.62235	23.6397	23.8863	0.348855		-3.36276	0.250795			-0.311777	FALSE	0.2	TRUE	3	19	1		N	N	N
H9	G1581A	miR-27a	UNKNOWN	FAM	NFQ-MGB	3.39209	1.27783	9.00459	22.9019	22.6913	0.297902		-4.81316	0.327353			-1.76218	FALSE	0.2	TRUE	3	17	1		N	N	N
H10	G1763A	miR-27a	UNKNOWN	FAM	NFQ-MGB	3.99831	1.39931	11.4245	24.3508	24.0071	0.486089		-5.05037	0.352032			-1.99939	FALSE	0.2	TRUE	3	19	1		N	N	N
H11	G1515K	miR-27a	UNKNOWN	FAM	NFQ-MGB	5.43453			Undetermined	23.1843			-5.49314				-2.44216	FALSE	0.2	TRUE	3	39	1		N	Y	Y
Analysis Type	Singleplex
Endogenous Control	miR-127
RQ Min/Max Confidence Level	95.0
Reference Sample	G1525K

## Sheet: Sheet3
Block Type	96fast
Chemistry	TAQMAN
Experiment File Name	C:\Documents and Settings\INSTR-USER\Desktop\EXPERIMENTS\miR raiska violeta-milda\2014-10-07miR.eds
Experiment Run End Time	2014-10-07 16:38:08 PM EEST
Instrument Type	sds7500fast
Passive Reference	ROX
Well	Sample Name	Target Name	Task	Reporter	Quencher	RQ	RQ Min	RQ Max	Cт	Cт Mean	Cт SD	ΔCт	ΔCт Mean	ΔCт SE	HK Control ΔCт Mean	HK Control ΔCт SE	ΔΔCт	Automatic Ct Threshold	Ct Threshold	Automatic Baseline	Baseline Start	Baseline End	Efficiency	Comments	HIGHSD	EXPFAIL
A1	G1008/2	miR-375	UNKNOWN	FAM	NFQ-MGB				22.3509	22.0949	0.3621							FALSE	0.2	TRUE	3	17	1		N	N
A2	G1012/2	miR-375	UNKNOWN	FAM	NFQ-MGB				21.2769	21.1454	0.18588							FALSE	0.2	TRUE	3	15	1		N	N
A3	G1013/2	miR-375	UNKNOWN	FAM	NFQ-MGB				23.239	23.1407	0.13909							FALSE	0.2	TRUE	3	18	1		N	N
A4	G1043/2	miR-375	UNKNOWN	FAM	NFQ-MGB				22.7439	22.6011	0.201872							FALSE	0.2	TRUE	3	18	1		N	N
A5	G1049/2	miR-375	UNKNOWN	FAM	NFQ-MGB				25.8983	25.8334	0.0917331							FALSE	0.2	TRUE	3	20	1		N	N
A6	G1062/2	miR-375	UNKNOWN	FAM	NFQ-MGB				24.7933	24.6583	0.190883							FALSE	0.2	TRUE	3	19	1		N	N
A7	G1074/2	miR-375	UNKNOWN	FAM	NFQ-MGB				26.0929	26.106	0.0185163							FALSE	0.2	TRUE	3	21	1		N	N
A8	G1075/2	miR-375	UNKNOWN	FAM	NFQ-MGB				20.8794	20.6829	0.27785							FALSE	0.2	TRUE	3	15	1		N	N
A9	G1076/2	miR-375	UNKNOWN	FAM	NFQ-MGB				23.7502	23.7602	0.0141398							FALSE	0.2	TRUE	3	19	1		N	N
A10	G1080/2	miR-375	UNKNOWN	FAM	NFQ-MGB				27.9298	27.9004	0.0415359							FALSE	0.2	TRUE	3	23	1		N	N
A11	G1515K	miR-375	UNKNOWN	FAM	NFQ-MGB				21.8164	21.9038	0.123627							FALSE	0.2	TRUE	3	16	1		N	N
A12		miR-375	NTC	FAM	NFQ-MGB				Undetermined									FALSE	0.2	TRUE	3	39	1		N	N
B1	G1008/2	miR-375	UNKNOWN	FAM	NFQ-MGB				21.8389	22.0949	0.3621							FALSE	0.2	TRUE	3	16	1		N	N
B2	G1012/2	miR-375	UNKNOWN	FAM	NFQ-MGB				21.014	21.1454	0.18588							FALSE	0.2	TRUE	3	15	1		N	N
B3	G1013/2	miR-375	UNKNOWN	FAM	NFQ-MGB				23.0423	23.1407	0.13909							FALSE	0.2	TRUE	3	18	1		N	N
B4	G1043/2	miR-375	UNKNOWN	FAM	NFQ-MGB				22.4584	22.6011	0.201872							FALSE	0.2	TRUE	3	17	1		N	N
B5	G1049/2	miR-375	UNKNOWN	FAM	NFQ-MGB				25.7685	25.8334	0.0917331							FALSE	0.2	TRUE	3	20	1		N	N
B6	G1062/2	miR-375	UNKNOWN	FAM	NFQ-MGB				24.5234	24.6583	0.190883							FALSE	0.2	TRUE	3	19	1		N	N
B7	G1074/2	miR-375	UNKNOWN	FAM	NFQ-MGB				26.1191	26.106	0.0185163							FALSE	0.2	TRUE	3	21	1		N	N
B8	G1075/2	miR-375	UNKNOWN	FAM	NFQ-MGB				20.4865	20.6829	0.27785							FALSE	0.2	TRUE	3	15	1		N	N
B9	G1076/2	miR-375	UNKNOWN	FAM	NFQ-MGB				23.7702	23.7602	0.0141398							FALSE	0.2	TRUE	3	19	1		N	N
B10	G1080/2	miR-375	UNKNOWN	FAM	NFQ-MGB				27.871	27.9004	0.0415359							FALSE	0.2	TRUE	3	23	1		N	N
B11	G1515K	miR-375	UNKNOWN	FAM	NFQ-MGB				21.9912	21.9038	0.123627							FALSE	0.2	TRUE	3	17	1		N	N
B12		miR-375	NTC	FAM	NFQ-MGB				Undetermined									FALSE	0.2	TRUE	3	39	1		N	N
C1	G1008/2	miR-223	UNKNOWN	FAM	NFQ-MGB	1	0.454159	2.20187	18.2944	18.3614	0.0947137		-3.73351	0.264657			0	FALSE	0.2	TRUE	3	12	1		N	N
C2	G1012/2	miR-223	UNKNOWN	FAM	NFQ-MGB	0.0910891	0.061253	0.135458	20.8892	20.8685	0.0292735		-0.276935	0.133057			3.45658	FALSE	0.2	TRUE	3	15	1		N	N
C3	G1013/2	miR-223	UNKNOWN	FAM	NFQ-MGB	0.528869	0.394037	0.709839	20.3181	20.3262	0.0113547		-2.8145	0.0986787			0.919017	FALSE	0.2	TRUE	3	15	1		N	N
C4	G1043/2	miR-223	UNKNOWN	FAM	NFQ-MGB	5.24261	3.42428	8.02648	16.4818	16.4773	0.00631596		-6.1238	0.142815			-2.39028	FALSE	0.2	TRUE	3	11	1		N	N
C5	G1049/2	miR-223	UNKNOWN	FAM	NFQ-MGB	44.1839	34.0867	57.272	16.5765	16.6344	0.0819847		-9.19896	0.0869956			-5.46545	FALSE	0.2	TRUE	3	10	1		N	N
C6	G1062/2	miR-223	UNKNOWN	FAM	NFQ-MGB	1.77451	1.06153	2.96636	20.2045	20.0974	0.151414		-4.56093	0.172283			-0.82742	FALSE	0.2	TRUE	3	15	1		N	N
C7	G1074/2	miR-223	UNKNOWN	FAM	NFQ-MGB	17.0018	12.2356	23.6248	18.3944	18.2849	0.154894		-7.82113	0.110306			-4.08762	FALSE	0.2	TRUE	3	12	1		N	N
C8	G1075/2	miR-223	UNKNOWN	FAM	NFQ-MGB	0.0117881	0.00615476	0.0225775	23.4502	23.3559	0.133273		2.67301	0.217901			6.40653	FALSE	0.2	TRUE	3	18	1		N	N
C9	G1076/2	miR-223	UNKNOWN	FAM	NFQ-MGB	0.0840126	0.0783018	0.09014	23.5786	23.6	0.0302392		-0.160262	0.0236045			3.57325	FALSE	0.2	TRUE	3	19	1		N	N
C10	G1080/2	miR-223	UNKNOWN	FAM	NFQ-MGB	257.234	232.433	284.68	16.1771	16.1599	0.0242051		-11.7404	0.0339935			-8.00694	FALSE	0.2	TRUE	3	10	1		N	N
C11	G1515K	miR-223	UNKNOWN	FAM	NFQ-MGB	0.0108131	0.00825746	0.0141596	24.6783	24.7013	0.0326264		2.79757	0.0904106			6.53108	FALSE	0.2	TRUE	3	19	1		N	N
D1	G1008/2	miR-223	UNKNOWN	FAM	NFQ-MGB	1	0.454159	2.20187	18.4284	18.3614	0.0947137		-3.73351	0.264657			0	FALSE	0.2	TRUE	3	13	1		N	N
D2	G1012/2	miR-223	UNKNOWN	FAM	NFQ-MGB	0.0910891	0.061253	0.135458	20.8478	20.8685	0.0292735		-0.276935	0.133057			3.45658	FALSE	0.2	TRUE	3	16	1		N	N
D3	G1013/2	miR-223	UNKNOWN	FAM	NFQ-MGB	0.528869	0.394037	0.709839	20.3342	20.3262	0.0113547		-2.8145	0.0986787			0.919017	FALSE	0.2	TRUE	3	15	1		N	N
D4	G1043/2	miR-223	UNKNOWN	FAM	NFQ-MGB	5.24261	3.42428	8.02648	16.4729	16.4773	0.00631596		-6.1238	0.142815			-2.39028	FALSE	0.2	TRUE	3	11	1		N	N
D5	G1049/2	miR-223	UNKNOWN	FAM	NFQ-MGB	44.1839	34.0867	57.272	16.6924	16.6344	0.0819847		-9.19896	0.0869956			-5.46545	FALSE	0.2	TRUE	3	11	1		N	N
D6	G1062/2	miR-223	UNKNOWN	FAM	NFQ-MGB	1.77451	1.06153	2.96636	19.9903	20.0974	0.151414		-4.56093	0.172283			-0.82742	FALSE	0.2	TRUE	3	14	1		N	N
D7	G1074/2	miR-223	UNKNOWN	FAM	NFQ-MGB	17.0018	12.2356	23.6248	18.1754	18.2849	0.154894		-7.82113	0.110306			-4.08762	FALSE	0.2	TRUE	3	13	1		N	N
D8	G1075/2	miR-223	UNKNOWN	FAM	NFQ-MGB	0.0117881	0.00615476	0.0225775	23.2617	23.3559	0.133273		2.67301	0.217901			6.40653	FALSE	0.2	TRUE	3	18	1		N	N
D9	G1076/2	miR-223	UNKNOWN	FAM	NFQ-MGB	0.0840126	0.0783018	0.09014	23.6214	23.6	0.0302392		-0.160262	0.0236045			3.57325	FALSE	0.2	TRUE	3	19	1		N	N
D10	G1080/2	miR-223	UNKNOWN	FAM	NFQ-MGB	257.234	232.433	284.68	16.1428	16.1599	0.0242051		-11.7404	0.0339935			-8.00694	FALSE	0.2	TRUE	3	11	1		N	N
D11	G1515K	miR-223	UNKNOWN	FAM	NFQ-MGB	0.0108131	0.00825746	0.0141596	24.7244	24.7013	0.0326264		2.79757	0.0904106			6.53108	FALSE	0.2	TRUE	3	20	1		N	N
E1	G1008/2	miR-127	UNKNOWN	FAM	NFQ-MGB	1	0.447745	2.23341	28.4845	28.5683	0.118597		6.47342	0.269427			0	FALSE	0.2	TRUE	3	23	1		N	N
E2	G1012/2	miR-127	UNKNOWN	FAM	NFQ-MGB	1.28154	0.838069	1.95968	27.3158	27.261	0.0775205		6.11554	0.14241			-0.357881	FALSE	0.2	TRUE	3	23	1		N	N
E3	G1013/2	miR-127	UNKNOWN	FAM	NFQ-MGB	15.4452	11.4975	20.7485	25.6539	25.665	0.0156597		2.52433	0.0989729			-3.94909	FALSE	0.2	TRUE	3	21	1		N	N
E4	G1043/2	miR-127	UNKNOWN	FAM	NFQ-MGB	18.5434	12.1138	28.3858	24.864	24.8617	0.00321665		2.26058	0.142763			-4.21284	FALSE	0.2	TRUE	3	19	1		N	N
E5	G1049/2	miR-127	UNKNOWN	FAM	NFQ-MGB	482.779	383.056	608.463	23.349	23.3916	0.0601911		-2.4418	0.077582			-8.91522	FALSE	0.2	TRUE	3	18	1		N	N
E6	G1062/2	miR-127	UNKNOWN	FAM	NFQ-MGB	10.2885	6.0278	17.5607	27.6508	27.7688	0.166845		3.11047	0.179267			-3.36296	FALSE	0.2	TRUE	3	22	1		N	N
E7	G1074/2	miR-127	UNKNOWN	FAM	NFQ-MGB	131.811	116.078	149.676	25.4966	25.5371	0.0573561		-0.568907	0.0426179			-7.04233	FALSE	0.2	TRUE	3	20	1		N	N
E8	G1075/2	miR-127	UNKNOWN	FAM	NFQ-MGB	1.16213	0.646165	2.09009	26.9281	26.9396	0.0163058		6.25665	0.196807			-0.216768	FALSE	0.2	TRUE	3	21	1		N	N
E9	G1076/2	miR-127	UNKNOWN	FAM	NFQ-MGB	9.72823	7.58591	12.4756	27.0343	26.9515	0.117099		3.19124	0.0834033			-3.28218	FALSE	0.2	TRUE	3	22	1		N	N
E10	G1080/2	miR-127	UNKNOWN	FAM	NFQ-MGB	296.649	219.038	401.76	26.2586	26.1612	0.137695		-1.73919	0.101699			-8.21262	FALSE	0.2	TRUE	3	21	1		N	N
E11	G1515K	miR-127	UNKNOWN	FAM	NFQ-MGB	0.203583	0.143659	0.288505	30.7511	30.6735	0.109758		8.76973	0.116899			2.29631	FALSE	0.2	TRUE	3	25	1		N	N
F1	G1008/2	miR-127	UNKNOWN	FAM	NFQ-MGB	1	0.447745	2.23341	28.6522	28.5683	0.118597		6.47342	0.269427			0	FALSE	0.2	TRUE	3	23	1		N	N
F2	G1012/2	miR-127	UNKNOWN	FAM	NFQ-MGB	1.28154	0.838069	1.95968	27.2062	27.261	0.0775205		6.11554	0.14241			-0.357881	FALSE	0.2	TRUE	3	22	1		N	N
F3	G1013/2	miR-127	UNKNOWN	FAM	NFQ-MGB	15.4452	11.4975	20.7485	25.6761	25.665	0.0156597		2.52433	0.0989729			-3.94909	FALSE	0.2	TRUE	3	20	1		N	N
F4	G1043/2	miR-127	UNKNOWN	FAM	NFQ-MGB	18.5434	12.1138	28.3858	24.8594	24.8617	0.00321665		2.26058	0.142763			-4.21284	FALSE	0.2	TRUE	3	20	1		N	N
F5	G1049/2	miR-127	UNKNOWN	FAM	NFQ-MGB	482.779	383.056	608.463	23.4342	23.3916	0.0601911		-2.4418	0.077582			-8.91522	FALSE	0.2	TRUE	3	19	1		N	N
F6	G1062/2	miR-127	UNKNOWN	FAM	NFQ-MGB	10.2885	6.0278	17.5607	27.8868	27.7688	0.166845		3.11047	0.179267			-3.36296	FALSE	0.2	TRUE	3	22	1		N	N
F7	G1074/2	miR-127	UNKNOWN	FAM	NFQ-MGB	131.811	116.078	149.676	25.5777	25.5371	0.0573561		-0.568907	0.0426179			-7.04233	FALSE	0.2	TRUE	3	20	1		N	N
F8	G1075/2	miR-127	UNKNOWN	FAM	NFQ-MGB	1.16213	0.646165	2.09009	26.9511	26.9396	0.0163058		6.25665	0.196807			-0.216768	FALSE	0.2	TRUE	3	22	1		N	N
F9	G1076/2	miR-127	UNKNOWN	FAM	NFQ-MGB	9.72823	7.58591	12.4756	26.8687	26.9515	0.117099		3.19124	0.0834033			-3.28218	FALSE	0.2	TRUE	3	21	1		N	N
F10	G1080/2	miR-127	UNKNOWN	FAM	NFQ-MGB	296.649	219.038	401.76	26.0638	26.1612	0.137695		-1.73919	0.101699			-8.21262	FALSE	0.2	TRUE	3	21	1		N	N
F11	G1515K	miR-127	UNKNOWN	FAM	NFQ-MGB	0.203583	0.143659	0.288505	30.5959	30.6735	0.109758		8.76973	0.116899			2.29631	FALSE	0.2	TRUE	3	26	1		N	N
G1	G1008/2	miR-27a	UNKNOWN	FAM	NFQ-MGB	1	0.0392399	25.4843	22.4735	23.5286	1.49215		1.4337	1.08573			0	FALSE	0.2	TRUE	3	17	1		Y	N
G2	G1012/2	miR-27a	UNKNOWN	FAM	NFQ-MGB	0.604886	0.137836	2.65452	22.8262	23.3044	0.676236		2.15897	0.495907			0.725266	FALSE	0.2	TRUE	3	17	1		Y	N
G3	G1013/2	miR-27a	UNKNOWN	FAM	NFQ-MGB	10.0336	3.81156	26.4125	20.9383	21.2476	0.437386		-1.89307	0.32454			-3.32677	FALSE	0.2	TRUE	3	16	1		N	N
G4	G1043/2	miR-27a	UNKNOWN	FAM	NFQ-MGB	7.56121	2.72273	20.998	20.8049	21.1162	0.440261		-1.48492	0.342478			-2.91862	FALSE	0.2	TRUE	3	16	1		N	N
G5	G1049/2	miR-27a	UNKNOWN	FAM	NFQ-MGB	99.0001	34.1234	287.223	20.2865	20.6377	0.496679		-5.19566	0.357145			-6.62936	FALSE	0.2	TRUE	3	15	1		N	N
G6	G1062/2	miR-27a	UNKNOWN	FAM	NFQ-MGB	23.9977	8.57169	67.1849	21.1895	21.5072	0.44931		-3.15112	0.345192			-4.58482	FALSE	0.2	TRUE	3	16	1		N	N
G7	G1074/2	miR-27a	UNKNOWN	FAM	NFQ-MGB	51.6619	21.4858	124.22	21.5548	21.8487	0.41561		-4.25733	0.294172			-5.69103	FALSE	0.2	TRUE	3	16	1		N	N
G8	G1075/2	miR-27a	UNKNOWN	FAM	NFQ-MGB	0.692879	0.129574	3.70508	22.1192	22.646	0.744899		1.96302	0.562172			0.529325	FALSE	0.2	TRUE	3	17	1		Y	N
G9	G1076/2	miR-27a	UNKNOWN	FAM	NFQ-MGB	14.1499	6.18085	32.3937	21.0937	21.3712	0.392496		-2.38902	0.277716			-3.82272	FALSE	0.2	TRUE	3	15	1		N	N
G10	G1080/2	miR-27a	UNKNOWN	FAM	NFQ-MGB	426.2	93.6131	1940.4	20.0913	20.5987	0.717548		-7.30169	0.508233			-8.73539	FALSE	0.2	TRUE	3	15	1		Y	N
G11	G1515K	miR-27a	UNKNOWN	FAM	NFQ-MGB	0.81994	0.063569	10.5759	22.7709	23.6239	1.20624		1.72011	0.857407			0.286409	FALSE	0.2	TRUE	3	18	1		Y	N
G12	G1524K	miR-27a	UNKNOWN	FAM	NFQ-MGB				25.5961	25.5961								FALSE	0.2	TRUE	3	21	1		N	N
H1	G1008/2	miR-27a	UNKNOWN	FAM	NFQ-MGB	1	0.0392399	25.4843	24.5837	23.5286	1.49215		1.4337	1.08573			0	FALSE	0.2	TRUE	3	20	1		Y	N
H2	G1012/2	miR-27a	UNKNOWN	FAM	NFQ-MGB	0.604886	0.137836	2.65452	23.7826	23.3044	0.676236		2.15897	0.495907			0.725266	FALSE	0.2	TRUE	3	19	1		Y	N
H3	G1013/2	miR-27a	UNKNOWN	FAM	NFQ-MGB	10.0336	3.81156	26.4125	21.5569	21.2476	0.437386		-1.89307	0.32454			-3.32677	FALSE	0.2	TRUE	3	16	1		N	N
H4	G1043/2	miR-27a	UNKNOWN	FAM	NFQ-MGB	7.56121	2.72273	20.998	21.4275	21.1162	0.440261		-1.48492	0.342478			-2.91862	FALSE	0.2	TRUE	3	16	1		N	N
H5	G1049/2	miR-27a	UNKNOWN	FAM	NFQ-MGB	99.0001	34.1234	287.223	20.989	20.6377	0.496679		-5.19566	0.357145			-6.62936	FALSE	0.2	TRUE	3	15	1		N	N
H6	G1062/2	miR-27a	UNKNOWN	FAM	NFQ-MGB	23.9977	8.57169	67.1849	21.8249	21.5072	0.44931		-3.15112	0.345192			-4.58482	FALSE	0.2	TRUE	3	17	1		N	N
H7	G1074/2	miR-27a	UNKNOWN	FAM	NFQ-MGB	51.6619	21.4858	124.22	22.1426	21.8487	0.41561		-4.25733	0.294172			-5.69103	FALSE	0.2	TRUE	3	17	1		N	N
H8	G1075/2	miR-27a	UNKNOWN	FAM	NFQ-MGB	0.692879	0.129574	3.70508	23.1727	22.646	0.744899		1.96302	0.562172			0.529325	FALSE	0.2	TRUE	3	18	1		Y	N
H9	G1076/2	miR-27a	UNKNOWN	FAM	NFQ-MGB	14.1499	6.18085	32.3937	21.6488	21.3712	0.392496		-2.38902	0.277716			-3.82272	FALSE	0.2	TRUE	3	17	1		N	N
H10	G1080/2	miR-27a	UNKNOWN	FAM	NFQ-MGB	426.2	93.6131	1940.4	21.1061	20.5987	0.717548		-7.30169	0.508233			-8.73539	FALSE	0.2	TRUE	3	16	1		Y	N
H11	G1515K	miR-27a	UNKNOWN	FAM	NFQ-MGB	0.81994	0.063569	10.5759	24.4768	23.6239	1.20624		1.72011	0.857407			0.286409	FALSE	0.2	TRUE	3	19	1		Y	N
H12	G1524K	miR-27a	UNKNOWN	FAM	NFQ-MGB				Undetermined	25.5961								FALSE	0.2	TRUE	3	36	1		N	Y
Analysis Type	Singleplex
Endogenous Control	miR-375
RQ Min/Max Confidence Level	95.0
Reference Sample	G1008/2

## Sheet: Sheet4
Block Type	96fast
Chemistry	TAQMAN
Experiment File Name	C:\Documents and Settings\INSTR-USER\Desktop\EXPERIMENTS\miR raiska violeta-milda\2014-10-08(2)miR.eds
Experiment Run End Time	2014-10-08 11:50:47 AM EEST
Instrument Type	sds7500fast
Passive Reference	ROX
Well	Sample Name	Target Name	Task	Reporter	Quencher	RQ	RQ Min	RQ Max	Cт	Cт Mean	Cт SD	ΔCт	ΔCт Mean	ΔCт SE	HK Control ΔCт Mean	HK Control ΔCт SE	ΔΔCт	Automatic Ct Threshold	Ct Threshold	Automatic Baseline	Baseline Start	Baseline End	Efficiency	Comments	HIGHSD
A1	G1764K	miR-375	UNKNOWN	FAM	NFQ-MGB				20.1332	19.9809	0.215329							FALSE	0.2	TRUE	3	14	1		N
A2	G1765A	miR-375	UNKNOWN	FAM	NFQ-MGB				19.7587	19.684	0.105568							FALSE	0.2	TRUE	3	14	1		N
A3	G1802K	miR-375	UNKNOWN	FAM	NFQ-MGB				21.8887	21.795	0.132596							FALSE	0.2	TRUE	3	17	1		N
A4	G1803A	miR-375	UNKNOWN	FAM	NFQ-MGB				19.5545	19.5047	0.0704668							FALSE	0.2	TRUE	3	14	1		N
A5	G1804A	miR-375	UNKNOWN	FAM	NFQ-MGB				19.8539	19.8007	0.0752466							FALSE	0.2	TRUE	3	14	1		N
A6	G1805A	miR-375	UNKNOWN	FAM	NFQ-MGB				20.8563	20.7375	0.168037							FALSE	0.2	TRUE	3	16	1		N
A7	G1806K	miR-375	UNKNOWN	FAM	NFQ-MGB				20.2763	20.3236	0.0669427							FALSE	0.2	TRUE	3	15	1		N
A8	G1807A	miR-375	UNKNOWN	FAM	NFQ-MGB				21.8187	21.7291	0.126629							FALSE	0.2	TRUE	3	17	1		N
A9	G1808K	miR-375	UNKNOWN	FAM	NFQ-MGB				24.3809	24.173	0.293953							FALSE	0.2	TRUE	3	18	1		N
A10	G1809A	miR-375	UNKNOWN	FAM	NFQ-MGB				20.9604	20.7931	0.236578							FALSE	0.2	TRUE	3	16	1		N
A11	G1515K	miR-375	UNKNOWN	FAM	NFQ-MGB				22.2104	22.1202	0.127598							FALSE	0.2	TRUE	3	17	1		N
A12		miR-375	NTC	FAM	NFQ-MGB				Undetermined									FALSE	0.2	TRUE	3	39	1		N
B1	G1764K	miR-375	UNKNOWN	FAM	NFQ-MGB				19.8287	19.9809	0.215329							FALSE	0.2	TRUE	3	14	1		N
B2	G1765A	miR-375	UNKNOWN	FAM	NFQ-MGB				19.6094	19.684	0.105568							FALSE	0.2	TRUE	3	15	1		N
B3	G1802K	miR-375	UNKNOWN	FAM	NFQ-MGB				21.7012	21.795	0.132596							FALSE	0.2	TRUE	3	17	1		N
B4	G1803A	miR-375	UNKNOWN	FAM	NFQ-MGB				19.4549	19.5047	0.0704668							FALSE	0.2	TRUE	3	14	1		N
B5	G1804A	miR-375	UNKNOWN	FAM	NFQ-MGB				19.7475	19.8007	0.0752466							FALSE	0.2	TRUE	3	14	1		N
B6	G1805A	miR-375	UNKNOWN	FAM	NFQ-MGB				20.6186	20.7375	0.168037							FALSE	0.2	TRUE	3	16	1		N
B7	G1806K	miR-375	UNKNOWN	FAM	NFQ-MGB				20.371	20.3236	0.0669427							FALSE	0.2	TRUE	3	15	1		N
B8	G1807A	miR-375	UNKNOWN	FAM	NFQ-MGB				21.6396	21.7291	0.126629							FALSE	0.2	TRUE	3	16	1		N
B9	G1808K	miR-375	UNKNOWN	FAM	NFQ-MGB				23.9652	24.173	0.293953							FALSE	0.2	TRUE	3	19	1		N
B10	G1809A	miR-375	UNKNOWN	FAM	NFQ-MGB				20.6259	20.7931	0.236578							FALSE	0.2	TRUE	3	16	1		N
B11	G1515K	miR-375	UNKNOWN	FAM	NFQ-MGB				22.03	22.1202	0.127598							FALSE	0.2	TRUE	3	17	1		N
B12		miR-375	NTC	FAM	NFQ-MGB				Undetermined									FALSE	0.2	TRUE	3	39	1		N
C1	G1764K	miR-223	UNKNOWN	FAM	NFQ-MGB	1	0.62915	1.58945	23.221	23.1901	0.0437734		3.20913	0.155375			0	FALSE	0.2	TRUE	3	18	1		N
C2	G1765A	miR-223	UNKNOWN	FAM	NFQ-MGB	1.35415	1.02188	1.79446	22.5135	22.4558	0.081715		2.77174	0.094398			-0.437388	FALSE	0.2	TRUE	3	17	1		N
C3	G1802K	miR-223	UNKNOWN	FAM	NFQ-MGB	3.04363	1.8421	5.02887	23.2585	23.3983	0.197777		1.60334	0.168371			-1.60579	FALSE	0.2	TRUE	3	18	1		N
C4	G1803A	miR-223	UNKNOWN	FAM	NFQ-MGB	0.81741	0.647893	1.03128	22.9448	23.0047	0.0847374		3.5	0.0779295			0.290869	FALSE	0.2	TRUE	3	18	1		N
C5	G1804A	miR-223	UNKNOWN	FAM	NFQ-MGB	0.468086	0.393298	0.557095	24.129	24.105	0.0339454		4.30429	0.058371			1.09515	FALSE	0.2	TRUE	3	19	1		N
C6	G1805A	miR-223	UNKNOWN	FAM	NFQ-MGB	3.75155	2.6176	5.37673	22.0602	22.0391	0.0298413		1.30165	0.120679			-1.90749	FALSE	0.2	TRUE	3	17	1		N
C7	G1806K	miR-223	UNKNOWN	FAM	NFQ-MGB	0.591035	0.429933	0.812504	24.3871	24.2915	0.135249		3.96782	0.106709			0.758685	FALSE	0.2	TRUE	3	19	1		N
C8	G1807A	miR-223	UNKNOWN	FAM	NFQ-MGB	12.8381	8.46176	19.4777	21.3632	21.2559	0.151784		-0.473224	0.139774			-3.68236	FALSE	0.2	TRUE	3	16	1		N
C9	G1808K	miR-223	UNKNOWN	FAM	NFQ-MGB	0.938938	0.50375	1.75009	27.4927	27.4731	0.0278007		3.30003	0.208784			0.0908976	FALSE	0.2	TRUE	3	22	1		N
C10	G1809A	miR-223	UNKNOWN	FAM	NFQ-MGB	2.01838	1.22348	3.32973	23.0029	22.9891	0.0194847		2.19594	0.167852			-1.0132	FALSE	0.2	TRUE	3	18	1		N
C11	G1515K	miR-223	UNKNOWN	FAM	NFQ-MGB	1.50566	1.01359	2.23661	24.6416	24.7389	0.137596		2.61874	0.132691			-0.590393	FALSE	0.2	TRUE	3	20	1		N
D1	G1764K	miR-223	UNKNOWN	FAM	NFQ-MGB	1	0.62915	1.58945	23.1591	23.1901	0.0437734		3.20913	0.155375			0	FALSE	0.2	TRUE	3	18	1		N
D2	G1765A	miR-223	UNKNOWN	FAM	NFQ-MGB	1.35415	1.02188	1.79446	22.398	22.4558	0.081715		2.77174	0.094398			-0.437388	FALSE	0.2	TRUE	3	18	1		N
D3	G1802K	miR-223	UNKNOWN	FAM	NFQ-MGB	3.04363	1.8421	5.02887	23.5382	23.3983	0.197777		1.60334	0.168371			-1.60579	FALSE	0.2	TRUE	3	19	1		N
D4	G1803A	miR-223	UNKNOWN	FAM	NFQ-MGB	0.81741	0.647893	1.03128	23.0646	23.0047	0.0847374		3.5	0.0779295			0.290869	FALSE	0.2	TRUE	3	18	1		N
D5	G1804A	miR-223	UNKNOWN	FAM	NFQ-MGB	0.468086	0.393298	0.557095	24.081	24.105	0.0339454		4.30429	0.058371			1.09515	FALSE	0.2	TRUE	3	19	1		N
D6	G1805A	miR-223	UNKNOWN	FAM	NFQ-MGB	3.75155	2.6176	5.37673	22.018	22.0391	0.0298413		1.30165	0.120679			-1.90749	FALSE	0.2	TRUE	3	17	1		N
D7	G1806K	miR-223	UNKNOWN	FAM	NFQ-MGB	0.591035	0.429933	0.812504	24.1958	24.2915	0.135249		3.96782	0.106709			0.758685	FALSE	0.2	TRUE	3	19	1		N
D8	G1807A	miR-223	UNKNOWN	FAM	NFQ-MGB	12.8381	8.46176	19.4777	21.1486	21.2559	0.151784		-0.473224	0.139774			-3.68236	FALSE	0.2	TRUE	3	15	1		N
D9	G1808K	miR-223	UNKNOWN	FAM	NFQ-MGB	0.938938	0.50375	1.75009	27.4534	27.4731	0.0278007		3.30003	0.208784			0.0908976	FALSE	0.2	TRUE	3	22	1		N
D10	G1809A	miR-223	UNKNOWN	FAM	NFQ-MGB	2.01838	1.22348	3.32973	22.9753	22.9891	0.0194847		2.19594	0.167852			-1.0132	FALSE	0.2	TRUE	3	17	1		N
D11	G1515K	miR-223	UNKNOWN	FAM	NFQ-MGB	1.50566	1.01359	2.23661	24.8362	24.7389	0.137596		2.61874	0.132691			-0.590393	FALSE	0.2	TRUE	3	19	1		N
E1	G1764K	miR-127	UNKNOWN	FAM	NFQ-MGB	1	0.610934	1.63684	26.9594	26.8953	0.0907351		6.91432	0.165226			0	FALSE	0.2	TRUE	3	22	1		N
E2	G1765A	miR-127	UNKNOWN	FAM	NFQ-MGB	0.958	0.621902	1.47574	26.7844	26.6602	0.17559		6.97622	0.144873			0.061902	FALSE	0.2	TRUE	3	21	1		N
E3	G1802K	miR-127	UNKNOWN	FAM	NFQ-MGB	1.0129	0.673173	1.52407	28.7907	28.6908	0.141256		6.89583	0.136994			-0.0184898	FALSE	0.2	TRUE	3	24	1		N
E4	G1803A	miR-127	UNKNOWN	FAM	NFQ-MGB	1.07418	0.891628	1.29412	26.3534	26.3158	0.0532534		6.81108	0.062456			-0.103241	FALSE	0.2	TRUE	3	21	1		N
E5	G1804A	miR-127	UNKNOWN	FAM	NFQ-MGB	0.504245	0.37783	0.672957	27.7837	27.7028	0.114318		7.90212	0.0967749			0.987803	FALSE	0.2	TRUE	3	23	1		N
E6	G1805A	miR-127	UNKNOWN	FAM	NFQ-MGB	0.622589	0.216849	1.78749	28.6685	28.3354	0.471047		7.59797	0.353639			0.683648	FALSE	0.2	TRUE	3	24	1		N
E7	G1806K	miR-127	UNKNOWN	FAM	NFQ-MGB	0.508266	0.419161	0.616313	28.2583	28.2143	0.0622303		7.89066	0.0646295			0.976344	FALSE	0.2	TRUE	3	23	1		N
E8	G1807A	miR-127	UNKNOWN	FAM	NFQ-MGB	3.55845	1.58313	7.99844	26.5558	26.8122	0.362582		5.08307	0.27157			-1.83125	FALSE	0.2	TRUE	3	21	1		N
E9	G1808K	miR-127	UNKNOWN	FAM	NFQ-MGB	4.91406	2.64264	9.1378	28.798	28.7904	0.0107613		4.6174	0.207995			-2.29691	FALSE	0.2	TRUE	3	23	1		N
E10	G1809A	miR-127	UNKNOWN	FAM	NFQ-MGB	1.93298	1.17364	3.18362	26.7543	26.7566	0.00323688		5.96349	0.167302			-0.95083	FALSE	0.2	TRUE	3	22	1		N
E11	G1515K	miR-127	UNKNOWN	FAM	NFQ-MGB	2.22127	1.67028	2.95402	27.8515	27.8831	0.0446554		5.76294	0.095591			-1.15138	FALSE	0.2	TRUE	3	23	1		N
F1	G1764K	miR-127	UNKNOWN	FAM	NFQ-MGB	1	0.610934	1.63684	26.8311	26.8953	0.0907351		6.91432	0.165226			0	FALSE	0.2	TRUE	3	22	1		N
F2	G1765A	miR-127	UNKNOWN	FAM	NFQ-MGB	0.958	0.621902	1.47574	26.5361	26.6602	0.17559		6.97622	0.144873			0.061902	FALSE	0.2	TRUE	3	21	1		N
F3	G1802K	miR-127	UNKNOWN	FAM	NFQ-MGB	1.0129	0.673173	1.52407	28.5909	28.6908	0.141256		6.89583	0.136994			-0.0184898	FALSE	0.2	TRUE	3	24	1		N
F4	G1803A	miR-127	UNKNOWN	FAM	NFQ-MGB	1.07418	0.891628	1.29412	26.2781	26.3158	0.0532534		6.81108	0.062456			-0.103241	FALSE	0.2	TRUE	3	21	1		N
F5	G1804A	miR-127	UNKNOWN	FAM	NFQ-MGB	0.504245	0.37783	0.672957	27.622	27.7028	0.114318		7.90212	0.0967749			0.987803	FALSE	0.2	TRUE	3	23	1		N
F6	G1805A	miR-127	UNKNOWN	FAM	NFQ-MGB	0.622589	0.216849	1.78749	28.0023	28.3354	0.471047		7.59797	0.353639			0.683648	FALSE	0.2	TRUE	3	23	1		N
F7	G1806K	miR-127	UNKNOWN	FAM	NFQ-MGB	0.508266	0.419161	0.616313	28.1703	28.2143	0.0622303		7.89066	0.0646295			0.976344	FALSE	0.2	TRUE	3	23	1		N
F8	G1807A	miR-127	UNKNOWN	FAM	NFQ-MGB	3.55845	1.58313	7.99844	27.0686	26.8122	0.362582		5.08307	0.27157			-1.83125	FALSE	0.2	TRUE	3	22	1		N
F9	G1808K	miR-127	UNKNOWN	FAM	NFQ-MGB	4.91406	2.64264	9.1378	28.7828	28.7904	0.0107613		4.6174	0.207995			-2.29691	FALSE	0.2	TRUE	3	24	1		N
F10	G1809A	miR-127	UNKNOWN	FAM	NFQ-MGB	1.93298	1.17364	3.18362	26.7589	26.7566	0.00323688		5.96349	0.167302			-0.95083	FALSE	0.2	TRUE	3	21	1		N
F11	G1515K	miR-127	UNKNOWN	FAM	NFQ-MGB	2.22127	1.67028	2.95402	27.9147	27.8831	0.0446554		5.76294	0.095591			-1.15138	FALSE	0.2	TRUE	3	23	1		N
G1	G1764K	miR-27a	UNKNOWN	FAM	NFQ-MGB	1	0.0533905	18.7299	25.7326	26.7032	1.37265		6.72225	0.982481			0	FALSE	0.2	TRUE	3	21	1		Y
G2	G1765A	miR-27a	UNKNOWN	FAM	NFQ-MGB	4.06943	1.03544	15.9934	23.9286	24.3814	0.64037		4.69743	0.458922			-2.02483	FALSE	0.2	TRUE	3	19	1		Y
G3	G1802K	miR-27a	UNKNOWN	FAM	NFQ-MGB	3.65904	1.38379	9.67529	26.3335	26.6458	0.441614		4.85079	0.32604			-1.87147	FALSE	0.2	TRUE	3	21	1		N
G4	G1803A	miR-27a	UNKNOWN	FAM	NFQ-MGB	3.24064	1.52649	6.87966	24.2832	24.5307	0.349946		5.02598	0.252416			-1.69628	FALSE	0.2	TRUE	3	19	1		N
G5	G1804A	miR-27a	UNKNOWN	FAM	NFQ-MGB	1.50282	0.475507	4.7496	25.5531	25.9353	0.540447		6.13458	0.38584			-0.587672	FALSE	0.2	TRUE	3	20	1		Y
G6	G1805A	miR-27a	UNKNOWN	FAM	NFQ-MGB	1.14246	0.519619	2.51185	27.0316	27.2676	0.333661		6.53012	0.264165			-0.192138	FALSE	0.2	TRUE	3	21	1		N
G7	G1806K	miR-27a	UNKNOWN	FAM	NFQ-MGB	1.09714	0.317779	3.7879	26.4994	26.9122	0.583747		6.58851	0.415477			-0.133746	FALSE	0.2	TRUE	3	21	1		Y
G8	G1807A	miR-27a	UNKNOWN	FAM	NFQ-MGB	8.53463	2.43972	29.8558	24.9478	25.3581	0.580146		3.62893	0.419883			-3.09333	FALSE	0.2	TRUE	3	20	1		Y
G9	G1808K	miR-27a	UNKNOWN	FAM	NFQ-MGB	9.99629	3.96407	25.2079	27.3437	27.5739	0.325517		3.40086	0.310137			-3.32139	FALSE	0.2	TRUE	3	22	1		N
G10	G1809A	miR-27a	UNKNOWN	FAM	NFQ-MGB	6.47916	1.10196	38.0955	24.2496	24.8196	0.80603		4.02645	0.593992			-2.69581	FALSE	0.2	TRUE	3	18	1		Y
G11	G1515K	miR-27a	UNKNOWN	FAM	NFQ-MGB	5.36435	0.64075	44.9103	25.7123	26.419	0.999493		4.29885	0.712484			-2.4234	FALSE	0.2	TRUE	3	20	1		Y
H1	G1764K	miR-27a	UNKNOWN	FAM	NFQ-MGB	1	0.0533905	18.7299	27.6738	26.7032	1.37265		6.72225	0.982481			0	FALSE	0.2	TRUE	3	22	1		Y
H2	G1765A	miR-27a	UNKNOWN	FAM	NFQ-MGB	4.06943	1.03544	15.9934	24.8342	24.3814	0.64037		4.69743	0.458922			-2.02483	FALSE	0.2	TRUE	3	20	1		Y
H3	G1802K	miR-27a	UNKNOWN	FAM	NFQ-MGB	3.65904	1.38379	9.67529	26.958	26.6458	0.441614		4.85079	0.32604			-1.87147	FALSE	0.2	TRUE	3	21	1		N
H4	G1803A	miR-27a	UNKNOWN	FAM	NFQ-MGB	3.24064	1.52649	6.87966	24.7781	24.5307	0.349946		5.02598	0.252416			-1.69628	FALSE	0.2	TRUE	3	20	1		N
H5	G1804A	miR-27a	UNKNOWN	FAM	NFQ-MGB	1.50282	0.475507	4.7496	26.3174	25.9353	0.540447		6.13458	0.38584			-0.587672	FALSE	0.2	TRUE	3	22	1		Y
H6	G1805A	miR-27a	UNKNOWN	FAM	NFQ-MGB	1.14246	0.519619	2.51185	27.5035	27.2676	0.333661		6.53012	0.264165			-0.192138	FALSE	0.2	TRUE	3	22	1		N
H7	G1806K	miR-27a	UNKNOWN	FAM	NFQ-MGB	1.09714	0.317779	3.7879	27.3249	26.9122	0.583747		6.58851	0.415477			-0.133746	FALSE	0.2	TRUE	3	22	1		Y
H8	G1807A	miR-27a	UNKNOWN	FAM	NFQ-MGB	8.53463	2.43972	29.8558	25.7683	25.3581	0.580146		3.62893	0.419883			-3.09333	FALSE	0.2	TRUE	3	20	1		Y
H9	G1808K	miR-27a	UNKNOWN	FAM	NFQ-MGB	9.99629	3.96407	25.2079	27.8041	27.5739	0.325517		3.40086	0.310137			-3.32139	FALSE	0.2	TRUE	3	23	1		N
H10	G1809A	miR-27a	UNKNOWN	FAM	NFQ-MGB	6.47916	1.10196	38.0955	25.3895	24.8196	0.80603		4.02645	0.593992			-2.69581	FALSE	0.2	TRUE	3	20	1		Y
H11	G1515K	miR-27a	UNKNOWN	FAM	NFQ-MGB	5.36435	0.64075	44.9103	27.1258	26.419	0.999493		4.29885	0.712484			-2.4234	FALSE	0.2	TRUE	3	23	1		Y
Analysis Type	Singleplex
Endogenous Control	miR-375
RQ Min/Max Confidence Level	95.0
Reference Sample	G1764K

## Sheet: Sheet5
Block Type	96fast
Chemistry	TAQMAN
Experiment File Name	C:\Documents and Settings\INSTR-USER\Desktop\EXPERIMENTS\miR raiska violeta-milda\2014-10-08miR.eds
Experiment Run End Time	2014-10-08 10:25:10 AM EEST
Instrument Type	sds7500fast
Passive Reference	ROX
Well	Sample Name	Target Name	Task	Reporter	Quencher	RQ	RQ Min	RQ Max	Cт	Cт Mean	Cт SD	ΔCт	ΔCт Mean	ΔCт SE	HK Control ΔCт Mean	HK Control ΔCт SE	ΔΔCт	Automatic Ct Threshold	Ct Threshold	Automatic Baseline	Baseline Start	Baseline End	Efficiency	Comments	HIGHSD
A1	G1107/2	miR-375	UNKNOWN	FAM	NFQ-MGB				22.735	22.2129	0.73843							FALSE	0.2	TRUE	3	17	1		Y
A2	G1112/2	miR-375	UNKNOWN	FAM	NFQ-MGB				23.8132	23.5665	0.348918							FALSE	0.2	TRUE	3	18	1		N
A3	G1182/2	miR-375	UNKNOWN	FAM	NFQ-MGB				22.9352	22.7607	0.246719							FALSE	0.2	TRUE	3	17	1		N
A4	G1184/2	miR-375	UNKNOWN	FAM	NFQ-MGB				27.831	27.6487	0.25786							FALSE	0.2	TRUE	3	23	1		N
A5	G1187/2	miR-375	UNKNOWN	FAM	NFQ-MGB				27.4452	27.1074	0.477732							FALSE	0.2	TRUE	3	22	1		N
A6	G1188/2	miR-375	UNKNOWN	FAM	NFQ-MGB				27.347	27.1347	0.300111							FALSE	0.2	TRUE	3	22	1		N
A7	G1189/2	miR-375	UNKNOWN	FAM	NFQ-MGB				23.8873	23.739	0.20972							FALSE	0.2	TRUE	3	18	1		N
A8	G1190/2	miR-375	UNKNOWN	FAM	NFQ-MGB				29.3824	28.4098	1.37559							FALSE	0.2	TRUE	3	24	1		Y
A9	G1198/2	miR-375	UNKNOWN	FAM	NFQ-MGB				25.0712	24.6443	0.603635							FALSE	0.2	TRUE	3	20	1		Y
A10	G1271/2	miR-375	UNKNOWN	FAM	NFQ-MGB				23.7139	23.5886	0.177142							FALSE	0.2	TRUE	3	19	1		N
A11	G1515K	miR-375	UNKNOWN	FAM	NFQ-MGB				22.8657	22.4592	0.574872							FALSE	0.2	TRUE	3	17	1		Y
A12		miR-375	NTC	FAM	NFQ-MGB				Undetermined									FALSE	0.2	TRUE	3	39	1		N
B1	G1107/2	miR-375	UNKNOWN	FAM	NFQ-MGB				21.6907	22.2129	0.73843							FALSE	0.2	TRUE	3	16	1		Y
B2	G1112/2	miR-375	UNKNOWN	FAM	NFQ-MGB				23.3198	23.5665	0.348918							FALSE	0.2	TRUE	3	18	1		N
B3	G1182/2	miR-375	UNKNOWN	FAM	NFQ-MGB				22.5863	22.7607	0.246719							FALSE	0.2	TRUE	3	18	1		N
B4	G1184/2	miR-375	UNKNOWN	FAM	NFQ-MGB				27.4663	27.6487	0.25786							FALSE	0.2	TRUE	3	23	1		N
B5	G1187/2	miR-375	UNKNOWN	FAM	NFQ-MGB				26.7696	27.1074	0.477732							FALSE	0.2	TRUE	3	22	1		N
B6	G1188/2	miR-375	UNKNOWN	FAM	NFQ-MGB				26.9225	27.1347	0.300111							FALSE	0.2	TRUE	3	22	1		N
B7	G1189/2	miR-375	UNKNOWN	FAM	NFQ-MGB				23.5907	23.739	0.20972							FALSE	0.2	TRUE	3	19	1		N
B8	G1190/2	miR-375	UNKNOWN	FAM	NFQ-MGB				27.4371	28.4098	1.37559							FALSE	0.2	TRUE	3	22	1		Y
B9	G1198/2	miR-375	UNKNOWN	FAM	NFQ-MGB				24.2175	24.6443	0.603635							FALSE	0.2	TRUE	3	18	1		Y
B10	G1271/2	miR-375	UNKNOWN	FAM	NFQ-MGB				23.4634	23.5886	0.177142							FALSE	0.2	TRUE	3	18	1		N
B11	G1515K	miR-375	UNKNOWN	FAM	NFQ-MGB				22.0527	22.4592	0.574872							FALSE	0.2	TRUE	3	16	1		Y
B12		miR-375	NTC	FAM	NFQ-MGB				Undetermined									FALSE	0.2	TRUE	3	39	1		N
C1	G1107/2	miR-223	UNKNOWN	FAM	NFQ-MGB	1	0.210712	4.74582	23.1077	23.1049	0.00397192		0.892017	0.522157			0	FALSE	0.2	TRUE	3	18	1		N
C2	G1112/2	miR-223	UNKNOWN	FAM	NFQ-MGB	12.5896	5.94194	26.6744	20.8545	20.8044	0.0708512		-2.76214	0.251757			-3.65416	FALSE	0.2	TRUE	3	15	1		N
C3	G1182/2	miR-223	UNKNOWN	FAM	NFQ-MGB	4.85217	2.87563	8.18727	21.3558	21.3741	0.0259072		-1.38661	0.175416			-2.27863	FALSE	0.2	TRUE	3	16	1		N
C4	G1184/2	miR-223	UNKNOWN	FAM	NFQ-MGB	445.105	256.347	772.854	19.7741	19.7427	0.0443641		-7.90598	0.185014			-8.798	FALSE	0.2	TRUE	3	15	1		N
C5	G1187/2	miR-223	UNKNOWN	FAM	NFQ-MGB	1192.2	434.34	3272.44	17.7573	17.78	0.0320491		-9.3274	0.338567			-10.2194	FALSE	0.2	TRUE	3	13	1		N
C6	G1188/2	miR-223	UNKNOWN	FAM	NFQ-MGB	72.7494	36.3229	145.706	21.9378	21.8419	0.135689		-5.29285	0.232893			-6.18486	FALSE	0.2	TRUE	3	16	1		N
C7	G1189/2	miR-223	UNKNOWN	FAM	NFQ-MGB	13.6127	7.73377	23.9606	20.9822	20.8641	0.167035		-2.87486	0.189583			-3.76688	FALSE	0.2	TRUE	3	16	1		N
C8	G1190/2	miR-223	UNKNOWN	FAM	NFQ-MGB	120.999	6.64757	2202.44	22.4028	22.3829	0.0281474		-6.02684	0.972895			-6.91886	FALSE	0.2	TRUE	3	18	1		N
C9	G1198/2	miR-223	UNKNOWN	FAM	NFQ-MGB	176.613	49.4125	631.257	18.057	18.0719	0.021095		-6.57243	0.427095			-7.46444	FALSE	0.2	TRUE	3	12	1		N
C10	G1271/2	miR-223	UNKNOWN	FAM	NFQ-MGB	43.1507	29.698	62.6973	19.0472	19.0493	0.00295905		-4.5393	0.125276			-5.43131	FALSE	0.2	TRUE	3	14	1		N
C11	G1515K	miR-223	UNKNOWN	FAM	NFQ-MGB	0.515602	0.117144	2.26939	24.0211	24.3069	0.404146		1.84769	0.496896			0.955669	FALSE	0.2	TRUE	3	18	1		N
D1	G1107/2	miR-223	UNKNOWN	FAM	NFQ-MGB	1	0.210712	4.74582	23.1021	23.1049	0.00397192		0.892017	0.522157			0	FALSE	0.2	TRUE	3	18	1		N
D2	G1112/2	miR-223	UNKNOWN	FAM	NFQ-MGB	12.5896	5.94194	26.6744	20.7543	20.8044	0.0708512		-2.76214	0.251757			-3.65416	FALSE	0.2	TRUE	3	16	1		N
D3	G1182/2	miR-223	UNKNOWN	FAM	NFQ-MGB	4.85217	2.87563	8.18727	21.3924	21.3741	0.0259072		-1.38661	0.175416			-2.27863	FALSE	0.2	TRUE	3	16	1		N
D4	G1184/2	miR-223	UNKNOWN	FAM	NFQ-MGB	445.105	256.347	772.854	19.7113	19.7427	0.0443641		-7.90598	0.185014			-8.798	FALSE	0.2	TRUE	3	14	1		N
D5	G1187/2	miR-223	UNKNOWN	FAM	NFQ-MGB	1192.2	434.34	3272.44	17.8027	17.78	0.0320491		-9.3274	0.338567			-10.2194	FALSE	0.2	TRUE	3	13	1		N
D6	G1188/2	miR-223	UNKNOWN	FAM	NFQ-MGB	72.7494	36.3229	145.706	21.746	21.8419	0.135689		-5.29285	0.232893			-6.18486	FALSE	0.2	TRUE	3	16	1		N
D7	G1189/2	miR-223	UNKNOWN	FAM	NFQ-MGB	13.6127	7.73377	23.9606	20.746	20.8641	0.167035		-2.87486	0.189583			-3.76688	FALSE	0.2	TRUE	3	15	1		N
D8	G1190/2	miR-223	UNKNOWN	FAM	NFQ-MGB	120.999	6.64757	2202.44	22.363	22.3829	0.0281474		-6.02684	0.972895			-6.91886	FALSE	0.2	TRUE	3	17	1		N
D9	G1198/2	miR-223	UNKNOWN	FAM	NFQ-MGB	176.613	49.4125	631.257	18.0868	18.0719	0.021095		-6.57243	0.427095			-7.46444	FALSE	0.2	TRUE	3	13	1		N
D10	G1271/2	miR-223	UNKNOWN	FAM	NFQ-MGB	43.1507	29.698	62.6973	19.0514	19.0493	0.00295905		-4.5393	0.125276			-5.43131	FALSE	0.2	TRUE	3	14	1		N
D11	G1515K	miR-223	UNKNOWN	FAM	NFQ-MGB	0.515602	0.117144	2.26939	24.5927	24.3069	0.404146		1.84769	0.496896			0.955669	FALSE	0.2	TRUE	3	20	1		N
E1	G1107/2	miR-127	UNKNOWN	FAM	NFQ-MGB	1	0.206962	4.8318	28.3932	28.4728	0.112527		6.25989	0.528177			0	FALSE	0.2	TRUE	3	24	1		N
E2	G1112/2	miR-127	UNKNOWN	FAM	NFQ-MGB	6.78148	3.24021	14.193	27.0435	27.0648	0.0301326		3.49829	0.247641			-2.7616	FALSE	0.2	TRUE	3	22	1		N
E3	G1182/2	miR-127	UNKNOWN	FAM	NFQ-MGB	3.71073	2.19785	6.26499	27.1088	27.1289	0.0284778		4.36819	0.175615			-1.8917	FALSE	0.2	TRUE	3	22	1		N
E4	G1184/2	miR-127	UNKNOWN	FAM	NFQ-MGB	430.01	247.904	745.889	25.131	25.1603	0.0414361		-2.48833	0.184674			-8.74823	FALSE	0.2	TRUE	3	20	1		N
E5	G1187/2	miR-127	UNKNOWN	FAM	NFQ-MGB	205.271	74.6102	564.751	25.6536	25.6859	0.0456359		-1.42149	0.339345			-7.68139	FALSE	0.2	TRUE	3	21	1		N
E6	G1188/2	miR-127	UNKNOWN	FAM	NFQ-MGB	149.509	73.597	303.723	26.0636	26.1705	0.151284		-0.964198	0.237648			-7.22409	FALSE	0.2	TRUE	3	21	1		N
E7	G1189/2	miR-127	UNKNOWN	FAM	NFQ-MGB	4.06637	2.54069	6.50823	27.9215	27.9751	0.075863		4.23615	0.157699			-2.02374	FALSE	0.2	TRUE	3	23	1		N
E8	G1190/2	miR-127	UNKNOWN	FAM	NFQ-MGB	138.711	7.6102	2528.3	27.5178	27.5537	0.0508055		-0.856048	0.973355			-7.11594	FALSE	0.2	TRUE	3	22	1		N
E9	G1198/2	miR-127	UNKNOWN	FAM	NFQ-MGB	5.6845	1.59164	20.302	28.3969	28.3972	0.000364149		3.75286	0.426834			-2.50703	FALSE	0.2	TRUE	3	23	1		N
E10	G1271/2	miR-127	UNKNOWN	FAM	NFQ-MGB	6.16574	4.03168	9.4294	27.2921	27.2243	0.0959262		3.63562	0.142445			-2.62427	FALSE	0.2	TRUE	3	22	1		N
E11	G1515K	miR-127	UNKNOWN	FAM	NFQ-MGB	1.22977	0.358992	4.21275	28.4929	28.4207	0.102076		5.9615	0.412854			-0.298391	FALSE	0.2	TRUE	3	23	1		N
E12	G1525K	miR-127	UNKNOWN	FAM	NFQ-MGB				28.117	28.4068	0.409829							FALSE	0.2	TRUE	3	23	1		N
F1	G1107/2	miR-127	UNKNOWN	FAM	NFQ-MGB	1	0.206962	4.8318	28.5523	28.4728	0.112527		6.25989	0.528177			0	FALSE	0.2	TRUE	3	24	1		N
F2	G1112/2	miR-127	UNKNOWN	FAM	NFQ-MGB	6.78148	3.24021	14.193	27.0861	27.0648	0.0301326		3.49829	0.247641			-2.7616	FALSE	0.2	TRUE	3	22	1		N
F3	G1182/2	miR-127	UNKNOWN	FAM	NFQ-MGB	3.71073	2.19785	6.26499	27.149	27.1289	0.0284778		4.36819	0.175615			-1.8917	FALSE	0.2	TRUE	3	22	1		N
F4	G1184/2	miR-127	UNKNOWN	FAM	NFQ-MGB	430.01	247.904	745.889	25.1896	25.1603	0.0414361		-2.48833	0.184674			-8.74823	FALSE	0.2	TRUE	3	20	1		N
F5	G1187/2	miR-127	UNKNOWN	FAM	NFQ-MGB	205.271	74.6102	564.751	25.7182	25.6859	0.0456359		-1.42149	0.339345			-7.68139	FALSE	0.2	TRUE	3	20	1		N
F6	G1188/2	miR-127	UNKNOWN	FAM	NFQ-MGB	149.509	73.597	303.723	26.2775	26.1705	0.151284		-0.964198	0.237648			-7.22409	FALSE	0.2	TRUE	3	22	1		N
F7	G1189/2	miR-127	UNKNOWN	FAM	NFQ-MGB	4.06637	2.54069	6.50823	28.0288	27.9751	0.075863		4.23615	0.157699			-2.02374	FALSE	0.2	TRUE	3	23	1		N
F8	G1190/2	miR-127	UNKNOWN	FAM	NFQ-MGB	138.711	7.6102	2528.3	27.5896	27.5537	0.0508055		-0.856048	0.973355			-7.11594	FALSE	0.2	TRUE	3	23	1		N
F9	G1198/2	miR-127	UNKNOWN	FAM	NFQ-MGB	5.6845	1.59164	20.302	28.3974	28.3972	0.000364149		3.75286	0.426834			-2.50703	FALSE	0.2	TRUE	3	23	1		N
F10	G1271/2	miR-127	UNKNOWN	FAM	NFQ-MGB	6.16574	4.03168	9.4294	27.1564	27.2243	0.0959262		3.63562	0.142445			-2.62427	FALSE	0.2	TRUE	3	21	1		N
F11	G1515K	miR-127	UNKNOWN	FAM	NFQ-MGB	1.22977	0.358992	4.21275	28.3485	28.4207	0.102076		5.9615	0.412854			-0.298391	FALSE	0.2	TRUE	3	23	1		N
F12	G1525K	miR-127	UNKNOWN	FAM	NFQ-MGB				28.6966	28.4068	0.409829							FALSE	0.2	TRUE	3	23	1		N
G1	G1107/2	miR27a	UNKNOWN	FAM	NFQ-MGB	1	0.0278223	35.9424	23.9472	25.0287	1.5296		2.81586	1.20103			0	FALSE	0.2	TRUE	3	19	1		Y
G2	G1112/2	miR27a	UNKNOWN	FAM	NFQ-MGB	18.1802	3.64109	90.7747	21.7186	22.1981	0.678009		-1.36844	0.539184			-4.18429	FALSE	0.2	TRUE	3	16	1		Y
G3	G1182/2	miR27a	UNKNOWN	FAM	NFQ-MGB	15.781	5.21386	47.7651	21.2686	21.5965	0.463598		-1.16426	0.371344			-3.98012	FALSE	0.2	TRUE	3	16	1		N
G4	G1184/2	miR27a	UNKNOWN	FAM	NFQ-MGB	1642.91	550.589	4902.32	19.4645	19.7825	0.449722		-7.86619	0.366567			-10.682	FALSE	0.2	TRUE	3	14	1		N
G5	G1187/2	miR27a	UNKNOWN	FAM	NFQ-MGB	877.991	205.68	3747.91	19.7949	20.1452	0.495372		-6.96221	0.486632			-9.77806	FALSE	0.2	TRUE	3	14	1		N
G6	G1188/2	miR27a	UNKNOWN	FAM	NFQ-MGB	330.515	110.765	986.232	21.2831	21.582	0.422701		-5.55272	0.366567			-8.36857	FALSE	0.2	TRUE	3	16	1		N
G7	G1189/2	miR27a	UNKNOWN	FAM	NFQ-MGB	14.3735	4.22262	48.9263	22.3265	22.7095	0.541669		-1.02948	0.410723			-3.84534	FALSE	0.2	TRUE	3	17	1		Y
G8	G1190/2	miR27a	UNKNOWN	FAM	NFQ-MGB	880.521	29.9996	25844.3	20.8622	21.4434	0.821938		-6.96636	1.1331			-9.78221	FALSE	0.2	TRUE	3	16	1		Y
G9	G1198/2	miR27a	UNKNOWN	FAM	NFQ-MGB	33.3522	6.73508	165.16	22.0756	22.4005	0.459468		-2.24385	0.536417			-5.05971	FALSE	0.2	TRUE	3	17	1		N
G10	G1271/2	miR27a	UNKNOWN	FAM	NFQ-MGB	28.5975	6.60247	123.866	21.0914	21.5667	0.672155		-2.02196	0.491514			-4.83782	FALSE	0.2	TRUE	3	16	1		Y
G11	G1515K	miR27a	UNKNOWN	FAM	NFQ-MGB	0.519945	0.0382981	7.05893	25.4442	26.2186	1.09513		3.75942	0.874581			0.943568	FALSE	0.2	TRUE	3	20	1		Y
H1	G1107/2	miR27a	UNKNOWN	FAM	NFQ-MGB	1	0.0278223	35.9424	26.1103	25.0287	1.5296		2.81586	1.20103			0	FALSE	0.2	TRUE	3	21	1		Y
H2	G1112/2	miR27a	UNKNOWN	FAM	NFQ-MGB	18.1802	3.64109	90.7747	22.6775	22.1981	0.678009		-1.36844	0.539184			-4.18429	FALSE	0.2	TRUE	3	17	1		Y
H3	G1182/2	miR27a	UNKNOWN	FAM	NFQ-MGB	15.781	5.21386	47.7651	21.9243	21.5965	0.463598		-1.16426	0.371344			-3.98012	FALSE	0.2	TRUE	3	16	1		N
H4	G1184/2	miR27a	UNKNOWN	FAM	NFQ-MGB	1642.91	550.589	4902.32	20.1005	19.7825	0.449722		-7.86619	0.366567			-10.682	FALSE	0.2	TRUE	3	15	1		N
H5	G1187/2	miR27a	UNKNOWN	FAM	NFQ-MGB	877.991	205.68	3747.91	20.4955	20.1452	0.495372		-6.96221	0.486632			-9.77806	FALSE	0.2	TRUE	3	15	1		N
H6	G1188/2	miR27a	UNKNOWN	FAM	NFQ-MGB	330.515	110.765	986.232	21.8809	21.582	0.422701		-5.55272	0.366567			-8.36857	FALSE	0.2	TRUE	3	17	1		N
H7	G1189/2	miR27a	UNKNOWN	FAM	NFQ-MGB	14.3735	4.22262	48.9263	23.0925	22.7095	0.541669		-1.02948	0.410723			-3.84534	FALSE	0.2	TRUE	3	18	1		Y
H8	G1190/2	miR27a	UNKNOWN	FAM	NFQ-MGB	880.521	29.9996	25844.3	22.0246	21.4434	0.821938		-6.96636	1.1331			-9.78221	FALSE	0.2	TRUE	3	17	1		Y
H9	G1198/2	miR27a	UNKNOWN	FAM	NFQ-MGB	33.3522	6.73508	165.16	22.7254	22.4005	0.459468		-2.24385	0.536417			-5.05971	FALSE	0.2	TRUE	3	18	1		N
H10	G1271/2	miR27a	UNKNOWN	FAM	NFQ-MGB	28.5975	6.60247	123.866	22.042	21.5667	0.672155		-2.02196	0.491514			-4.83782	FALSE	0.2	TRUE	3	17	1		Y
H11	G1515K	miR27a	UNKNOWN	FAM	NFQ-MGB	0.519945	0.0382981	7.05893	26.993	26.2186	1.09513		3.75942	0.874581			0.943568	FALSE	0.2	TRUE	3	22	1		Y
Analysis Type	Singleplex
Endogenous Control	miR-375
RQ Min/Max Confidence Level	95.0
Reference Sample	G1107/2

## Sheet: Sheet6
Block Type	96fast
Chemistry	TAQMAN
Experiment File Name	C:\Documents and Settings\INSTR-USER\Desktop\EXPERIMENTS\miR raiska violeta-milda\2014-10-09(1)miR.eds
Experiment Run End Time	2014-10-09 10:11:29 AM EEST
Instrument Type	sds7500fast
Passive Reference	ROX
Well	Sample Name	Target Name	Task	Reporter	Quencher	RQ	RQ Min	RQ Max	Cт	Cт Mean	Cт SD	ΔCт	ΔCт Mean	ΔCт SE	HK Control ΔCт Mean	HK Control ΔCт SE	ΔΔCт	Automatic Ct Threshold	Ct Threshold	Automatic Baseline	Baseline Start	Baseline End	Efficiency	Comments	HIGHSD
A1	G1272/2	miR-27a	UNKNOWN	FAM	NFQ-MGB	1	0.589547	1.69622	17.0057	16.8378	0.237403		-8.67645	0.177175			0	FALSE	0.2	TRUE	3	12	1		N
A2	G1273/2	miR-27a	UNKNOWN	FAM	NFQ-MGB	2.77933	0.745311	10.3644	15.105	14.8332	0.384383		-10.1512	0.441314			-1.47474	FALSE	0.2	TRUE	3	10	1		N
A3	G1274/2	miR-27a	UNKNOWN	FAM	NFQ-MGB	4.15771	1.72234	10.0367	14.4281	14.1918	0.334193		-10.7322	0.295496			-2.05579	FALSE	0.2	TRUE	3	9	1		N
A4	G1277/2	miR-27a	UNKNOWN	FAM	NFQ-MGB	4.76154	1.4678	15.4464	13.4099	13.1532	0.36305		-10.9279	0.394587			-2.25143	FALSE	0.2	TRUE	3	8	1		N
A5	G1278/2	miR-27a	UNKNOWN	FAM	NFQ-MGB	0.63665	0.0536505	7.55489	15.5731	16.2145	0.907077		-8.02502	0.82945			0.651427	FALSE	0.2	TRUE	3	10	1		Y
A6	G1280/2	miR-27a	UNKNOWN	FAM	NFQ-MGB	0.953928	0.0299544	30.3788	17.6026	16.4565	1.62078		-8.6084	1.16046			0.068048	FALSE	0.2	TRUE	3	12	1		Y
A7	G1331/2	miR-27a	UNKNOWN	FAM	NFQ-MGB	10.4672	3.17471	34.5107	14.2865	14.1584	0.181112		-12.0643	0.400026			-3.3878	FALSE	0.2	TRUE	3	8	1		N
A8	G1332/2	miR-27a	UNKNOWN	FAM	NFQ-MGB	0.110112	0.0300424	0.403588	18.0029	17.5684	0.61457		-5.4935	0.435523			3.18295	FALSE	0.2	TRUE	3	12	1		Y
A9	G1334/2	miR-27a	UNKNOWN	FAM	NFQ-MGB	0.877484	0.212996	3.61499	16.4423	16.0094	0.612158		-8.4879	0.474718			0.188556	FALSE	0.2	TRUE	3	10	1		Y
A10	414/2	miR-27a	UNKNOWN	FAM	NFQ-MGB	0.181523	0.0401771	0.820134	19.9286	19.8609	0.095763		-6.21468	0.505666			2.46178	FALSE	0.2	TRUE	3	14	1		N
A11	G1515K	miR-27a	UNKNOWN	FAM	NFQ-MGB	0.467811	0.0749209	2.92104	17.751	17.6672	0.118487		-7.58045	0.614153			1.096	FALSE	0.2	TRUE	3	13	1		N
A12		miR-27a	NTC	FAM	NFQ-MGB				Undetermined									FALSE	0.2	TRUE	3	39	1		N
B1	G1272/2	miR-27a	UNKNOWN	FAM	NFQ-MGB	1	0.589547	1.69622	16.67	16.8378	0.237403		-8.67645	0.177175			0	FALSE	0.2	TRUE	3	11	1		N
B2	G1273/2	miR-27a	UNKNOWN	FAM	NFQ-MGB	2.77933	0.745311	10.3644	14.5614	14.8332	0.384383		-10.1512	0.441314			-1.47474	FALSE	0.2	TRUE	3	10	1		N
B3	G1274/2	miR-27a	UNKNOWN	FAM	NFQ-MGB	4.15771	1.72234	10.0367	13.9555	14.1918	0.334193		-10.7322	0.295496			-2.05579	FALSE	0.2	TRUE	3	9	1		N
B4	G1277/2	miR-27a	UNKNOWN	FAM	NFQ-MGB	4.76154	1.4678	15.4464	12.8965	13.1532	0.36305		-10.9279	0.394587			-2.25143	FALSE	0.2	TRUE	3	7	1		N
B5	G1278/2	miR-27a	UNKNOWN	FAM	NFQ-MGB	0.63665	0.0536505	7.55489	16.8559	16.2145	0.907077		-8.02502	0.82945			0.651427	FALSE	0.2	TRUE	3	11	1		Y
B6	G1280/2	miR-27a	UNKNOWN	FAM	NFQ-MGB	0.953928	0.0299544	30.3788	15.3105	16.4565	1.62078		-8.6084	1.16046			0.068048	FALSE	0.2	TRUE	3	10	1		Y
B7	G1331/2	miR-27a	UNKNOWN	FAM	NFQ-MGB	10.4672	3.17471	34.5107	14.0303	14.1584	0.181112		-12.0643	0.400026			-3.3878	FALSE	0.2	TRUE	3	8	1		N
B8	G1332/2	miR-27a	UNKNOWN	FAM	NFQ-MGB	0.110112	0.0300424	0.403588	17.1338	17.5684	0.61457		-5.4935	0.435523			3.18295	FALSE	0.2	TRUE	3	12	1		Y
B9	G1334/2	miR-27a	UNKNOWN	FAM	NFQ-MGB	0.877484	0.212996	3.61499	15.5766	16.0094	0.612158		-8.4879	0.474718			0.188556	FALSE	0.2	TRUE	3	10	1		Y
B10	414/2	miR-27a	UNKNOWN	FAM	NFQ-MGB	0.181523	0.0401771	0.820134	19.7932	19.8609	0.095763		-6.21468	0.505666			2.46178	FALSE	0.2	TRUE	3	15	1		N
B11	G1515K	miR-27a	UNKNOWN	FAM	NFQ-MGB	0.467811	0.0749209	2.92104	17.5834	17.6672	0.118487		-7.58045	0.614153			1.096	FALSE	0.2	TRUE	3	12	1		N
B12		miR-27a	NTC	FAM	NFQ-MGB				Undetermined									FALSE	0.2	TRUE	3	39	1		N
C1	G1272/2	miR-127	UNKNOWN	FAM	NFQ-MGB				25.571	25.5143	0.080133							FALSE	0.2	TRUE	3	20	1		N
C2	G1273/2	miR-127	UNKNOWN	FAM	NFQ-MGB				25.3321	24.9844	0.491698							FALSE	0.2	TRUE	3	20	1		N
C3	G1274/2	miR-127	UNKNOWN	FAM	NFQ-MGB				25.1015	24.9241	0.2509							FALSE	0.2	TRUE	3	19	1		N
C4	G1277/2	miR-127	UNKNOWN	FAM	NFQ-MGB				24.3807	24.0811	0.423783							FALSE	0.2	TRUE	3	19	1		N
C5	G1278/2	miR-127	UNKNOWN	FAM	NFQ-MGB				24.7654	24.2395	0.743766							FALSE	0.2	TRUE	3	19	1		Y
C6	G1280/2	miR-127	UNKNOWN	FAM	NFQ-MGB				25.2471	25.0649	0.257673							FALSE	0.2	TRUE	3	19	1		N
C7	G1331/2	miR-127	UNKNOWN	FAM	NFQ-MGB				26.6016	26.2226	0.535947							FALSE	0.2	TRUE	3	21	1		Y
C8	G1332/2	miR-127	UNKNOWN	FAM	NFQ-MGB				23.033	23.0619	0.0407995							FALSE	0.2	TRUE	3	17	1		N
C9	G1334/2	miR-127	UNKNOWN	FAM	NFQ-MGB				24.6922	24.4973	0.275639							FALSE	0.2	TRUE	3	19	1		N
C10	414/2	miR-127	UNKNOWN	FAM	NFQ-MGB				25.5744	26.0756	0.708679							FALSE	0.2	TRUE	3	20	1		Y
C11	G1515K	miR-127	UNKNOWN	FAM	NFQ-MGB				25.8561	25.2477	0.860423							FALSE	0.2	TRUE	3	20	1		Y
D1	G1272/2	miR-127	UNKNOWN	FAM	NFQ-MGB				25.4576	25.5143	0.080133							FALSE	0.2	TRUE	3	20	1		N
D2	G1273/2	miR-127	UNKNOWN	FAM	NFQ-MGB				24.6367	24.9844	0.491698							FALSE	0.2	TRUE	3	19	1		N
D3	G1274/2	miR-127	UNKNOWN	FAM	NFQ-MGB				24.7467	24.9241	0.2509							FALSE	0.2	TRUE	3	19	1		N
D4	G1277/2	miR-127	UNKNOWN	FAM	NFQ-MGB				23.7814	24.0811	0.423783							FALSE	0.2	TRUE	3	18	1		N
D5	G1278/2	miR-127	UNKNOWN	FAM	NFQ-MGB				23.7136	24.2395	0.743766							FALSE	0.2	TRUE	3	19	1		Y
D6	G1280/2	miR-127	UNKNOWN	FAM	NFQ-MGB				24.8827	25.0649	0.257673							FALSE	0.2	TRUE	3	19	1		N
D7	G1331/2	miR-127	UNKNOWN	FAM	NFQ-MGB				25.8437	26.2226	0.535947							FALSE	0.2	TRUE	3	20	1		Y
D8	G1332/2	miR-127	UNKNOWN	FAM	NFQ-MGB				23.0907	23.0619	0.0407995							FALSE	0.2	TRUE	3	18	1		N
D9	G1334/2	miR-127	UNKNOWN	FAM	NFQ-MGB				24.3024	24.4973	0.275639							FALSE	0.2	TRUE	3	19	1		N
D10	414/2	miR-127	UNKNOWN	FAM	NFQ-MGB				26.5767	26.0756	0.708679							FALSE	0.2	TRUE	3	21	1		Y
D11	G1515K	miR-127	UNKNOWN	FAM	NFQ-MGB				24.6392	25.2477	0.860423							FALSE	0.2	TRUE	3	19	1		Y
E1	G1272/2	miR-223	UNKNOWN	FAM	NFQ-MGB	1	0.797579	1.25379	17.6646	17.6142	0.0712828		-7.90007	0.0758371			0	FALSE	0.2	TRUE	3	12	1		N
E2	G1273/2	miR-223	UNKNOWN	FAM	NFQ-MGB	1.67946	0.576542	4.89227	16.4237	16.3363	0.123606		-8.64807	0.358501			-0.748001	FALSE	0.2	TRUE	3	9	1		N
E3	G1274/2	miR-223	UNKNOWN	FAM	NFQ-MGB	1.81693	0.177078	18.6429	16.9228	16.1625	1.07518		-8.76158	0.780693			-0.861506	FALSE	0.2	TRUE	3	12	1		Y
E4	G1277/2	miR-223	UNKNOWN	FAM	NFQ-MGB	1.1889	0.486278	2.90672	15.9236	15.9314	0.0110425		-8.14969	0.299761			-0.249624	FALSE	0.2	TRUE	3	10	1		N
E5	G1278/2	miR-223	UNKNOWN	FAM	NFQ-MGB	0.871093	0.110248	6.88271	16.0871	16.5385	0.63838		-7.70097	0.693079			0.199101	FALSE	0.2	TRUE	3	9	1		Y
E6	G1280/2	miR-223	UNKNOWN	FAM	NFQ-MGB	0.689748	0.0119421	39.8382	19.0485	17.7007	1.9061		-7.36421	1.36008			0.535858	FALSE	0.2	TRUE	3	12	1		Y
E7	G1331/2	miR-223	UNKNOWN	FAM	NFQ-MGB	3.89368	1.07251	14.1358	16.5695	16.3614	0.29423		-9.8612	0.432325			-1.96113	FALSE	0.2	TRUE	3	10	1		N
E8	G1332/2	miR-223	UNKNOWN	FAM	NFQ-MGB	0.173151	0.00396725	7.55718	18.9575	17.6917	1.79012		-5.37017	1.26614			2.5299	FALSE	0.2	TRUE	3	13	1		Y
E9	G1334/2	miR-223	UNKNOWN	FAM	NFQ-MGB	1.5729	0.877583	2.81913	15.9268	15.9438	0.0241289		-8.5535	0.195652			-0.653428	FALSE	0.2	TRUE	3	8	1		N
E10	414/2	miR-223	UNKNOWN	FAM	NFQ-MGB	0.157754	0.0209088	1.19023	20.3836	20.8397	0.645032		-5.23582	0.677603			2.66425	FALSE	0.2	TRUE	3	13	1		Y
E11	G1515K	miR-223	UNKNOWN	FAM	NFQ-MGB	0.1038	0.000469923	22.9279	18.9112	20.6157	2.41056		-4.63194	1.80985			3.26813	FALSE	0.2	TRUE	3	13	1		Y
F1	G1272/2	miR-223	UNKNOWN	FAM	NFQ-MGB	1	0.797579	1.25379	17.5638	17.6142	0.0712828		-7.90007	0.0758371			0	FALSE	0.2	TRUE	3	11	1		N
F2	G1273/2	miR-223	UNKNOWN	FAM	NFQ-MGB	1.67946	0.576542	4.89227	16.2489	16.3363	0.123606		-8.64807	0.358501			-0.748001	FALSE	0.2	TRUE	3	9	1		N
F3	G1274/2	miR-223	UNKNOWN	FAM	NFQ-MGB	1.81693	0.177078	18.6429	15.4022	16.1625	1.07518		-8.76158	0.780693			-0.861506	FALSE	0.2	TRUE	3	10	1		Y
F4	G1277/2	miR-223	UNKNOWN	FAM	NFQ-MGB	1.1889	0.486278	2.90672	15.9392	15.9314	0.0110425		-8.14969	0.299761			-0.249624	FALSE	0.2	TRUE	3	9	1		N
F5	G1278/2	miR-223	UNKNOWN	FAM	NFQ-MGB	0.871093	0.110248	6.88271	16.9899	16.5385	0.63838		-7.70097	0.693079			0.199101	FALSE	0.2	TRUE	3	11	1		Y
F6	G1280/2	miR-223	UNKNOWN	FAM	NFQ-MGB	0.689748	0.0119421	39.8382	16.3529	17.7007	1.9061		-7.36421	1.36008			0.535858	FALSE	0.2	TRUE	3	10	1		Y
F7	G1331/2	miR-223	UNKNOWN	FAM	NFQ-MGB	3.89368	1.07251	14.1358	16.1534	16.3614	0.29423		-9.8612	0.432325			-1.96113	FALSE	0.2	TRUE	3	9	1		N
F8	G1332/2	miR-223	UNKNOWN	FAM	NFQ-MGB	0.173151	0.00396725	7.55718	16.4259	17.6917	1.79012		-5.37017	1.26614			2.5299	FALSE	0.2	TRUE	3	9	1		Y
F9	G1334/2	miR-223	UNKNOWN	FAM	NFQ-MGB	1.5729	0.877583	2.81913	15.9609	15.9438	0.0241289		-8.5535	0.195652			-0.653428	FALSE	0.2	TRUE	3	9	1		N
F10	414/2	miR-223	UNKNOWN	FAM	NFQ-MGB	0.157754	0.0209088	1.19023	21.2958	20.8397	0.645032		-5.23582	0.677603			2.66425	FALSE	0.2	TRUE	3	11	1		Y
F11	G1515K	miR-223	UNKNOWN	FAM	NFQ-MGB	0.1038	0.000469923	22.9279	22.3202	20.6157	2.41056		-4.63194	1.80985			3.26813	FALSE	0.2	TRUE	3	16	1		Y
G1	G1272/2	miR-375	UNKNOWN	FAM	NFQ-MGB	1	0.302943	3.30095	25.0089	25.4053	0.560585		-0.109032	0.400423			0	FALSE	0.2	TRUE	3	19	1		Y
G2	G1273/2	miR-375	UNKNOWN	FAM	NFQ-MGB	4.60181	1.1103	19.0729	22.347	22.6732	0.4613		-2.31123	0.476741			-2.2022	FALSE	0.2	TRUE	3	17	1		N
G3	G1274/2	miR-375	UNKNOWN	FAM	NFQ-MGB	11.925	2.65316	53.5983	20.7675	21.2391	0.667026		-3.68495	0.503922			-3.57592	FALSE	0.2	TRUE	3	16	1		Y
G4	G1277/2	miR-375	UNKNOWN	FAM	NFQ-MGB	0.971036	0.133188	7.07957	23.4195	24.0144	0.841325		-0.0666285	0.666116			0.0424032	FALSE	0.2	TRUE	3	18	1		Y
G5	G1278/2	miR-375	UNKNOWN	FAM	NFQ-MGB	2.32363	0.398458	13.5504	22.644	22.9141	0.382012		-1.32541	0.591236			-1.21638	FALSE	0.2	TRUE	3	18	1		N
G6	G1280/2	miR-375	UNKNOWN	FAM	NFQ-MGB	8.87012	2.86283	27.4829	21.4744	21.807	0.470287		-3.25799	0.379187			-3.14895	FALSE	0.2	TRUE	3	16	1		N
G7	G1331/2	miR-375	UNKNOWN	FAM	NFQ-MGB	6.00339	1.31595	27.3875	23.1882	23.5278	0.480357		-2.69481	0.508912			-2.58578	FALSE	0.2	TRUE	3	17	1		N
G8	G1332/2	miR-375	UNKNOWN	FAM	NFQ-MGB	0.327039	0.0689174	1.55192	24.044	24.5653	0.737268		1.50344	0.522125			1.61247	FALSE	0.2	TRUE	3	19	1		Y
G9	G1334/2	miR-375	UNKNOWN	FAM	NFQ-MGB	1.75953	0.14128	21.9136	22.7502	23.5731	1.16374		-0.924225	0.845655			-0.815193	FALSE	0.2	TRUE	3	17	1		Y
G10	414/2	miR-375	UNKNOWN	FAM	NFQ-MGB	11.2111	1.18289	106.256	21.9162	22.4797	0.796896		-3.59589	0.754079			-3.48686	FALSE	0.2	TRUE	3	17	1		Y
G11	G1515K	miR-375	UNKNOWN	FAM	NFQ-MGB	0.0351302	2.88367e-14	42797305856	20.6586	29.9698	13.1679		4.72211	9.33097			4.83114	FALSE	0.2	TRUE	3	16	1		Y
H1	G1272/2	miR-375	UNKNOWN	FAM	NFQ-MGB	1	0.302943	3.30095	25.8017	25.4053	0.560585		-0.109032	0.400423			0	FALSE	0.2	TRUE	3	20	1		Y
H2	G1273/2	miR-375	UNKNOWN	FAM	NFQ-MGB	4.60181	1.1103	19.0729	22.9994	22.6732	0.4613		-2.31123	0.476741			-2.2022	FALSE	0.2	TRUE	3	17	1		N
H3	G1274/2	miR-375	UNKNOWN	FAM	NFQ-MGB	11.925	2.65316	53.5983	21.7108	21.2391	0.667026		-3.68495	0.503922			-3.57592	FALSE	0.2	TRUE	3	16	1		Y
H4	G1277/2	miR-375	UNKNOWN	FAM	NFQ-MGB	0.971036	0.133188	7.07957	24.6093	24.0144	0.841325		-0.0666285	0.666116			0.0424032	FALSE	0.2	TRUE	3	19	1		Y
H5	G1278/2	miR-375	UNKNOWN	FAM	NFQ-MGB	2.32363	0.398458	13.5504	23.1842	22.9141	0.382012		-1.32541	0.591236			-1.21638	FALSE	0.2	TRUE	3	18	1		N
H6	G1280/2	miR-375	UNKNOWN	FAM	NFQ-MGB	8.87012	2.86283	27.4829	22.1395	21.807	0.470287		-3.25799	0.379187			-3.14895	FALSE	0.2	TRUE	3	17	1		N
H7	G1331/2	miR-375	UNKNOWN	FAM	NFQ-MGB	6.00339	1.31595	27.3875	23.8675	23.5278	0.480357		-2.69481	0.508912			-2.58578	FALSE	0.2	TRUE	3	18	1		N
H8	G1332/2	miR-375	UNKNOWN	FAM	NFQ-MGB	0.327039	0.0689174	1.55192	25.0866	24.5653	0.737268		1.50344	0.522125			1.61247	FALSE	0.2	TRUE	3	19	1		Y
H9	G1334/2	miR-375	UNKNOWN	FAM	NFQ-MGB	1.75953	0.14128	21.9136	24.396	23.5731	1.16374		-0.924225	0.845655			-0.815193	FALSE	0.2	TRUE	3	19	1		Y
H10	414/2	miR-375	UNKNOWN	FAM	NFQ-MGB	11.2111	1.18289	106.256	23.0432	22.4797	0.796896		-3.59589	0.754079			-3.48686	FALSE	0.2	TRUE	3	18	1		Y
H11	G1515K	miR-375	UNKNOWN	FAM	NFQ-MGB	0.0351302	2.88367e-14	42797305856	39.2809	29.9698	13.1679		4.72211	9.33097			4.83114	FALSE	0.2	TRUE	3	5	1		Y
Analysis Type	Singleplex
Endogenous Control	miR-127
RQ Min/Max Confidence Level	95.0
Reference Sample	G1272/2

## Sheet: Sheet7
Block Type	96fast
Chemistry	TAQMAN
Experiment File Name	C:\Documents and Settings\INSTR-USER\Desktop\EXPERIMENTS\miR raiska violeta-milda\2014-10-09(2)miR.eds
Experiment Run End Time	2014-10-09 11:29:35 AM EEST
Instrument Type	sds7500fast
Passive Reference	ROX
Well	Sample Name	Target Name	Task	Reporter	Quencher	RQ	RQ Min	RQ Max	Cт	Cт Mean	Cт SD	ΔCт	ΔCт Mean	ΔCт SE	HK Control ΔCт Mean	HK Control ΔCт SE	ΔΔCт	Automatic Ct Threshold	Ct Threshold	Automatic Baseline	Baseline Start	Baseline End	Efficiency	Comments	HIGHSD
A1	G1810K	miR-27a	UNKNOWN	FAM	NFQ-MGB				17.9571	17.1718	1.11056							FALSE	0.2	TRUE	3	13	1		Y
A2	G1851A	miR-27a	UNKNOWN	FAM	NFQ-MGB				13.3416	13.7869	0.629654							FALSE	0.2	TRUE	3	7	1		Y
A3	G1852K	miR-27a	UNKNOWN	FAM	NFQ-MGB				13.8824	13.7147	0.237119							FALSE	0.2	TRUE	3	9	1		N
A4	G1853A	miR-27a	UNKNOWN	FAM	NFQ-MGB				14.9017	14.8368	0.0917068							FALSE	0.2	TRUE	3	9	1		N
A5	G1854K	miR-27a	UNKNOWN	FAM	NFQ-MGB				14.6477	14.385	0.371521							FALSE	0.2	TRUE	3	9	1		N
A6	G1855A	miR-27a	UNKNOWN	FAM	NFQ-MGB				14.6834	14.9602	0.391569							FALSE	0.2	TRUE	3	9	1		N
A7	G1856K	miR-27a	UNKNOWN	FAM	NFQ-MGB				15.4211	15.3685	0.0743403							FALSE	0.2	TRUE	3	9	1		N
A8	G1857A	miR-27a	UNKNOWN	FAM	NFQ-MGB				14.7191	14.539	0.254665							FALSE	0.2	TRUE	3	9	1		N
A9	426/2	miR-27a	UNKNOWN	FAM	NFQ-MGB				15.0758	14.9947	0.114775							FALSE	0.2	TRUE	3	9	1		N
A10	459/2	miR-27a	UNKNOWN	FAM	NFQ-MGB				14.5418	14.3088	0.329628							FALSE	0.2	TRUE	3	9	1		N
A11	G1515K	miR-27a	UNKNOWN	FAM	NFQ-MGB				14.1813	13.7809	0.566252							FALSE	0.2	TRUE	3	8	1		Y
A12		miR-27a	NTC	FAM	NFQ-MGB				Undetermined									FALSE	0.2	TRUE	3	39	1		N
B1	G1810K	miR-27a	UNKNOWN	FAM	NFQ-MGB				16.3866	17.1718	1.11056							FALSE	0.2	TRUE	3	11	1		Y
B2	G1851A	miR-27a	UNKNOWN	FAM	NFQ-MGB				14.2321	13.7869	0.629654							FALSE	0.2	TRUE	3	9	1		Y
B3	G1852K	miR-27a	UNKNOWN	FAM	NFQ-MGB				13.547	13.7147	0.237119							FALSE	0.2	TRUE	3	7	1		N
B4	G1853A	miR-27a	UNKNOWN	FAM	NFQ-MGB				14.772	14.8368	0.0917068							FALSE	0.2	TRUE	3	10	1		N
B5	G1854K	miR-27a	UNKNOWN	FAM	NFQ-MGB				14.1223	14.385	0.371521							FALSE	0.2	TRUE	3	9	1		N
B6	G1855A	miR-27a	UNKNOWN	FAM	NFQ-MGB				15.2371	14.9602	0.391569							FALSE	0.2	TRUE	3	10	1		N
B7	G1856K	miR-27a	UNKNOWN	FAM	NFQ-MGB				15.316	15.3685	0.0743403							FALSE	0.2	TRUE	3	9	1		N
B8	G1857A	miR-27a	UNKNOWN	FAM	NFQ-MGB				14.3589	14.539	0.254665							FALSE	0.2	TRUE	3	8	1		N
B9	426/2	miR-27a	UNKNOWN	FAM	NFQ-MGB				14.9135	14.9947	0.114775							FALSE	0.2	TRUE	3	10	1		N
B10	459/2	miR-27a	UNKNOWN	FAM	NFQ-MGB				14.0757	14.3088	0.329628							FALSE	0.2	TRUE	3	8	1		N
B11	G1515K	miR-27a	UNKNOWN	FAM	NFQ-MGB				13.3805	13.7809	0.566252							FALSE	0.2	TRUE	3	7	1		Y
B12		miR-27a	NTC	FAM	NFQ-MGB				Undetermined									FALSE	0.2	TRUE	3	39	1		N
C1	G1810K	miR-127	UNKNOWN	FAM	NFQ-MGB	1	0.0888193	11.2588	25.6546	25.4487	0.291132		8.27686	0.811821			0	FALSE	0.2	TRUE	3	20	1		N
C2	G1851A	miR-127	UNKNOWN	FAM	NFQ-MGB	0.367046	0.0972732	1.38499	23.5155	23.5097	0.00825404		9.72282	0.445271			1.44597	FALSE	0.2	TRUE	3	19	1		N
C3	G1852K	miR-127	UNKNOWN	FAM	NFQ-MGB	0.350764	0.211943	0.580511	23.4824	23.503	0.0290793		9.78828	0.168924			1.51143	FALSE	0.2	TRUE	3	18	1		N
C4	G1853A	miR-127	UNKNOWN	FAM	NFQ-MGB	0.48536	0.382446	0.615967	24.1099	24.1566	0.0660229		9.31973	0.0799036			1.04287	FALSE	0.2	TRUE	3	19	1		N
C5	G1854K	miR-127	UNKNOWN	FAM	NFQ-MGB	0.393059	0.116144	1.3302	24.3222	24.009	0.442911		9.62404	0.408778			1.34718	FALSE	0.2	TRUE	3	19	1		N
C6	G1855A	miR-127	UNKNOWN	FAM	NFQ-MGB	0.443282	0.117732	1.66903	24.7586	24.4108	0.491844		9.45056	0.444543			1.1737	FALSE	0.2	TRUE	3	19	1		N
C7	G1856K	miR-127	UNKNOWN	FAM	NFQ-MGB	0.697222	0.553486	0.878285	24.2225	24.1657	0.0803636		8.79717	0.0774105			0.520309	FALSE	0.2	TRUE	3	19	1		N
C8	G1857A	miR-127	UNKNOWN	FAM	NFQ-MGB	0.908058	0.278624	2.95944	23.3079	22.955	0.499004		8.416	0.396143			0.139143	FALSE	0.2	TRUE	3	17	1		N
C9	426/2	miR-127	UNKNOWN	FAM	NFQ-MGB	0.648521	0.503589	0.835164	23.8717	23.8963	0.0348153		8.90163	0.0848098			0.624775	FALSE	0.2	TRUE	3	18	1		N
C10	459/2	miR-127	UNKNOWN	FAM	NFQ-MGB	0.35245	0.175867	0.706333	24.0876	24.0901	0.0035808		9.78137	0.233096			1.50451	FALSE	0.2	TRUE	3	19	1		N
C11	G1515K	miR-127	UNKNOWN	FAM	NFQ-MGB	0.0683584	0.0201081	0.232388	26.018	25.9285	0.126641		12.1476	0.410292			3.87074	FALSE	0.2	TRUE	3	20	1		N
D1	G1810K	miR-127	UNKNOWN	FAM	NFQ-MGB	1	0.0888193	11.2588	25.2428	25.4487	0.291132		8.27686	0.811821			0	FALSE	0.2	TRUE	3	20	1		N
D2	G1851A	miR-127	UNKNOWN	FAM	NFQ-MGB	0.367046	0.0972732	1.38499	23.5038	23.5097	0.00825404		9.72282	0.445271			1.44597	FALSE	0.2	TRUE	3	18	1		N
D3	G1852K	miR-127	UNKNOWN	FAM	NFQ-MGB	0.350764	0.211943	0.580511	23.5235	23.503	0.0290793		9.78828	0.168924			1.51143	FALSE	0.2	TRUE	3	18	1		N
D4	G1853A	miR-127	UNKNOWN	FAM	NFQ-MGB	0.48536	0.382446	0.615967	24.2032	24.1566	0.0660229		9.31973	0.0799036			1.04287	FALSE	0.2	TRUE	3	18	1		N
D5	G1854K	miR-127	UNKNOWN	FAM	NFQ-MGB	0.393059	0.116144	1.3302	23.6958	24.009	0.442911		9.62404	0.408778			1.34718	FALSE	0.2	TRUE	3	17	1		N
D6	G1855A	miR-127	UNKNOWN	FAM	NFQ-MGB	0.443282	0.117732	1.66903	24.063	24.4108	0.491844		9.45056	0.444543			1.1737	FALSE	0.2	TRUE	3	19	1		N
D7	G1856K	miR-127	UNKNOWN	FAM	NFQ-MGB	0.697222	0.553486	0.878285	24.1089	24.1657	0.0803636		8.79717	0.0774105			0.520309	FALSE	0.2	TRUE	3	18	1		N
D8	G1857A	miR-127	UNKNOWN	FAM	NFQ-MGB	0.908058	0.278624	2.95944	22.6022	22.955	0.499004		8.416	0.396143			0.139143	FALSE	0.2	TRUE	3	17	1		N
D9	426/2	miR-127	UNKNOWN	FAM	NFQ-MGB	0.648521	0.503589	0.835164	23.9209	23.8963	0.0348153		8.90163	0.0848098			0.624775	FALSE	0.2	TRUE	3	18	1		N
D10	459/2	miR-127	UNKNOWN	FAM	NFQ-MGB	0.35245	0.175867	0.706333	24.0927	24.0901	0.0035808		9.78137	0.233096			1.50451	FALSE	0.2	TRUE	3	19	1		N
D11	G1515K	miR-127	UNKNOWN	FAM	NFQ-MGB	0.0683584	0.0201081	0.232388	25.8389	25.9285	0.126641		12.1476	0.410292			3.87074	FALSE	0.2	TRUE	3	21	1		N
E1	G1810K	miR-223	UNKNOWN	FAM	NFQ-MGB	1	0.0959974	10.4169	13.9912	13.9639	0.0386672		-3.20796	0.785762			0	FALSE	0.2	TRUE	3	9	1		N
E2	G1851A	miR-223	UNKNOWN	FAM	NFQ-MGB	0.0324324	0.00423286	0.248499	15.0077	15.5253	0.732046		1.73846	0.682772			4.94642	FALSE	0.2	TRUE	3	8	1		Y
E3	G1852K	miR-223	UNKNOWN	FAM	NFQ-MGB	0.0310127	0.0179264	0.0536521	15.4425	15.5177	0.106445		1.80304	0.183788			5.011	FALSE	0.2	TRUE	3	9	1		N
E4	G1853A	miR-223	UNKNOWN	FAM	NFQ-MGB	0.0526021	0.026694	0.103656	16.0956	15.8776	0.308302		1.04077	0.227442			4.24874	FALSE	0.2	TRUE	3	9	1		N
E5	G1854K	miR-223	UNKNOWN	FAM	NFQ-MGB	0.0656863	0.0281852	0.153084	14.9982	15.1053	0.151465		0.720303	0.283699			3.92826	FALSE	0.2	TRUE	3	7	1		N
E6	G1855A	miR-223	UNKNOWN	FAM	NFQ-MGB	0.0822117	0.0108785	0.621293	15.9758	15.3568	0.875476		0.396552	0.678153			3.60451	FALSE	0.2	TRUE	3	9	1		Y
E7	G1856K	miR-223	UNKNOWN	FAM	NFQ-MGB	0.104219	0.0882001	0.123146	15.4037	15.4229	0.0271237		0.0543547	0.0559561			3.26232	FALSE	0.2	TRUE	3	6	1		N
E8	G1857A	miR-223	UNKNOWN	FAM	NFQ-MGB	0.0238764	0.00670016	0.0850852	17.1055	16.7193	0.546125		2.18031	0.426091			5.38827	FALSE	0.2	TRUE	3	10	1		Y
E9	426/2	miR-223	UNKNOWN	FAM	NFQ-MGB	0.0565583	0.0322869	0.0990753	15.7613	15.9308	0.239782		0.936157	0.187974			4.14412	FALSE	0.2	TRUE	3	7	1		N
E10	459/2	miR-223	UNKNOWN	FAM	NFQ-MGB	0.0128276	0.000280806	0.585978	16.1254	17.3854	1.78198		3.07665	1.28143			6.28461	FALSE	0.2	TRUE	3	9	1		Y
E11	G1515K	miR-223	UNKNOWN	FAM	NFQ-MGB	0.0106331	0.00251683	0.0449229	17.3986	17.1282	0.38243		3.34733	0.483164			6.55529	FALSE	0.2	TRUE	3	11	1		N
F1	G1810K	miR-223	UNKNOWN	FAM	NFQ-MGB	1	0.0959974	10.4169	13.9365	13.9639	0.0386672		-3.20796	0.785762			0	FALSE	0.2	TRUE	3	8	1		N
F2	G1851A	miR-223	UNKNOWN	FAM	NFQ-MGB	0.0324324	0.00423286	0.248499	16.043	15.5253	0.732046		1.73846	0.682772			4.94642	FALSE	0.2	TRUE	3	9	1		Y
F3	G1852K	miR-223	UNKNOWN	FAM	NFQ-MGB	0.0310127	0.0179264	0.0536521	15.593	15.5177	0.106445		1.80304	0.183788			5.011	FALSE	0.2	TRUE	3	10	1		N
F4	G1853A	miR-223	UNKNOWN	FAM	NFQ-MGB	0.0526021	0.026694	0.103656	15.6596	15.8776	0.308302		1.04077	0.227442			4.24874	FALSE	0.2	TRUE	3	9	1		N
F5	G1854K	miR-223	UNKNOWN	FAM	NFQ-MGB	0.0656863	0.0281852	0.153084	15.2124	15.1053	0.151465		0.720303	0.283699			3.92826	FALSE	0.2	TRUE	3	9	1		N
F6	G1855A	miR-223	UNKNOWN	FAM	NFQ-MGB	0.0822117	0.0108785	0.621293	14.7377	15.3568	0.875476		0.396552	0.678153			3.60451	FALSE	0.2	TRUE	3	7	1		Y
F7	G1856K	miR-223	UNKNOWN	FAM	NFQ-MGB	0.104219	0.0882001	0.123146	15.4421	15.4229	0.0271237		0.0543547	0.0559561			3.26232	FALSE	0.2	TRUE	3	6	1		N
F8	G1857A	miR-223	UNKNOWN	FAM	NFQ-MGB	0.0238764	0.00670016	0.0850852	16.3331	16.7193	0.546125		2.18031	0.426091			5.38827	FALSE	0.2	TRUE	3	7	1		Y
F9	426/2	miR-223	UNKNOWN	FAM	NFQ-MGB	0.0565583	0.0322869	0.0990753	16.1004	15.9308	0.239782		0.936157	0.187974			4.14412	FALSE	0.2	TRUE	3	7	1		N
F10	459/2	miR-223	UNKNOWN	FAM	NFQ-MGB	0.0128276	0.000280806	0.585978	18.6454	17.3854	1.78198		3.07665	1.28143			6.28461	FALSE	0.2	TRUE	3	12	1		Y
F11	G1515K	miR-223	UNKNOWN	FAM	NFQ-MGB	0.0106331	0.00251683	0.0449229	16.8578	17.1282	0.38243		3.34733	0.483164			6.55529	FALSE	0.2	TRUE	3	10	1		N
G1	G1810K	miR-375	UNKNOWN	FAM	NFQ-MGB	1	0.0307021	32.571	21.524	22.3886	1.22275		5.21673	1.168			0	FALSE	0.2	TRUE	3	16	1		Y
G2	G1851A	miR-375	UNKNOWN	FAM	NFQ-MGB	0.947333	0.199787	4.492	18.8094	19.0816	0.385001		5.29479	0.521867			0.0780559	FALSE	0.2	TRUE	3	14	1		N
G3	G1852K	miR-375	UNKNOWN	FAM	NFQ-MGB	0.604835	0.337877	1.08272	19.5568	19.6568	0.14146		5.94212	0.195239			0.725386	FALSE	0.2	TRUE	3	15	1		N
G4	G1853A	miR-375	UNKNOWN	FAM	NFQ-MGB	0.626871	0.151079	2.60108	20.2546	20.7273	0.668484		5.89049	0.477117			0.673759	FALSE	0.2	TRUE	3	15	1		Y
G5	G1854K	miR-375	UNKNOWN	FAM	NFQ-MGB	0.372263	0.13081	1.0594	20.795	21.0273	0.328516		6.64234	0.350679			1.42561	FALSE	0.2	TRUE	3	16	1		N
G6	G1855A	miR-375	UNKNOWN	FAM	NFQ-MGB	0.614242	0.112656	3.34907	20.3834	20.8801	0.702492		5.91985	0.568692			0.703121	FALSE	0.2	TRUE	3	15	1		Y
G7	G1856K	miR-375	UNKNOWN	FAM	NFQ-MGB	1.62202	0.830834	3.16665	19.6694	19.8875	0.3084		4.51894	0.224318			-0.697795	FALSE	0.2	TRUE	3	14	1		N
G8	G1857A	miR-375	UNKNOWN	FAM	NFQ-MGB	1.13548	0.390872	3.29856	19.2635	19.5724	0.436887		5.03343	0.357578			-0.183302	FALSE	0.2	TRUE	3	14	1		N
G9	426/2	miR-375	UNKNOWN	FAM	NFQ-MGB	0.363055	0.133961	0.983935	21.3489	21.6732	0.458627		6.67847	0.334299			1.46174	FALSE	0.2	TRUE	3	16	1		N
G10	459/2	miR-375	UNKNOWN	FAM	NFQ-MGB	0.338273	0.0479746	2.38519	20.4772	21.0892	0.865538		6.78047	0.654909			1.56374	FALSE	0.2	TRUE	3	15	1		Y
G11	G1515K	miR-375	UNKNOWN	FAM	NFQ-MGB	0.16153	0.00129221	20.1918	20.0591	21.6277	2.21843		7.84686	1.61896			2.63012	FALSE	0.2	TRUE	3	14	1		Y
H1	G1810K	miR-375	UNKNOWN	FAM	NFQ-MGB	1	0.0307021	32.571	23.2532	22.3886	1.22275		5.21673	1.168			0	FALSE	0.2	TRUE	3	17	1		Y
H2	G1851A	miR-375	UNKNOWN	FAM	NFQ-MGB	0.947333	0.199787	4.492	19.3539	19.0816	0.385001		5.29479	0.521867			0.0780559	FALSE	0.2	TRUE	3	15	1		N
H3	G1852K	miR-375	UNKNOWN	FAM	NFQ-MGB	0.604835	0.337877	1.08272	19.7568	19.6568	0.14146		5.94212	0.195239			0.725386	FALSE	0.2	TRUE	3	14	1		N
H4	G1853A	miR-375	UNKNOWN	FAM	NFQ-MGB	0.626871	0.151079	2.60108	21.2	20.7273	0.668484		5.89049	0.477117			0.673759	FALSE	0.2	TRUE	3	16	1		Y
H5	G1854K	miR-375	UNKNOWN	FAM	NFQ-MGB	0.372263	0.13081	1.0594	21.2596	21.0273	0.328516		6.64234	0.350679			1.42561	FALSE	0.2	TRUE	3	16	1		N
H6	G1855A	miR-375	UNKNOWN	FAM	NFQ-MGB	0.614242	0.112656	3.34907	21.3768	20.8801	0.702492		5.91985	0.568692			0.703121	FALSE	0.2	TRUE	3	16	1		Y
H7	G1856K	miR-375	UNKNOWN	FAM	NFQ-MGB	1.62202	0.830834	3.16665	20.1055	19.8875	0.3084		4.51894	0.224318			-0.697795	FALSE	0.2	TRUE	3	14	1		N
H8	G1857A	miR-375	UNKNOWN	FAM	NFQ-MGB	1.13548	0.390872	3.29856	19.8814	19.5724	0.436887		5.03343	0.357578			-0.183302	FALSE	0.2	TRUE	3	14	1		N
H9	426/2	miR-375	UNKNOWN	FAM	NFQ-MGB	0.363055	0.133961	0.983935	21.9974	21.6732	0.458627		6.67847	0.334299			1.46174	FALSE	0.2	TRUE	3	16	1		N
H10	459/2	miR-375	UNKNOWN	FAM	NFQ-MGB	0.338273	0.0479746	2.38519	21.7013	21.0892	0.865538		6.78047	0.654909			1.56374	FALSE	0.2	TRUE	3	16	1		Y
H11	G1515K	miR-375	UNKNOWN	FAM	NFQ-MGB	0.16153	0.00129221	20.1918	23.1964	21.6277	2.21843		7.84686	1.61896			2.63012	FALSE	0.2	TRUE	3	17	1		Y
Analysis Type	Singleplex
Endogenous Control	miR-27a
RQ Min/Max Confidence Level	95.0
Reference Sample	G1810K

## Sheet: Sheet8
Block Type	96fast
Chemistry	TAQMAN
Experiment File Name	C:\Documents and Settings\INSTR-USER\Desktop\EXPERIMENTS\miR raiska violeta-milda\2014-10-10(1)miR.eds
Experiment Run End Time	2014-10-10 10:43:12 AM EEST
Instrument Type	sds7500fast
Passive Reference	ROX
Well	Sample Name	Target Name	Task	Reporter	Quencher	RQ	RQ Min	RQ Max	Cт	Cт Mean	Cт SD	ΔCт	ΔCт Mean	ΔCт SE	HK Control ΔCт Mean	HK Control ΔCт SE	ΔΔCт	Automatic Ct Threshold	Ct Threshold	Automatic Baseline	Baseline Start	Baseline End	Efficiency	Comments	HIGHSD
A1	471/2	miR-27a	UNKNOWN	FAM	NFQ-MGB				22.1124	21.9526	0.225992							FALSE	0.2	TRUE	3	17	1		N
A2	473/2	miR-27a	UNKNOWN	FAM	NFQ-MGB				20.1228	19.8325	0.4105							FALSE	0.2	TRUE	3	15	1		N
A3	475/2	miR-27a	UNKNOWN	FAM	NFQ-MGB				28.2831	28.0721	0.298456							FALSE	0.2	TRUE	3	23	1		N
A4	491/2	miR-27a	UNKNOWN	FAM	NFQ-MGB				22.6199	22.0092	0.863722							FALSE	0.2	TRUE	3	18	1		Y
A5	492/2	miR-27a	UNKNOWN	FAM	NFQ-MGB				23.9616	23.8399	0.172172							FALSE	0.2	TRUE	3	19	1		N
A6	502/2	miR-27a	UNKNOWN	FAM	NFQ-MGB				24.2873	24.0367	0.354356							FALSE	0.2	TRUE	3	19	1		N
A7	510/2	miR-27a	UNKNOWN	FAM	NFQ-MGB				20.9319	21.0294	0.137921							FALSE	0.2	TRUE	3	15	1		N
A8	513/2	miR-27a	UNKNOWN	FAM	NFQ-MGB				22.4287	22.2967	0.186646							FALSE	0.2	TRUE	3	17	1		N
A9	518/2	miR-27a	UNKNOWN	FAM	NFQ-MGB				20.6587	20.4812	0.250992							FALSE	0.2	TRUE	3	16	1		N
A10	KOL001P+	miR-27a	UNKNOWN	FAM	NFQ-MGB				21.1427	20.8694	0.38647							FALSE	0.2	TRUE	3	15	1		N
A11	G1515K	miR-27a	UNKNOWN	FAM	NFQ-MGB				22.184	22.1115	0.102516							FALSE	0.2	TRUE	3	17	1		N
A12		miR-27a	NTC	FAM	NFQ-MGB				Undetermined									FALSE	0.2	TRUE	3	39	1		N
B1	471/2	miR-27a	UNKNOWN	FAM	NFQ-MGB				21.7928	21.9526	0.225992							FALSE	0.2	TRUE	3	17	1		N
B2	473/2	miR-27a	UNKNOWN	FAM	NFQ-MGB				19.5422	19.8325	0.4105							FALSE	0.2	TRUE	3	14	1		N
B3	475/2	miR-27a	UNKNOWN	FAM	NFQ-MGB				27.8611	28.0721	0.298456							FALSE	0.2	TRUE	3	23	1		N
B4	491/2	miR-27a	UNKNOWN	FAM	NFQ-MGB				21.3984	22.0092	0.863722							FALSE	0.2	TRUE	3	16	1		Y
B5	492/2	miR-27a	UNKNOWN	FAM	NFQ-MGB				23.7181	23.8399	0.172172							FALSE	0.2	TRUE	3	18	1		N
B6	502/2	miR-27a	UNKNOWN	FAM	NFQ-MGB				23.7861	24.0367	0.354356							FALSE	0.2	TRUE	3	18	1		N
B7	510/2	miR-27a	UNKNOWN	FAM	NFQ-MGB				21.1269	21.0294	0.137921							FALSE	0.2	TRUE	3	16	1		N
B8	513/2	miR-27a	UNKNOWN	FAM	NFQ-MGB				22.1647	22.2967	0.186646							FALSE	0.2	TRUE	3	17	1		N
B9	518/2	miR-27a	UNKNOWN	FAM	NFQ-MGB				20.3038	20.4812	0.250992							FALSE	0.2	TRUE	3	15	1		N
B10	KOL001P+	miR-27a	UNKNOWN	FAM	NFQ-MGB				20.5962	20.8694	0.38647							FALSE	0.2	TRUE	3	16	1		N
B11	G1515K	miR-27a	UNKNOWN	FAM	NFQ-MGB				22.039	22.1115	0.102516							FALSE	0.2	TRUE	3	17	1		N
B12		miR-27a	NTC	FAM	NFQ-MGB				Undetermined									FALSE	0.2	TRUE	3	39	1		N
C1	471/2	miR-127	UNKNOWN	FAM	NFQ-MGB	1	0.589648	1.69593	26.3622	26.2858	0.108021		4.3332	0.177117			0	FALSE	0.2	TRUE	3	21	1		N
C2	473/2	miR-127	UNKNOWN	FAM	NFQ-MGB	0.266503	0.109396	0.64924	26.0036	26.0735	0.0988219		6.24097	0.29856			1.90777	FALSE	0.2	TRUE	3	21	1		N
C3	475/2	miR-127	UNKNOWN	FAM	NFQ-MGB	0.20536	0.0967551	0.435871	34.8274	34.6891	0.195648		6.61697	0.252343			2.28377	FALSE	0.2	TRUE	3	29	1		N
C4	491/2	miR-127	UNKNOWN	FAM	NFQ-MGB	0.491697	0.0794052	3.04471	27.394	27.3665	0.038767		5.35736	0.611358			1.02416	FALSE	0.2	TRUE	3	22	1		N
C5	492/2	miR-127	UNKNOWN	FAM	NFQ-MGB	0.425766	0.243669	0.743946	29.2628	29.405	0.20097		5.56507	0.187126			1.23187	FALSE	0.2	TRUE	3	25	1		N
C6	502/2	miR-127	UNKNOWN	FAM	NFQ-MGB	3.69184	1.13159	12.0447	26.1783	26.4856	0.43457		2.44886	0.396497			-1.88434	FALSE	0.2	TRUE	3	21	1		N
C7	510/2	miR-127	UNKNOWN	FAM	NFQ-MGB	1.37929	0.844936	2.25157	24.7664	24.8987	0.187028		3.86928	0.164319			-0.463923	FALSE	0.2	TRUE	3	20	1		N
C8	513/2	miR-127	UNKNOWN	FAM	NFQ-MGB	0.380576	0.240512	0.602207	27.9445	28.0236	0.111887		5.72694	0.153876			1.39374	FALSE	0.2	TRUE	3	22	1		N
C9	518/2	miR-127	UNKNOWN	FAM	NFQ-MGB	0.102648	0.0592238	0.177911	28.1488	28.0987	0.0708337		7.61742	0.18441			3.28423	FALSE	0.2	TRUE	3	22	1		N
C10	KOL001P+	miR-127	UNKNOWN	FAM	NFQ-MGB	0.431712	0.190431	0.978705	26.3893	26.4145	0.0356583		5.54506	0.274436			1.21186	FALSE	0.2	TRUE	3	21	1		N
C11	G1515K	miR-127	UNKNOWN	FAM	NFQ-MGB	0.431854	0.338653	0.550705	27.6188	27.6561	0.0527287		5.54458	0.0815164			1.21138	FALSE	0.2	TRUE	3	22	1		N
D1	471/2	miR-127	UNKNOWN	FAM	NFQ-MGB	1	0.589648	1.69593	26.2094	26.2858	0.108021		4.3332	0.177117			0	FALSE	0.2	TRUE	3	21	1		N
D2	473/2	miR-127	UNKNOWN	FAM	NFQ-MGB	0.266503	0.109396	0.64924	26.1433	26.0735	0.0988219		6.24097	0.29856			1.90777	FALSE	0.2	TRUE	3	21	1		N
D3	475/2	miR-127	UNKNOWN	FAM	NFQ-MGB	0.20536	0.0967551	0.435871	34.5507	34.6891	0.195648		6.61697	0.252343			2.28377	FALSE	0.2	TRUE	3	29	1		N
D4	491/2	miR-127	UNKNOWN	FAM	NFQ-MGB	0.491697	0.0794052	3.04471	27.3391	27.3665	0.038767		5.35736	0.611358			1.02416	FALSE	0.2	TRUE	3	21	1		N
D5	492/2	miR-127	UNKNOWN	FAM	NFQ-MGB	0.425766	0.243669	0.743946	29.5471	29.405	0.20097		5.56507	0.187126			1.23187	FALSE	0.2	TRUE	3	24	1		N
D6	502/2	miR-127	UNKNOWN	FAM	NFQ-MGB	3.69184	1.13159	12.0447	26.7929	26.4856	0.43457		2.44886	0.396497			-1.88434	FALSE	0.2	TRUE	3	22	1		N
D7	510/2	miR-127	UNKNOWN	FAM	NFQ-MGB	1.37929	0.844936	2.25157	25.0309	24.8987	0.187028		3.86928	0.164319			-0.463923	FALSE	0.2	TRUE	3	20	1		N
D8	513/2	miR-127	UNKNOWN	FAM	NFQ-MGB	0.380576	0.240512	0.602207	28.1027	28.0236	0.111887		5.72694	0.153876			1.39374	FALSE	0.2	TRUE	3	23	1		N
D9	518/2	miR-127	UNKNOWN	FAM	NFQ-MGB	0.102648	0.0592238	0.177911	28.0486	28.0987	0.0708337		7.61742	0.18441			3.28423	FALSE	0.2	TRUE	3	22	1		N
D10	KOL001P+	miR-127	UNKNOWN	FAM	NFQ-MGB	0.431712	0.190431	0.978705	26.4397	26.4145	0.0356583		5.54506	0.274436			1.21186	FALSE	0.2	TRUE	3	21	1		N
D11	G1515K	miR-127	UNKNOWN	FAM	NFQ-MGB	0.431854	0.338653	0.550705	27.6934	27.6561	0.0527287		5.54458	0.0815164			1.21138	FALSE	0.2	TRUE	3	22	1		N
E1	471/2	miR-223	UNKNOWN	FAM	NFQ-MGB	1	0.613268	1.63061	21.5639	21.5273	0.0518211		-0.425308	0.163948			0	FALSE	0.2	TRUE	3	17	1		N
E2	473/2	miR-223	UNKNOWN	FAM	NFQ-MGB	0.333231	0.140094	0.79263	20.9798	20.9926	0.0180442		1.1601	0.290547			1.58541	FALSE	0.2	TRUE	3	16	1		N
E3	475/2	miR-223	UNKNOWN	FAM	NFQ-MGB	0.194051	0.0997153	0.377633	30.0851	30.0123	0.102962		1.94018	0.223246			2.36549	FALSE	0.2	TRUE	3	25	1		N
E4	491/2	miR-223	UNKNOWN	FAM	NFQ-MGB	2.97803	0.4818	18.4073	20.0126	20.0095	0.00431449		-1.99966	0.610751			-1.57436	FALSE	0.2	TRUE	3	14	1		N
E5	492/2	miR-223	UNKNOWN	FAM	NFQ-MGB	1.16008	0.80662	1.66843	23.2054	23.2003	0.00709011		-0.639537	0.121847			-0.214229	FALSE	0.2	TRUE	3	17	1		N
E6	502/2	miR-223	UNKNOWN	FAM	NFQ-MGB	3.08514	1.4357	6.62959	21.9313	21.9861	0.0774922		-2.05065	0.256489			-1.62534	FALSE	0.2	TRUE	3	17	1		N
E7	510/2	miR-223	UNKNOWN	FAM	NFQ-MGB	1.69917	1.24229	2.32408	19.8003	19.8393	0.0550701		-1.19014	0.105011			-0.76483	FALSE	0.2	TRUE	3	14	1		N
E8	513/2	miR-223	UNKNOWN	FAM	NFQ-MGB	0.58604	0.394457	0.870673	22.6565	22.6423	0.0200646		0.34562	0.132739			0.770928	FALSE	0.2	TRUE	3	17	1		N
E9	518/2	miR-223	UNKNOWN	FAM	NFQ-MGB	4.20729	2.46214	7.18939	18.0109	17.983	0.0394036		-2.4982	0.179652			-2.07289	FALSE	0.2	TRUE	3	12	1		N
E10	KOL001P+	miR-223	UNKNOWN	FAM	NFQ-MGB	1.4375	0.622522	3.31943	19.9843	19.9206	0.090143		-0.948874	0.280611			-0.523566	FALSE	0.2	TRUE	3	15	1		N
E11	G1515K	miR-223	UNKNOWN	FAM	NFQ-MGB	0.180143	0.143158	0.226682	24.1329	24.159	0.0369395		2.04748	0.0770521			2.47279	FALSE	0.2	TRUE	3	18	1		N
F1	471/2	miR-223	UNKNOWN	FAM	NFQ-MGB	1	0.613268	1.63061	21.4906	21.5273	0.0518211		-0.425308	0.163948			0	FALSE	0.2	TRUE	3	16	1		N
F2	473/2	miR-223	UNKNOWN	FAM	NFQ-MGB	0.333231	0.140094	0.79263	21.0053	20.9926	0.0180442		1.1601	0.290547			1.58541	FALSE	0.2	TRUE	3	16	1		N
F3	475/2	miR-223	UNKNOWN	FAM	NFQ-MGB	0.194051	0.0997153	0.377633	29.9395	30.0123	0.102962		1.94018	0.223246			2.36549	FALSE	0.2	TRUE	3	24	1		N
F4	491/2	miR-223	UNKNOWN	FAM	NFQ-MGB	2.97803	0.4818	18.4073	20.0065	20.0095	0.00431449		-1.99966	0.610751			-1.57436	FALSE	0.2	TRUE	3	14	1		N
F5	492/2	miR-223	UNKNOWN	FAM	NFQ-MGB	1.16008	0.80662	1.66843	23.1953	23.2003	0.00709011		-0.639537	0.121847			-0.214229	FALSE	0.2	TRUE	3	18	1		N
F6	502/2	miR-223	UNKNOWN	FAM	NFQ-MGB	3.08514	1.4357	6.62959	22.0409	21.9861	0.0774922		-2.05065	0.256489			-1.62534	FALSE	0.2	TRUE	3	17	1		N
F7	510/2	miR-223	UNKNOWN	FAM	NFQ-MGB	1.69917	1.24229	2.32408	19.8782	19.8393	0.0550701		-1.19014	0.105011			-0.76483	FALSE	0.2	TRUE	3	14	1		N
F8	513/2	miR-223	UNKNOWN	FAM	NFQ-MGB	0.58604	0.394457	0.870673	22.6281	22.6423	0.0200646		0.34562	0.132739			0.770928	FALSE	0.2	TRUE	3	16	1		N
F9	518/2	miR-223	UNKNOWN	FAM	NFQ-MGB	4.20729	2.46214	7.18939	17.9552	17.983	0.0394036		-2.4982	0.179652			-2.07289	FALSE	0.2	TRUE	3	13	1		N
F10	KOL001P+	miR-223	UNKNOWN	FAM	NFQ-MGB	1.4375	0.622522	3.31943	19.8568	19.9206	0.090143		-0.948874	0.280611			-0.523566	FALSE	0.2	TRUE	3	15	1		N
F11	G1515K	miR-223	UNKNOWN	FAM	NFQ-MGB	0.180143	0.143158	0.226682	24.1851	24.159	0.0369395		2.04748	0.0770521			2.47279	FALSE	0.2	TRUE	3	20	1		N
G1	471/2	miR-375	UNKNOWN	FAM	NFQ-MGB	1	0.0684984	14.5989	24.4449	25.3295	1.25103		3.3769	0.898931			0	FALSE	0.2	TRUE	3	20	1		Y
G2	473/2	miR-375	UNKNOWN	FAM	NFQ-MGB	0.563961	0.226965	1.40133	23.9415	24.0357	0.133314		4.20324	0.30519			0.826332	FALSE	0.2	TRUE	3	19	1		N
G3	475/2	miR-375	UNKNOWN	FAM	NFQ-MGB	0.125234	0.0303766	0.516302	34.0208	34.4463	0.601746		6.37421	0.47496			2.9973	FALSE	0.2	TRUE	3	29	1		Y
G4	491/2	miR-375	UNKNOWN	FAM	NFQ-MGB	1.68089	0.184317	15.329	24.217	24.6369	0.593826		2.62768	0.741163			-0.749227	FALSE	0.2	TRUE	3	19	1		Y
G5	492/2	miR-375	UNKNOWN	FAM	NFQ-MGB	12.2173	5.41547	27.5622	23.3618	23.6059	0.345249		-0.233949	0.272801			-3.61085	FALSE	0.2	TRUE	3	18	1		N
G6	502/2	miR-375	UNKNOWN	FAM	NFQ-MGB	0.574869	0.0535659	6.16948	27.457	28.2123	1.06812		4.1756	0.795752			0.798696	FALSE	0.2	TRUE	3	23	1		Y
G7	510/2	miR-375	UNKNOWN	FAM	NFQ-MGB	0.233344	0.0658457	0.826924	26.0929	26.5058	0.583878		5.47637	0.424226			2.09947	FALSE	0.2	TRUE	3	21	1		Y
G8	513/2	miR-375	UNKNOWN	FAM	NFQ-MGB	3.39807	0.760621	15.1809	23.4246	23.9089	0.684802		1.61219	0.501892			-1.76472	FALSE	0.2	TRUE	3	18	1		Y
G9	518/2	miR-375	UNKNOWN	FAM	NFQ-MGB	0.136774	0.0360943	0.518282	26.3184	26.7283	0.579711		6.24704	0.446689			2.87014	FALSE	0.2	TRUE	3	21	1		Y
G10	KOL001P+	miR-375	UNKNOWN	FAM	NFQ-MGB	3.97352	0.68885	22.9206	21.7358	22.2559	0.735624		1.38649	0.58758			-1.99042	FALSE	0.2	TRUE	3	16	1		Y
G11	G1515K	miR-375	UNKNOWN	FAM	NFQ-MGB	17.0276	1.92003	151.007	20.6704	21.3986	1.02983		-0.712895	0.731798			-4.0898	FALSE	0.2	TRUE	3	16	1		Y
H1	471/2	miR-375	UNKNOWN	FAM	NFQ-MGB	1	0.0684984	14.5989	26.2141	25.3295	1.25103		3.3769	0.898931			0	FALSE	0.2	TRUE	3	21	1		Y
H2	473/2	miR-375	UNKNOWN	FAM	NFQ-MGB	0.563961	0.226965	1.40133	24.13	24.0357	0.133314		4.20324	0.30519			0.826332	FALSE	0.2	TRUE	3	19	1		N
H3	475/2	miR-375	UNKNOWN	FAM	NFQ-MGB	0.125234	0.0303766	0.516302	34.8718	34.4463	0.601746		6.37421	0.47496			2.9973	FALSE	0.2	TRUE	3	30	1		Y
H4	491/2	miR-375	UNKNOWN	FAM	NFQ-MGB	1.68089	0.184317	15.329	25.0568	24.6369	0.593826		2.62768	0.741163			-0.749227	FALSE	0.2	TRUE	3	20	1		Y
H5	492/2	miR-375	UNKNOWN	FAM	NFQ-MGB	12.2173	5.41547	27.5622	23.8501	23.6059	0.345249		-0.233949	0.272801			-3.61085	FALSE	0.2	TRUE	3	19	1		N
H6	502/2	miR-375	UNKNOWN	FAM	NFQ-MGB	0.574869	0.0535659	6.16948	28.9676	28.2123	1.06812		4.1756	0.795752			0.798696	FALSE	0.2	TRUE	3	24	1		Y
H7	510/2	miR-375	UNKNOWN	FAM	NFQ-MGB	0.233344	0.0658457	0.826924	26.9187	26.5058	0.583878		5.47637	0.424226			2.09947	FALSE	0.2	TRUE	3	22	1		Y
H8	513/2	miR-375	UNKNOWN	FAM	NFQ-MGB	3.39807	0.760621	15.1809	24.3931	23.9089	0.684802		1.61219	0.501892			-1.76472	FALSE	0.2	TRUE	3	19	1		Y
H9	518/2	miR-375	UNKNOWN	FAM	NFQ-MGB	0.136774	0.0360943	0.518282	27.1382	26.7283	0.579711		6.24704	0.446689			2.87014	FALSE	0.2	TRUE	3	22	1		Y
H10	KOL001P+	miR-375	UNKNOWN	FAM	NFQ-MGB	3.97352	0.68885	22.9206	22.7761	22.2559	0.735624		1.38649	0.58758			-1.99042	FALSE	0.2	TRUE	3	17	1		Y
H11	G1515K	miR-375	UNKNOWN	FAM	NFQ-MGB	17.0276	1.92003	151.007	22.1268	21.3986	1.02983		-0.712895	0.731798			-4.0898	FALSE	0.2	TRUE	3	17	1		Y
Analysis Type	Singleplex
Endogenous Control	miR-27a
RQ Min/Max Confidence Level	95.0
Reference Sample	471/2

## Sheet: Sheet9
Block Type	96fast
Chemistry	TAQMAN
Experiment File Name	C:\Documents and Settings\INSTR-USER\Desktop\EXPERIMENTS\miR raiska violeta-milda\2014-10-10(2).eds
Experiment Run End Time	2014-10-10 12:04:22 PM EEST
Instrument Type	sds7500fast
Passive Reference	ROX
Well	Sample Name	Target Name	Task	Reporter	Quencher	RQ	RQ Min	RQ Max	Cт	Cт Mean	Cт SD	ΔCт	ΔCт Mean	ΔCт SE	HK Control ΔCт Mean	HK Control ΔCт SE	ΔΔCт	Automatic Ct Threshold	Ct Threshold	Automatic Baseline	Baseline Start	Baseline End	Efficiency	Comments	HIGHSD
A1	KOL002P+	miR-27a	UNKNOWN	FAM	NFQ-MGB				27.4261	27.2766	0.211433							FALSE	0.2	TRUE	3	22	1		N
A2	KOL003P+	miR-27a	UNKNOWN	FAM	NFQ-MGB				21.4176	21.5073	0.126856							FALSE	0.2	TRUE	3	16	1		N
A3	G1858K	miR-27a	UNKNOWN	FAM	NFQ-MGB				21.7673	21.7925	0.0357055							FALSE	0.2	TRUE	3	16	1		N
A4	G1859A	miR-27a	UNKNOWN	FAM	NFQ-MGB				20.1828	20.1872	0.00628764							FALSE	0.2	TRUE	3	15	1		N
A5	G1915A	miR-27a	UNKNOWN	FAM	NFQ-MGB				21.9785	21.8986	0.112985							FALSE	0.2	TRUE	3	17	1		N
A6	G1936K	miR-27a	UNKNOWN	FAM	NFQ-MGB				23.8608	23.8624	0.00219568							FALSE	0.2	TRUE	3	19	1		N
A7	G1937A	miR-27a	UNKNOWN	FAM	NFQ-MGB				22.7989	22.6493	0.211585							FALSE	0.2	TRUE	3	18	1		N
A8	G1952A	miR-27a	UNKNOWN	FAM	NFQ-MGB				24.4375	25.8934	2.05894							FALSE	0.2	TRUE	3	19	1		Y
A9	G1999A	miR-27a	UNKNOWN	FAM	NFQ-MGB				22.619	22.3587	0.368149							FALSE	0.2	TRUE	3	17	1		N
A10	G2002K	miR-27a	UNKNOWN	FAM	NFQ-MGB				23.2297	23.4561	0.320116							FALSE	0.2	TRUE	3	18	1		N
A11	G1515K	miR-27a	UNKNOWN	FAM	NFQ-MGB				21.2319	21.4094	0.251085							FALSE	0.2	TRUE	3	16	1		N
A12		miR-27a	NTC	FAM	NFQ-MGB				Undetermined									FALSE	0.2	TRUE	3	39	1		N
B1	KOL002P+	miR-27a	UNKNOWN	FAM	NFQ-MGB				27.1271	27.2766	0.211433							FALSE	0.2	TRUE	3	23	1		N
B2	KOL003P+	miR-27a	UNKNOWN	FAM	NFQ-MGB				21.597	21.5073	0.126856							FALSE	0.2	TRUE	3	17	1		N
B3	G1858K	miR-27a	UNKNOWN	FAM	NFQ-MGB				21.8178	21.7925	0.0357055							FALSE	0.2	TRUE	3	17	1		N
B4	G1859A	miR-27a	UNKNOWN	FAM	NFQ-MGB				20.1916	20.1872	0.00628764							FALSE	0.2	TRUE	3	15	1		N
B5	G1915A	miR-27a	UNKNOWN	FAM	NFQ-MGB				21.8187	21.8986	0.112985							FALSE	0.2	TRUE	3	17	1		N
B6	G1936K	miR-27a	UNKNOWN	FAM	NFQ-MGB				23.8639	23.8624	0.00219568							FALSE	0.2	TRUE	3	18	1		N
B7	G1937A	miR-27a	UNKNOWN	FAM	NFQ-MGB				22.4997	22.6493	0.211585							FALSE	0.2	TRUE	3	18	1		N
B8	G1952A	miR-27a	UNKNOWN	FAM	NFQ-MGB				27.3493	25.8934	2.05894							FALSE	0.2	TRUE	3	22	1		Y
B9	G1999A	miR-27a	UNKNOWN	FAM	NFQ-MGB				22.0984	22.3587	0.368149							FALSE	0.2	TRUE	3	17	1		N
B10	G2002K	miR-27a	UNKNOWN	FAM	NFQ-MGB				23.6825	23.4561	0.320116							FALSE	0.2	TRUE	3	19	1		N
B11	G1515K	miR-27a	UNKNOWN	FAM	NFQ-MGB				21.587	21.4094	0.251085							FALSE	0.2	TRUE	3	17	1		N
B12		miR-27a	NTC	FAM	NFQ-MGB				Undetermined									FALSE	0.2	TRUE	3	39	1		N
C1	KOL002P+	miR-127	UNKNOWN	FAM	NFQ-MGB	1	0.639828	1.56292	34.0833	34.0751	0.0116285		6.79844	0.149732			0	FALSE	0.2	TRUE	3	29	1		N
C2	KOL003P+	miR-127	UNKNOWN	FAM	NFQ-MGB	4.73215	3.54793	6.31164	26.0274	26.0632	0.0505978		4.55594	0.0965727			-2.2425	FALSE	0.2	TRUE	3	21	1		N
C3	G1858K	miR-127	UNKNOWN	FAM	NFQ-MGB	1.26523	0.949731	1.68553	28.1588	28.2516	0.131241		6.45904	0.0961742			-0.339395	FALSE	0.2	TRUE	3	23	1		N
C4	G1859A	miR-127	UNKNOWN	FAM	NFQ-MGB	1.09041	1.03356	1.15038	26.8782	26.8608	0.0245989		6.67357	0.0179533			-0.124866	FALSE	0.2	TRUE	3	22	1		N
C5	G1915A	miR-127	UNKNOWN	FAM	NFQ-MGB	2.24819	1.43681	3.51776	27.6554	27.5283	0.179732		5.62967	0.150115			-1.16876	FALSE	0.2	TRUE	3	23	1		N
C6	G1936K	miR-127	UNKNOWN	FAM	NFQ-MGB	3.4558	2.30019	5.192	29.0083	28.8718	0.193014		5.00941	0.13649			-1.78902	FALSE	0.2	TRUE	3	24	1		N
C7	G1937A	miR-127	UNKNOWN	FAM	NFQ-MGB	3.18923	2.02912	5.0126	27.7991	27.7745	0.0347357		5.12523	0.151616			-1.67321	FALSE	0.2	TRUE	3	23	1		N
C8	G1952A	miR-127	UNKNOWN	FAM	NFQ-MGB	11.3887	0.143056	906.664	29.3679	29.1823	0.262464		3.2889	1.46767			-3.50954	FALSE	0.2	TRUE	3	24	1		N
C9	G1999A	miR-127	UNKNOWN	FAM	NFQ-MGB	3.24934	1.32884	7.94543	27.6057	27.457	0.210331		5.09829	0.299811			-1.70014	FALSE	0.2	TRUE	3	22	1		N
C10	G2002K	miR-127	UNKNOWN	FAM	NFQ-MGB	2.3008	1.12493	4.70577	29.1319	29.0524	0.112471		5.5963	0.239921			-1.20214	FALSE	0.2	TRUE	3	24	1		N
C11	G1515K	miR-127	UNKNOWN	FAM	NFQ-MGB	2.89721	1.39777	6.00513	26.8411	26.6732	0.23751		5.26377	0.244392			-1.53466	FALSE	0.2	TRUE	3	21	1		N
D1	KOL002P+	miR-127	UNKNOWN	FAM	NFQ-MGB	1	0.639828	1.56292	34.0668	34.0751	0.0116285		6.79844	0.149732			0	FALSE	0.2	TRUE	3	29	1		N
D2	KOL003P+	miR-127	UNKNOWN	FAM	NFQ-MGB	4.73215	3.54793	6.31164	26.099	26.0632	0.0505978		4.55594	0.0965727			-2.2425	FALSE	0.2	TRUE	3	21	1		N
D3	G1858K	miR-127	UNKNOWN	FAM	NFQ-MGB	1.26523	0.949731	1.68553	28.3444	28.2516	0.131241		6.45904	0.0961742			-0.339395	FALSE	0.2	TRUE	3	23	1		N
D4	G1859A	miR-127	UNKNOWN	FAM	NFQ-MGB	1.09041	1.03356	1.15038	26.8434	26.8608	0.0245989		6.67357	0.0179533			-0.124866	FALSE	0.2	TRUE	3	21	1		N
D5	G1915A	miR-127	UNKNOWN	FAM	NFQ-MGB	2.24819	1.43681	3.51776	27.4012	27.5283	0.179732		5.62967	0.150115			-1.16876	FALSE	0.2	TRUE	3	22	1		N
D6	G1936K	miR-127	UNKNOWN	FAM	NFQ-MGB	3.4558	2.30019	5.192	28.7353	28.8718	0.193014		5.00941	0.13649			-1.78902	FALSE	0.2	TRUE	3	23	1		N
D7	G1937A	miR-127	UNKNOWN	FAM	NFQ-MGB	3.18923	2.02912	5.0126	27.75	27.7745	0.0347357		5.12523	0.151616			-1.67321	FALSE	0.2	TRUE	3	23	1		N
D8	G1952A	miR-127	UNKNOWN	FAM	NFQ-MGB	11.3887	0.143056	906.664	28.9967	29.1823	0.262464		3.2889	1.46767			-3.50954	FALSE	0.2	TRUE	3	24	1		N
D9	G1999A	miR-127	UNKNOWN	FAM	NFQ-MGB	3.24934	1.32884	7.94543	27.3082	27.457	0.210331		5.09829	0.299811			-1.70014	FALSE	0.2	TRUE	3	22	1		N
D10	G2002K	miR-127	UNKNOWN	FAM	NFQ-MGB	2.3008	1.12493	4.70577	28.9729	29.0524	0.112471		5.5963	0.239921			-1.20214	FALSE	0.2	TRUE	3	24	1		N
D11	G1515K	miR-127	UNKNOWN	FAM	NFQ-MGB	2.89721	1.39777	6.00513	26.5053	26.6732	0.23751		5.26377	0.244392			-1.53466	FALSE	0.2	TRUE	3	21	1		N
E1	KOL002P+	miR-223	UNKNOWN	FAM	NFQ-MGB	1	0.640259	1.56187	29.9963	29.996	0.000469347		2.71939	0.149506			0	FALSE	0.2	TRUE	3	25	1		N
E2	KOL003P+	miR-223	UNKNOWN	FAM	NFQ-MGB	39.9514	27.4674	58.1095	18.9944	18.9065	0.124385		-2.60078	0.125627			-5.32018	FALSE	0.2	TRUE	3	13	1		N
E3	G1858K	miR-223	UNKNOWN	FAM	NFQ-MGB	7.4777	6.934	8.06403	21.6111	21.6093	0.002545		-0.1832	0.0253116			-2.90259	FALSE	0.2	TRUE	3	16	1		N
E4	G1859A	miR-223	UNKNOWN	FAM	NFQ-MGB	1.03753	0.883798	1.21801	22.907	22.8534	0.0757875		2.66624	0.0537739			-0.0531588	FALSE	0.2	TRUE	3	18	1		N
E5	G1915A	miR-223	UNKNOWN	FAM	NFQ-MGB	1.1978	0.936976	1.53124	24.3377	24.3576	0.0282175		2.459	0.082346			-0.26039	FALSE	0.2	TRUE	3	19	1		N
E6	G1936K	miR-223	UNKNOWN	FAM	NFQ-MGB	13.4392	11.8378	15.2574	22.8759	22.8334	0.0601277		-1.02899	0.042545			-3.74838	FALSE	0.2	TRUE	3	18	1		N
E7	G1937A	miR-223	UNKNOWN	FAM	NFQ-MGB	1.85534	1.15883	2.97049	24.5272	24.477	0.071005		1.82771	0.157813			-0.891687	FALSE	0.2	TRUE	3	19	1		N
E8	G1952A	miR-223	UNKNOWN	FAM	NFQ-MGB	15.8967	0.206819	1221.87	24.6259	24.6221	0.00530713		-1.27126	1.4559			-3.99066	FALSE	0.2	TRUE	3	19	1		N
E9	G1999A	miR-223	UNKNOWN	FAM	NFQ-MGB	1.7689	0.789194	3.96482	24.3292	24.2552	0.1046		1.89654	0.270624			-0.822853	FALSE	0.2	TRUE	3	19	1		N
E10	G2002K	miR-223	UNKNOWN	FAM	NFQ-MGB	19.7049	9.51859	40.7922	21.966	21.875	0.128733		-1.58109	0.243974			-4.30048	FALSE	0.2	TRUE	3	16	1		N
E11	G1515K	miR-223	UNKNOWN	FAM	NFQ-MGB	2.24619	1.074	4.69774	22.789	22.9613	0.243665		1.55192	0.247403			-1.16748	FALSE	0.2	TRUE	3	18	1		N
F1	KOL002P+	miR-223	UNKNOWN	FAM	NFQ-MGB	1	0.640259	1.56187	29.9957	29.996	0.000469347		2.71939	0.149506			0	FALSE	0.2	TRUE	3	25	1		N
F2	KOL003P+	miR-223	UNKNOWN	FAM	NFQ-MGB	39.9514	27.4674	58.1095	18.8185	18.9065	0.124385		-2.60078	0.125627			-5.32018	FALSE	0.2	TRUE	3	14	1		N
F3	G1858K	miR-223	UNKNOWN	FAM	NFQ-MGB	7.4777	6.934	8.06403	21.6075	21.6093	0.002545		-0.1832	0.0253116			-2.90259	FALSE	0.2	TRUE	3	16	1		N
F4	G1859A	miR-223	UNKNOWN	FAM	NFQ-MGB	1.03753	0.883798	1.21801	22.7998	22.8534	0.0757875		2.66624	0.0537739			-0.0531588	FALSE	0.2	TRUE	3	17	1		N
F5	G1915A	miR-223	UNKNOWN	FAM	NFQ-MGB	1.1978	0.936976	1.53124	24.3776	24.3576	0.0282175		2.459	0.082346			-0.26039	FALSE	0.2	TRUE	3	19	1		N
F6	G1936K	miR-223	UNKNOWN	FAM	NFQ-MGB	13.4392	11.8378	15.2574	22.7909	22.8334	0.0601277		-1.02899	0.042545			-3.74838	FALSE	0.2	TRUE	3	17	1		N
F7	G1937A	miR-223	UNKNOWN	FAM	NFQ-MGB	1.85534	1.15883	2.97049	24.4268	24.477	0.071005		1.82771	0.157813			-0.891687	FALSE	0.2	TRUE	3	19	1		N
F8	G1952A	miR-223	UNKNOWN	FAM	NFQ-MGB	15.8967	0.206819	1221.87	24.6184	24.6221	0.00530713		-1.27126	1.4559			-3.99066	FALSE	0.2	TRUE	3	19	1		N
F9	G1999A	miR-223	UNKNOWN	FAM	NFQ-MGB	1.7689	0.789194	3.96482	24.1813	24.2552	0.1046		1.89654	0.270624			-0.822853	FALSE	0.2	TRUE	3	18	1		N
F10	G2002K	miR-223	UNKNOWN	FAM	NFQ-MGB	19.7049	9.51859	40.7922	21.784	21.875	0.128733		-1.58109	0.243974			-4.30048	FALSE	0.2	TRUE	3	16	1		N
F11	G1515K	miR-223	UNKNOWN	FAM	NFQ-MGB	2.24619	1.074	4.69774	23.1336	22.9613	0.243665		1.55192	0.247403			-1.16748	FALSE	0.2	TRUE	3	18	1		N
G1	KOL002P+	miR-375	UNKNOWN	FAM	NFQ-MGB	1	0.166179	6.01759	32.3555	32.9384	0.824341		5.66179	0.601765			0	FALSE	0.2	TRUE	3	27	1		Y
G2	KOL003P+	miR-375	UNKNOWN	FAM	NFQ-MGB	5.10373	3.21052	8.11334	24.6906	24.8175	0.179505		3.31024	0.155426			-2.35155	FALSE	0.2	TRUE	3	20	1		N
G3	G1858K	miR-375	UNKNOWN	FAM	NFQ-MGB	32.4011	14.6473	71.6738	22.1713	22.4364	0.374779		0.643818	0.266209			-5.01797	FALSE	0.2	TRUE	3	17	1		N
G4	G1859A	miR-375	UNKNOWN	FAM	NFQ-MGB	20.3991	13.5366	30.7408	21.3611	21.4985	0.194362		1.31135	0.137507			-4.35044	FALSE	0.2	TRUE	3	16	1		N
G5	G1915A	miR-375	UNKNOWN	FAM	NFQ-MGB	91.9089	60.6256	139.335	20.9239	21.0383	0.161748		-0.860346	0.139513			-6.52213	FALSE	0.2	TRUE	3	16	1		N
G6	G1936K	miR-375	UNKNOWN	FAM	NFQ-MGB	102.87	70.7818	149.506	22.7141	22.8395	0.17727		-1.02289	0.125359			-6.68468	FALSE	0.2	TRUE	3	18	1		N
G7	G1937A	miR-375	UNKNOWN	FAM	NFQ-MGB	126.288	55.3024	288.39	21.0975	21.3305	0.329474		-1.31879	0.276877			-6.98057	FALSE	0.2	TRUE	3	16	1		N
G8	G1952A	miR-375	UNKNOWN	FAM	NFQ-MGB	235.466	3.01806	18370.8	23.5549	23.6758	0.170953		-2.21759	1.4609			-7.87937	FALSE	0.2	TRUE	3	18	1		N
G9	G1999A	miR-375	UNKNOWN	FAM	NFQ-MGB	93.0267	34.6753	249.572	21.2766	21.4809	0.288882		-0.877786	0.330898			-6.53957	FALSE	0.2	TRUE	3	16	1		N
G10	G2002K	miR-375	UNKNOWN	FAM	NFQ-MGB	44.8093	16.7112	120.152	23.391	23.6322	0.341		0.17606	0.330723			-5.48573	FALSE	0.2	TRUE	3	18	1		N
G11	G1515K	miR-375	UNKNOWN	FAM	NFQ-MGB	67.6298	24.6933	185.224	20.7042	20.9916	0.406456		-0.4178	0.337824			-6.07959	FALSE	0.2	TRUE	3	16	1		N
H1	KOL002P+	miR-375	UNKNOWN	FAM	NFQ-MGB	1	0.166179	6.01759	33.5213	32.9384	0.824341		5.66179	0.601765			0	FALSE	0.2	TRUE	3	29	1		Y
H2	KOL003P+	miR-375	UNKNOWN	FAM	NFQ-MGB	5.10373	3.21052	8.11334	24.9444	24.8175	0.179505		3.31024	0.155426			-2.35155	FALSE	0.2	TRUE	3	20	1		N
H3	G1858K	miR-375	UNKNOWN	FAM	NFQ-MGB	32.4011	14.6473	71.6738	22.7014	22.4364	0.374779		0.643818	0.266209			-5.01797	FALSE	0.2	TRUE	3	18	1		N
H4	G1859A	miR-375	UNKNOWN	FAM	NFQ-MGB	20.3991	13.5366	30.7408	21.636	21.4985	0.194362		1.31135	0.137507			-4.35044	FALSE	0.2	TRUE	3	16	1		N
H5	G1915A	miR-375	UNKNOWN	FAM	NFQ-MGB	91.9089	60.6256	139.335	21.1527	21.0383	0.161748		-0.860346	0.139513			-6.52213	FALSE	0.2	TRUE	3	16	1		N
H6	G1936K	miR-375	UNKNOWN	FAM	NFQ-MGB	102.87	70.7818	149.506	22.9648	22.8395	0.17727		-1.02289	0.125359			-6.68468	FALSE	0.2	TRUE	3	18	1		N
H7	G1937A	miR-375	UNKNOWN	FAM	NFQ-MGB	126.288	55.3024	288.39	21.5635	21.3305	0.329474		-1.31879	0.276877			-6.98057	FALSE	0.2	TRUE	3	15	1		N
H8	G1952A	miR-375	UNKNOWN	FAM	NFQ-MGB	235.466	3.01806	18370.8	23.7967	23.6758	0.170953		-2.21759	1.4609			-7.87937	FALSE	0.2	TRUE	3	19	1		N
H9	G1999A	miR-375	UNKNOWN	FAM	NFQ-MGB	93.0267	34.6753	249.572	21.6852	21.4809	0.288882		-0.877786	0.330898			-6.53957	FALSE	0.2	TRUE	3	16	1		N
H10	G2002K	miR-375	UNKNOWN	FAM	NFQ-MGB	44.8093	16.7112	120.152	23.8733	23.6322	0.341		0.17606	0.330723			-5.48573	FALSE	0.2	TRUE	3	19	1		N
H11	G1515K	miR-375	UNKNOWN	FAM	NFQ-MGB	67.6298	24.6933	185.224	21.279	20.9916	0.406456		-0.4178	0.337824			-6.07959	FALSE	0.2	TRUE	3	16	1		N
Analysis Type	Singleplex
Endogenous Control	miR-27a
RQ Min/Max Confidence Level	95.0
Reference Sample	KOL002P+

## Sheet: Sheet10
Block Type	96fast
Chemistry	TAQMAN
Experiment File Name	C:\Documents and Settings\INSTR-USER\Desktop\EXPERIMENTS\miR raiska violeta-milda\2014-10-13miR.eds
Experiment Run End Time	2014-10-13 11:00:04 AM EEST
Instrument Type	sds7500fast
Passive Reference	ROX
Well	Sample Name	Target Name	Task	Reporter	Quencher	RQ	RQ Min	RQ Max	Cт	Cт Mean	Cт SD	ΔCт	ΔCт Mean	ΔCт SE	HK Control ΔCт Mean	HK Control ΔCт SE	ΔΔCт	Automatic Ct Threshold	Ct Threshold	Automatic Baseline	Baseline Start	Baseline End	Efficiency	Comments	HIGHSD
A1	KOL004P+	miR-27a	UNKNOWN	FAM	NFQ-MGB				25.9862	25.8493	0.193505							FALSE	0.2	TRUE	3	21	1		N
A2	KOL005P+	miR-27a	UNKNOWN	FAM	NFQ-MGB				21.2039	20.9931	0.298177							FALSE	0.2	TRUE	3	16	1		N
A3	KOL009P+	miR-27a	UNKNOWN	FAM	NFQ-MGB				25.2414	25.0523	0.267448							FALSE	0.2	TRUE	3	21	1		N
A4	KOL011P+	miR-27a	UNKNOWN	FAM	NFQ-MGB				22.2533	21.9509	0.427563							FALSE	0.2	TRUE	3	17	1		N
A5	KOL014P+	miR-27a	UNKNOWN	FAM	NFQ-MGB				22.7641	22.3347	0.607248							FALSE	0.2	TRUE	3	17	1		Y
A6	KOL015P+	miR-27a	UNKNOWN	FAM	NFQ-MGB				23.4081	23.0286	0.536692							FALSE	0.2	TRUE	3	18	1		Y
A7	KOL016P+	miR-27a	UNKNOWN	FAM	NFQ-MGB				21.8961	21.8162	0.113044							FALSE	0.2	TRUE	3	16	1		N
A8	KOL017P+	miR-27a	UNKNOWN	FAM	NFQ-MGB				22.5436	22.4791	0.0912422							FALSE	0.2	TRUE	3	17	1		N
A9	KOL025P+	miR-27a	UNKNOWN	FAM	NFQ-MGB				23.7034	23.4084	0.417262							FALSE	0.2	TRUE	3	19	1		N
A10	KOL026P+	miR-27a	UNKNOWN	FAM	NFQ-MGB				22.3072	22.2348	0.102471							FALSE	0.2	TRUE	3	17	1		N
A11	G1515K	miR-27a	UNKNOWN	FAM	NFQ-MGB				22.974	22.8776	0.136349							FALSE	0.2	TRUE	3	18	1		N
A12		miR-27a	NTC	FAM	NFQ-MGB				Undetermined									FALSE	0.2	TRUE	3	39	1		N
B1	KOL004P+	miR-27a	UNKNOWN	FAM	NFQ-MGB				25.7125	25.8493	0.193505							FALSE	0.2	TRUE	3	21	1		N
B2	KOL005P+	miR-27a	UNKNOWN	FAM	NFQ-MGB				20.7822	20.9931	0.298177							FALSE	0.2	TRUE	3	16	1		N
B3	KOL009P+	miR-27a	UNKNOWN	FAM	NFQ-MGB				24.8632	25.0523	0.267448							FALSE	0.2	TRUE	3	20	1		N
B4	KOL011P+	miR-27a	UNKNOWN	FAM	NFQ-MGB				21.6486	21.9509	0.427563							FALSE	0.2	TRUE	3	16	1		N
B5	KOL014P+	miR-27a	UNKNOWN	FAM	NFQ-MGB				21.9053	22.3347	0.607248							FALSE	0.2	TRUE	3	16	1		Y
B6	KOL015P+	miR-27a	UNKNOWN	FAM	NFQ-MGB				22.6491	23.0286	0.536692							FALSE	0.2	TRUE	3	17	1		Y
B7	KOL016P+	miR-27a	UNKNOWN	FAM	NFQ-MGB				21.7363	21.8162	0.113044							FALSE	0.2	TRUE	3	16	1		N
B8	KOL017P+	miR-27a	UNKNOWN	FAM	NFQ-MGB				22.4146	22.4791	0.0912422							FALSE	0.2	TRUE	3	18	1		N
B9	KOL025P+	miR-27a	UNKNOWN	FAM	NFQ-MGB				23.1133	23.4084	0.417262							FALSE	0.2	TRUE	3	18	1		N
B10	KOL026P+	miR-27a	UNKNOWN	FAM	NFQ-MGB				22.1623	22.2348	0.102471							FALSE	0.2	TRUE	3	16	1		N
B11	G1515K	miR-27a	UNKNOWN	FAM	NFQ-MGB				22.7812	22.8776	0.136349							FALSE	0.2	TRUE	3	18	1		N
B12		miR-27a	NTC	FAM	NFQ-MGB				Undetermined									FALSE	0.2	TRUE	3	39	1		N
C1	KOL004P+	miR-127	UNKNOWN	FAM	NFQ-MGB	1	0.587166	1.7031	29.8223	29.7076	0.162182		3.85826	0.178532			0	FALSE	0.2	TRUE	3	25	1		N
C2	KOL005P+	miR-127	UNKNOWN	FAM	NFQ-MGB	0.584532	0.311227	1.09784	25.6404	25.626	0.0204449		4.63291	0.211338			0.774645	FALSE	0.2	TRUE	3	21	1		N
C3	KOL009P+	miR-127	UNKNOWN	FAM	NFQ-MGB	0.581047	0.330474	1.02161	29.6877	29.6938	0.00861819		4.64154	0.189213			0.783273	FALSE	0.2	TRUE	3	25	1		N
C4	KOL011P+	miR-127	UNKNOWN	FAM	NFQ-MGB	1.04399	0.422518	2.57959	25.7714	25.7471	0.0343662		3.79615	0.303308			-0.0621128	FALSE	0.2	TRUE	3	20	1		N
C5	KOL014P+	miR-127	UNKNOWN	FAM	NFQ-MGB	0.987987	0.273255	3.57219	26.1737	26.2104	0.0518925		3.8757	0.430954			0.017436	FALSE	0.2	TRUE	3	21	1		N
C6	KOL015P+	miR-127	UNKNOWN	FAM	NFQ-MGB	0.573367	0.182148	1.80485	27.6276	27.6893	0.0873714		4.66073	0.384494			0.802468	FALSE	0.2	TRUE	3	22	1		N
C7	KOL016P+	miR-127	UNKNOWN	FAM	NFQ-MGB	0.313457	0.231708	0.424047	27.4104	27.3481	0.0880552		5.53193	0.101323			1.67366	FALSE	0.2	TRUE	3	22	1		N
C8	KOL017P+	miR-127	UNKNOWN	FAM	NFQ-MGB	0.455154	0.300851	0.688597	27.5958	27.4729	0.173834		4.99384	0.138822			1.13557	FALSE	0.2	TRUE	3	22	1		N
C9	KOL025P+	miR-127	UNKNOWN	FAM	NFQ-MGB	0.563348	0.233106	1.36145	28.1166	28.0946	0.0312332		4.68617	0.295874			0.827901	FALSE	0.2	TRUE	3	23	1		N
C10	KOL026P+	miR-127	UNKNOWN	FAM	NFQ-MGB	0.613064	0.470348	0.799083	26.8503	26.7989	0.07273		4.56416	0.0888539			0.705891	FALSE	0.2	TRUE	3	22	1		N
C11	G1515K	miR-127	UNKNOWN	FAM	NFQ-MGB	0.503733	0.226697	1.11932	27.4754	27.7251	0.353205		4.84753	0.267717			0.989268	FALSE	0.2	TRUE	3	22	1		N
D1	KOL004P+	miR-127	UNKNOWN	FAM	NFQ-MGB	1	0.587166	1.7031	29.5929	29.7076	0.162182		3.85826	0.178532			0	FALSE	0.2	TRUE	3	25	1		N
D2	KOL005P+	miR-127	UNKNOWN	FAM	NFQ-MGB	0.584532	0.311227	1.09784	25.6115	25.626	0.0204449		4.63291	0.211338			0.774645	FALSE	0.2	TRUE	3	20	1		N
D3	KOL009P+	miR-127	UNKNOWN	FAM	NFQ-MGB	0.581047	0.330474	1.02161	29.6999	29.6938	0.00861819		4.64154	0.189213			0.783273	FALSE	0.2	TRUE	3	24	1		N
D4	KOL011P+	miR-127	UNKNOWN	FAM	NFQ-MGB	1.04399	0.422518	2.57959	25.7228	25.7471	0.0343662		3.79615	0.303308			-0.0621128	FALSE	0.2	TRUE	3	20	1		N
D5	KOL014P+	miR-127	UNKNOWN	FAM	NFQ-MGB	0.987987	0.273255	3.57219	26.2471	26.2104	0.0518925		3.8757	0.430954			0.017436	FALSE	0.2	TRUE	3	21	1		N
D6	KOL015P+	miR-127	UNKNOWN	FAM	NFQ-MGB	0.573367	0.182148	1.80485	27.7511	27.6893	0.0873714		4.66073	0.384494			0.802468	FALSE	0.2	TRUE	3	23	1		N
D7	KOL016P+	miR-127	UNKNOWN	FAM	NFQ-MGB	0.313457	0.231708	0.424047	27.2859	27.3481	0.0880552		5.53193	0.101323			1.67366	FALSE	0.2	TRUE	3	22	1		N
D8	KOL017P+	miR-127	UNKNOWN	FAM	NFQ-MGB	0.455154	0.300851	0.688597	27.35	27.4729	0.173834		4.99384	0.138822			1.13557	FALSE	0.2	TRUE	3	22	1		N
D9	KOL025P+	miR-127	UNKNOWN	FAM	NFQ-MGB	0.563348	0.233106	1.36145	28.0725	28.0946	0.0312332		4.68617	0.295874			0.827901	FALSE	0.2	TRUE	3	23	1		N
D10	KOL026P+	miR-127	UNKNOWN	FAM	NFQ-MGB	0.613064	0.470348	0.799083	26.7475	26.7989	0.07273		4.56416	0.0888539			0.705891	FALSE	0.2	TRUE	3	22	1		N
D11	G1515K	miR-127	UNKNOWN	FAM	NFQ-MGB	0.503733	0.226697	1.11932	27.9749	27.7251	0.353205		4.84753	0.267717			0.989268	FALSE	0.2	TRUE	3	23	1		N
E1	KOL004P+	miR-223	UNKNOWN	FAM	NFQ-MGB	1	0.664829	1.50415	25.4752	25.479	0.00527746		-0.370382	0.136879			0	FALSE	0.2	TRUE	3	20	1		N
E2	KOL005P+	miR-223	UNKNOWN	FAM	NFQ-MGB	0.127412	0.0456224	0.355828	23.8674	23.5951	0.385052		2.60205	0.344365			2.97243	FALSE	0.2	TRUE	3	19	1		N
E3	KOL009P+	miR-223	UNKNOWN	FAM	NFQ-MGB	0.831798	0.343826	2.01232	25.1756	24.9476	0.322443		-0.104687	0.296225			0.265696	FALSE	0.2	TRUE	3	20	1		N
E4	KOL011P+	miR-223	UNKNOWN	FAM	NFQ-MGB	0.281493	0.113478	0.698267	23.4466	23.4094	0.0527085		1.45845	0.304622			1.82883	FALSE	0.2	TRUE	3	18	1		N
E5	KOL014P+	miR-223	UNKNOWN	FAM	NFQ-MGB	0.27533	0.0734597	1.03195	23.9341	23.8251	0.154189		1.49038	0.443015			1.86076	FALSE	0.2	TRUE	3	19	1		N
E6	KOL015P+	miR-223	UNKNOWN	FAM	NFQ-MGB	0.0941287	0.0173726	0.510009	26.4882	26.0674	0.594977		3.03884	0.566585			3.40922	FALSE	0.2	TRUE	3	21	1		Y
E7	KOL016P+	miR-223	UNKNOWN	FAM	NFQ-MGB	0.170393	0.0744527	0.389961	24.2647	23.9989	0.375976		2.18268	0.277612			2.55306	FALSE	0.2	TRUE	3	20	1		N
E8	KOL017P+	miR-223	UNKNOWN	FAM	NFQ-MGB	0.0956896	0.0367247	0.249328	25.8087	25.4942	0.444852		3.01511	0.321106			3.38549	FALSE	0.2	TRUE	3	20	1		N
E9	KOL025P+	miR-223	UNKNOWN	FAM	NFQ-MGB	0.646231	0.203889	2.04824	23.918	23.6679	0.353723		0.259496	0.386799			0.629878	FALSE	0.2	TRUE	3	19	1		N
E10	KOL026P+	miR-223	UNKNOWN	FAM	NFQ-MGB	1.37518	0.941545	2.00853	21.5091	21.4048	0.147537		-0.830002	0.127019			-0.45962	FALSE	0.2	TRUE	3	16	1		N
E11	G1515K	miR-223	UNKNOWN	FAM	NFQ-MGB	0.252034	0.161481	0.393364	24.6095	24.4955	0.161155		1.61793	0.149268			1.98831	FALSE	0.2	TRUE	3	19	1		N
F1	KOL004P+	miR-223	UNKNOWN	FAM	NFQ-MGB	1	0.664829	1.50415	25.4827	25.479	0.00527746		-0.370382	0.136879			0	FALSE	0.2	TRUE	3	21	1		N
F2	KOL005P+	miR-223	UNKNOWN	FAM	NFQ-MGB	0.127412	0.0456224	0.355828	23.3228	23.5951	0.385052		2.60205	0.344365			2.97243	FALSE	0.2	TRUE	3	18	1		N
F3	KOL009P+	miR-223	UNKNOWN	FAM	NFQ-MGB	0.831798	0.343826	2.01232	24.7196	24.9476	0.322443		-0.104687	0.296225			0.265696	FALSE	0.2	TRUE	3	19	1		N
F4	KOL011P+	miR-223	UNKNOWN	FAM	NFQ-MGB	0.281493	0.113478	0.698267	23.3721	23.4094	0.0527085		1.45845	0.304622			1.82883	FALSE	0.2	TRUE	3	18	1		N
F5	KOL014P+	miR-223	UNKNOWN	FAM	NFQ-MGB	0.27533	0.0734597	1.03195	23.716	23.8251	0.154189		1.49038	0.443015			1.86076	FALSE	0.2	TRUE	3	18	1		N
F6	KOL015P+	miR-223	UNKNOWN	FAM	NFQ-MGB	0.0941287	0.0173726	0.510009	25.6467	26.0674	0.594977		3.03884	0.566585			3.40922	FALSE	0.2	TRUE	3	20	1		Y
F7	KOL016P+	miR-223	UNKNOWN	FAM	NFQ-MGB	0.170393	0.0744527	0.389961	23.733	23.9989	0.375976		2.18268	0.277612			2.55306	FALSE	0.2	TRUE	3	18	1		N
F8	KOL017P+	miR-223	UNKNOWN	FAM	NFQ-MGB	0.0956896	0.0367247	0.249328	25.1796	25.4942	0.444852		3.01511	0.321106			3.38549	FALSE	0.2	TRUE	3	20	1		N
F9	KOL025P+	miR-223	UNKNOWN	FAM	NFQ-MGB	0.646231	0.203889	2.04824	23.4178	23.6679	0.353723		0.259496	0.386799			0.629878	FALSE	0.2	TRUE	3	18	1		N
F10	KOL026P+	miR-223	UNKNOWN	FAM	NFQ-MGB	1.37518	0.941545	2.00853	21.3004	21.4048	0.147537		-0.830002	0.127019			-0.45962	FALSE	0.2	TRUE	3	16	1		N
F11	G1515K	miR-223	UNKNOWN	FAM	NFQ-MGB	0.252034	0.161481	0.393364	24.3816	24.4955	0.161155		1.61793	0.149268			1.98831	FALSE	0.2	TRUE	3	19	1		N
G1	KOL004P+	miR-375	UNKNOWN	FAM	NFQ-MGB	1	0.130937	7.63725	25.1245	25.7923	0.944428		-0.0570202	0.681685			0	FALSE	0.2	TRUE	3	20	1		Y
G2	KOL005P+	miR-375	UNKNOWN	FAM	NFQ-MGB	0.014159	0.00631041	0.0317693	26.908	27.0782	0.24072		6.08512	0.270976			6.14214	FALSE	0.2	TRUE	3	22	1		N
G3	KOL009P+	miR-375	UNKNOWN	FAM	NFQ-MGB	0.000284348	0.000149192	0.000541943	36.8802	36.7753	0.148346		11.723	0.216258			11.7801	FALSE	0.2	TRUE	3	32	1		N
G4	KOL011P+	miR-375	UNKNOWN	FAM	NFQ-MGB	0.0418398	0.0077091	0.227079	25.993	26.4729	0.678605		4.52196	0.567148			4.57898	FALSE	0.2	TRUE	3	20	1		Y
G5	KOL014P+	miR-375	UNKNOWN	FAM	NFQ-MGB	0.000138759	2.81976e-09	6.82825	31.4958	35.0928	5.08697		12.7581	3.62257			12.8151	FALSE	0.2	TRUE	3	27	1		Y
G6	KOL015P+	miR-375	UNKNOWN	FAM	NFQ-MGB	0.214956	0.0691978	0.667738	25.21	25.1895	0.029055		2.16087	0.380054			2.21789	FALSE	0.2	TRUE	3	19	1		N
G7	KOL016P+	miR-375	UNKNOWN	FAM	NFQ-MGB	0.00824787	0.00377966	0.0179983	28.9301	28.6809	0.35233		6.86474	0.261644			6.92176	FALSE	0.2	TRUE	3	24	1		N
G8	KOL017P+	miR-375	UNKNOWN	FAM	NFQ-MGB	0.55071	0.126905	2.38982	22.7948	23.2827	0.689995		0.803616	0.492147			0.860636	FALSE	0.2	TRUE	3	18	1		Y
G9	KOL025P+	miR-375	UNKNOWN	FAM	NFQ-MGB	0.313503	0.105976	0.927415	24.8122	25.0248	0.300668		1.61643	0.363668			1.67345	FALSE	0.2	TRUE	3	20	1		N
G10	KOL026P+	miR-375	UNKNOWN	FAM	NFQ-MGB	0.0279257	0.0056778	0.137349	26.8108	27.34	0.748394		5.10524	0.534132			5.16226	FALSE	0.2	TRUE	3	22	1		Y
G11	G1515K	miR-375	UNKNOWN	FAM	NFQ-MGB	1.25347	0.31084	5.05464	22.0372	22.4947	0.646997		-0.382946	0.467545			-0.325926	FALSE	0.2	TRUE	3	17	1		Y
H1	KOL004P+	miR-375	UNKNOWN	FAM	NFQ-MGB	1	0.130937	7.63725	26.4601	25.7923	0.944428		-0.0570202	0.681685			0	FALSE	0.2	TRUE	3	21	1		Y
H2	KOL005P+	miR-375	UNKNOWN	FAM	NFQ-MGB	0.014159	0.00631041	0.0317693	27.2484	27.0782	0.24072		6.08512	0.270976			6.14214	FALSE	0.2	TRUE	3	22	1		N
H3	KOL009P+	miR-375	UNKNOWN	FAM	NFQ-MGB	0.000284348	0.000149192	0.000541943	36.6704	36.7753	0.148346		11.723	0.216258			11.7801	FALSE	0.2	TRUE	3	32	1		N
H4	KOL011P+	miR-375	UNKNOWN	FAM	NFQ-MGB	0.0418398	0.0077091	0.227079	26.9527	26.4729	0.678605		4.52196	0.567148			4.57898	FALSE	0.2	TRUE	3	22	1		Y
H5	KOL014P+	miR-375	UNKNOWN	FAM	NFQ-MGB	0.000138759	2.81976e-09	6.82825	38.6898	35.0928	5.08697		12.7581	3.62257			12.8151	FALSE	0.2	TRUE	3	33	1		Y
H6	KOL015P+	miR-375	UNKNOWN	FAM	NFQ-MGB	0.214956	0.0691978	0.667738	25.1689	25.1895	0.029055		2.16087	0.380054			2.21789	FALSE	0.2	TRUE	3	20	1		N
H7	KOL016P+	miR-375	UNKNOWN	FAM	NFQ-MGB	0.00824787	0.00377966	0.0179983	28.4318	28.6809	0.35233		6.86474	0.261644			6.92176	FALSE	0.2	TRUE	3	23	1		N
H8	KOL017P+	miR-375	UNKNOWN	FAM	NFQ-MGB	0.55071	0.126905	2.38982	23.7706	23.2827	0.689995		0.803616	0.492147			0.860636	FALSE	0.2	TRUE	3	18	1		Y
H9	KOL025P+	miR-375	UNKNOWN	FAM	NFQ-MGB	0.313503	0.105976	0.927415	25.2374	25.0248	0.300668		1.61643	0.363668			1.67345	FALSE	0.2	TRUE	3	20	1		N
H10	KOL026P+	miR-375	UNKNOWN	FAM	NFQ-MGB	0.0279257	0.0056778	0.137349	27.8692	27.34	0.748394		5.10524	0.534132			5.16226	FALSE	0.2	TRUE	3	22	1		Y
H11	G1515K	miR-375	UNKNOWN	FAM	NFQ-MGB	1.25347	0.31084	5.05464	22.9522	22.4947	0.646997		-0.382946	0.467545			-0.325926	FALSE	0.2	TRUE	3	17	1		Y
Analysis Type	Singleplex
Endogenous Control	miR-27a
RQ Min/Max Confidence Level	95.0
Reference Sample	KOL004P+

[truncated: 9 more sheets: Sheet11, Sheet12, Sheet13, Sheet14, Sheet15, Sheet16, Sheet17, Sheet18, Sheet19]
