# Supplementary material for: Analysis of Deregulated microRNAs and Their Target Genes in Gastric Cancer
Source: PLoS One. 2015 Jul 14;10(7):e0132327. doi: 10.1371/journal.pone.0132327 (PMC4501563; doi:10.1371/journal.pone.0132327)
Supplement: S3 Table — (XLSX) [file pone.0132327.s003.xlsx]

## Sheet: Sheet1
Block Type	96fast
Chemistry	TAQMAN
Experiment File Name	C:\Documents and Settings\INSTR-USER\Desktop\EXPERIMENTS\Violetos\1. miR in serum\2015-03-10.eds
Experiment Run End Time	2015-03-10 17:18:38 PM EET
Instrument Type	sds7500fast
Passive Reference	ROX
Well	Sample Name	Target Name	Task	Reporter	Quencher	RQ	RQ Min	RQ Max	Cт	Cт Mean	Cт SD	ΔCт	ΔCт Mean	ΔCт SE	HK Control ΔCт Mean	HK Control ΔCт SE	ΔΔCт	Automatic Ct Threshold	Ct Threshold	Automatic Baseline	Baseline Start	Baseline End	Efficiency	Comments	HIGHSD	NOAMP	EXPFAIL
A1	G1012	miR-375	UNKNOWN	FAM	NFQ-MGB	1	0.162563	6.15145	35.3788	35.9872	0.860354		11.6358	0.609142			0	FALSE	0.2	TRUE	3	29	1		Y	N	N
A2	G1012	miR-375	UNKNOWN	FAM	NFQ-MGB	1	0.162563	6.15145	36.5955	35.9872	0.860354		11.6358	0.609142			0	FALSE	0.2	TRUE	3	30	1		Y	N	N
A3	G1012	miR-223	UNKNOWN	FAM	NFQ-MGB	1	0.833934	1.19914	24.4022	24.4547	0.0742715		0.103378	0.0608914			0	FALSE	0.2	TRUE	3	20	1		N	N	N
A4	G1012	miR-223	UNKNOWN	FAM	NFQ-MGB	1	0.833934	1.19914	24.5072	24.4547	0.0742715		0.103378	0.0608914			0	FALSE	0.2	TRUE	3	19	1		N	N	N
A5	G1012	miR-204	UNKNOWN	FAM	NFQ-MGB	1	0.432025	2.31468	38.6214	38.3417	0.395582		13.9904	0.281411			0	FALSE	0.2	TRUE	3	33	1		N	N	N
A6	G1012	miR-204	UNKNOWN	FAM	NFQ-MGB	1	0.432025	2.31468	38.062	38.3417	0.395582		13.9904	0.281411			0	FALSE	0.2	TRUE	3	32	1		N	N	N
A7	G1012	miR-148a	UNKNOWN	FAM	NFQ-MGB	1	0.816567	1.22464	33.7358	33.7963	0.0856424		9.44501	0.0679481			0	FALSE	0.2	TRUE	3	29	1		N	N	N
A8	G1012	miR-148a	UNKNOWN	FAM	NFQ-MGB	1	0.816567	1.22464	33.8569	33.7963	0.0856424		9.44501	0.0679481			0	FALSE	0.2	TRUE	3	29	1		N	N	N
A9	G1012	miR-16	UNKNOWN	FAM	NFQ-MGB				24.3205	24.3513	0.0435805							FALSE	0.2	TRUE	3	19	1		N	N	N
A10	G1012	miR-16	UNKNOWN	FAM	NFQ-MGB				24.3821	24.3513	0.0435805							FALSE	0.2	TRUE	3	20	1		N	N	N
A11		miR-375	NTC	FAM	NFQ-MGB				Undetermined									FALSE	0.2	TRUE	3	39	1		N	N	N
B1	G1188	miR-375	UNKNOWN	FAM	NFQ-MGB	79.6057	41.2245	153.721	29.8191	29.8936	0.105336		5.32103	0.220648			-6.3148	FALSE	0.2	TRUE	3	24	1		N	N	N
B2	G1188	miR-375	UNKNOWN	FAM	NFQ-MGB	79.6057	41.2245	153.721	29.9681	29.8936	0.105336		5.32103	0.220648			-6.3148	FALSE	0.2	TRUE	3	25	1		N	N	N
B3	G1188	miR-223	UNKNOWN	FAM	NFQ-MGB	0.976612	0.498756	1.9123	24.7974	24.7101	0.123525		0.137521	0.225315			0.0341425	FALSE	0.2	TRUE	3	20	1		N	N	N
B4	G1188	miR-223	UNKNOWN	FAM	NFQ-MGB	0.976612	0.498756	1.9123	24.6227	24.7101	0.123525		0.137521	0.225315			0.0341425	FALSE	0.2	TRUE	3	19	1		N	N	N
B5	G1188	miR-204	UNKNOWN	FAM	NFQ-MGB	8.22321	4.28164	15.7933	35.4543	35.5232	0.0974435		10.9507	0.218827			-3.0397	FALSE	0.2	TRUE	3	30	1		N	N	N
B6	G1188	miR-204	UNKNOWN	FAM	NFQ-MGB	8.22321	4.28164	15.7933	35.5921	35.5232	0.0974435		10.9507	0.218827			-3.0397	FALSE	0.2	TRUE	3	30	1		N	N	N
B7	G1188	miR-148a	UNKNOWN	FAM	NFQ-MGB	4.85078	2.54855	9.23272	31.6807	31.7393	0.0828803		7.16679	0.215806			-2.27822	FALSE	0.2	TRUE	3	27	1		N	N	N
B8	G1188	miR-148a	UNKNOWN	FAM	NFQ-MGB	4.85078	2.54855	9.23272	31.798	31.7393	0.0828803		7.16679	0.215806			-2.27822	FALSE	0.2	TRUE	3	26	1		N	N	N
B9	G1188	miR-16	UNKNOWN	FAM	NFQ-MGB				24.3649	24.5726	0.293726							FALSE	0.2	TRUE	3	19	1		N	N	N
B10	G1188	miR-16	UNKNOWN	FAM	NFQ-MGB				24.7802	24.5726	0.293726							FALSE	0.2	TRUE	3	20	1		N	N	N
B11		miR-223	NTC	FAM	NFQ-MGB				Undetermined									FALSE	0.2	TRUE	3	39	1		N	N	N
C1	G1049	miR-375	UNKNOWN	FAM	NFQ-MGB	0.853044	0.547496	1.32911	35.9083	36.0286	0.170055		11.8651	0.148693			0.229308	FALSE	0.2	TRUE	3	31	1		N	N	N
C2	G1049	miR-375	UNKNOWN	FAM	NFQ-MGB	0.853044	0.547496	1.32911	36.1488	36.0286	0.170055		11.8651	0.148693			0.229308	FALSE	0.2	TRUE	3	32	1		N	N	N
C3	G1049	miR-223	UNKNOWN	FAM	NFQ-MGB	0.381438	0.278999	0.521489	25.5994	25.6573	0.0818053		1.49386	0.104863			1.39048	FALSE	0.2	TRUE	3	21	1		N	N	N
C4	G1049	miR-223	UNKNOWN	FAM	NFQ-MGB	0.381438	0.278999	0.521489	25.7151	25.6573	0.0818053		1.49386	0.104863			1.39048	FALSE	0.2	TRUE	3	20	1		N	N	N
C5	G1049	miR-204	UNKNOWN	FAM	NFQ-MGB	1.81328	0.197041	16.6868	36.5562	37.2952	1.04516		13.1318	0.7442			-0.8586	FALSE	0.2	TRUE	3	31	1		Y	N	N
C6	G1049	miR-204	UNKNOWN	FAM	NFQ-MGB	1.81328	0.197041	16.6868	38.0342	37.2952	1.04516		13.1318	0.7442			-0.8586	FALSE	0.2	TRUE	3	32	1		Y	N	N
C7	G1049	miR-148a	UNKNOWN	FAM	NFQ-MGB	0.902481	0.693318	1.17474	33.7693	33.7565	0.0181886		9.59304	0.0884058			0.148032	FALSE	0.2	TRUE	3	29	1		N	N	N
C8	G1049	miR-148a	UNKNOWN	FAM	NFQ-MGB	0.902481	0.693318	1.17474	33.7436	33.7565	0.0181886		9.59304	0.0884058			0.148032	FALSE	0.2	TRUE	3	29	1		N	N	N
C9	G1049	miR-16	UNKNOWN	FAM	NFQ-MGB				24.076	24.1634	0.123695							FALSE	0.2	TRUE	3	18	1		N	N	N
C10	G1049	miR-16	UNKNOWN	FAM	NFQ-MGB				24.2509	24.1634	0.123695							FALSE	0.2	TRUE	3	19	1		N	N	N
C11		miR-204	NTC	FAM	NFQ-MGB				Undetermined									FALSE	0.2	TRUE	3	39	1		N	N	N
D1	G1074	miR-375	UNKNOWN	FAM	NFQ-MGB	0.943368	0.50805	1.75169	35.6771	35.4733	0.288239		11.7199	0.207512			0.0841074	FALSE	0.2	TRUE	3	30	1		N	N	N
D2	G1074	miR-375	UNKNOWN	FAM	NFQ-MGB	0.943368	0.50805	1.75169	35.2694	35.4733	0.288239		11.7199	0.207512			0.0841074	FALSE	0.2	TRUE	3	30	1		N	N	N
D3	G1074	miR-223	UNKNOWN	FAM	NFQ-MGB	1.96224	1.65788	2.32249	22.9251	22.8842	0.0578551		-0.869126	0.0565153			-0.972505	FALSE	0.2	TRUE	3	18	1		N	N	N
D4	G1074	miR-223	UNKNOWN	FAM	NFQ-MGB	1.96224	1.65788	2.32249	22.8433	22.8842	0.0578551		-0.869126	0.0565153			-0.972505	FALSE	0.2	TRUE	3	18	1		N	N	N
D5	G1074	miR-204	UNKNOWN	FAM	NFQ-MGB	4.98567	3.20313	7.76017	35.2828	35.4259	0.202424		11.6726	0.148351			-2.31779	FALSE	0.2	TRUE	3	29	1		N	N	N
D6	G1074	miR-204	UNKNOWN	FAM	NFQ-MGB	4.98567	3.20313	7.76017	35.569	35.4259	0.202424		11.6726	0.148351			-2.31779	FALSE	0.2	TRUE	3	31	1		N	N	N
D7	G1074	miR-148a	UNKNOWN	FAM	NFQ-MGB	2.30824	1.61614	3.29672	31.8786	31.9915	0.159774		8.23822	0.119516			-1.20679	FALSE	0.2	TRUE	3	27	1		N	N	N
D8	G1074	miR-148a	UNKNOWN	FAM	NFQ-MGB	2.30824	1.61614	3.29672	32.1045	31.9915	0.159774		8.23822	0.119516			-1.20679	FALSE	0.2	TRUE	3	27	1		N	N	N
D9	G1074	miR-16	UNKNOWN	FAM	NFQ-MGB				23.7923	23.7533	0.0551429							FALSE	0.2	TRUE	3	18	1		N	N	N
D10	G1074	miR-16	UNKNOWN	FAM	NFQ-MGB				23.7143	23.7533	0.0551429							FALSE	0.2	TRUE	3	18	1		N	N	N
D11		miR-148a	NTC	FAM	NFQ-MGB				Undetermined									FALSE	0.2	TRUE	3	39	1		N	N	N
E1	G1076	miR-375	UNKNOWN	FAM	NFQ-MGB	12.3445	8.81344	17.2902	32.3768	32.4346	0.0818499		8.01003	0.112974			-3.62579	FALSE	0.2	TRUE	3	27	1		N	N	N
E2	G1076	miR-375	UNKNOWN	FAM	NFQ-MGB	12.3445	8.81344	17.2902	32.4925	32.4346	0.0818499		8.01003	0.112974			-3.62579	FALSE	0.2	TRUE	3	28	1		N	N	N
E3	G1076	miR-223	UNKNOWN	FAM	NFQ-MGB	0.189989	0.110432	0.326861	27.0779	26.924	0.217638		2.49939	0.181925			2.39601	FALSE	0.2	TRUE	3	22	1		N	N	N
E4	G1076	miR-223	UNKNOWN	FAM	NFQ-MGB	0.189989	0.110432	0.326861	26.7701	26.924	0.217638		2.49939	0.181925			2.39601	FALSE	0.2	TRUE	3	21	1		N	N	N
E5	G1076	miR-204	UNKNOWN	FAM	NFQ-MGB	4.41456	2.49454	7.81241	36.1077	36.2727	0.233314		11.8481	0.191393			-2.14227	FALSE	0.2	TRUE	3	31	1		N	N	N
E6	G1076	miR-204	UNKNOWN	FAM	NFQ-MGB	4.41456	2.49454	7.81241	36.4377	36.2727	0.233314		11.8481	0.191393			-2.14227	FALSE	0.2	TRUE	3	32	1		N	N	N
E7	G1076	miR-148a	UNKNOWN	FAM	NFQ-MGB	0.689181	0.185191	2.56476	34.8365	34.4067	0.607848		9.98206	0.440628			0.537045	FALSE	0.2	TRUE	3	31	1		Y	N	N
E8	G1076	miR-148a	UNKNOWN	FAM	NFQ-MGB	0.689181	0.185191	2.56476	33.9768	34.4067	0.607848		9.98206	0.440628			0.537045	FALSE	0.2	TRUE	3	29	1		Y	N	N
E9	G1076	miR-16	UNKNOWN	FAM	NFQ-MGB				24.5216	24.4246	0.137211							FALSE	0.2	TRUE	3	19	1		N	N	N
E10	G1076	miR-16	UNKNOWN	FAM	NFQ-MGB				24.3276	24.4246	0.137211							FALSE	0.2	TRUE	3	19	1		N	N	N
E11		miR-16	NTC	FAM	NFQ-MGB				Undetermined									FALSE	0.2	TRUE	3	39	1		N	N	N
F1	G1107	miR-375	UNKNOWN	FAM	NFQ-MGB	1.38736	0.798204	2.41136	33.1952	33.3793	0.260415		11.1635	0.185353			-0.47234	FALSE	0.2	TRUE	3	28	1		N	N	N
F2	G1107	miR-375	UNKNOWN	FAM	NFQ-MGB	1.38736	0.798204	2.41136	33.5634	33.3793	0.260415		11.1635	0.185353			-0.47234	FALSE	0.2	TRUE	3	29	1		N	N	N
F3	G1107	miR-223	UNKNOWN	FAM	NFQ-MGB	1.51016	1.27903	1.78305	21.673	21.7245	0.0728608		-0.491322	0.0556968			-0.5947	FALSE	0.2	TRUE	3	16	1		N	N	N
F4	G1107	miR-223	UNKNOWN	FAM	NFQ-MGB	1.51016	1.27903	1.78305	21.776	21.7245	0.0728608		-0.491322	0.0556968			-0.5947	FALSE	0.2	TRUE	3	16	1		N	N	N
F5	G1107	miR-204	UNKNOWN	FAM	NFQ-MGB	0.725326	0.124912	4.21173	37.2589	36.6695	0.833569		14.4537	0.589802			0.463299	FALSE	0.2	TRUE	3	32	1		Y	N	N
F6	G1107	miR-204	UNKNOWN	FAM	NFQ-MGB	0.725326	0.124912	4.21173	36.0801	36.6695	0.833569		14.4537	0.589802			0.463299	FALSE	0.2	TRUE	3	30	1		Y	N	N
F7	G1107	miR-148a	UNKNOWN	FAM	NFQ-MGB	3.32212	2.916	3.78481	29.967	29.9287	0.0541058		7.71291	0.0437208			-1.7321	FALSE	0.2	TRUE	3	25	1		N	N	N
F8	G1107	miR-148a	UNKNOWN	FAM	NFQ-MGB	3.32212	2.916	3.78481	29.8905	29.9287	0.0541058		7.71291	0.0437208			-1.7321	FALSE	0.2	TRUE	3	24	1		N	N	N
F9	G1107	miR-16	UNKNOWN	FAM	NFQ-MGB				22.1946	22.2158	0.0299263							FALSE	0.2	TRUE	3	17	1		N	N	N
F10	G1107	miR-16	UNKNOWN	FAM	NFQ-MGB				22.237	22.2158	0.0299263							FALSE	0.2	TRUE	3	17	1		N	N	N
G1	G1112	miR-375	UNKNOWN	FAM	NFQ-MGB	5.76781	4.05054	8.21312	31.5187	31.6368	0.167069		9.10781	0.11851			-2.52802	FALSE	0.2	TRUE	3	26	1		N	N	N
G2	G1112	miR-375	UNKNOWN	FAM	NFQ-MGB	5.76781	4.05054	8.21312	31.7549	31.6368	0.167069		9.10781	0.11851			-2.52802	FALSE	0.2	TRUE	3	27	1		N	N	N
G3	G1112	miR-223	UNKNOWN	FAM	NFQ-MGB	1.25386	1.18495	1.32678	22.3224	22.306	0.023261		-0.223001	0.0189533			-0.32638	FALSE	0.2	TRUE	3	17	1		N	N	N
G4	G1112	miR-223	UNKNOWN	FAM	NFQ-MGB	1.25386	1.18495	1.32678	22.2895	22.306	0.023261		-0.223001	0.0189533			-0.32638	FALSE	0.2	TRUE	3	17	1		N	N	N
G5	G1112	miR-204	UNKNOWN	FAM	NFQ-MGB	0.778888	0.0080202	75.6424	38.4142	36.8799	2.16981		14.3509	1.53432			0.360512	FALSE	0.2	TRUE	3	32	1		Y	N	N
G6	G1112	miR-204	UNKNOWN	FAM	NFQ-MGB	0.778888	0.0080202	75.6424	35.3456	36.8799	2.16981		14.3509	1.53432			0.360512	FALSE	0.2	TRUE	3	30	1		Y	N	N
G7	G1112	miR-148a	UNKNOWN	FAM	NFQ-MGB	1.3818	1.08281	1.76335	31.5887	31.5075	0.114853		8.97846	0.0817572			-0.466549	FALSE	0.2	TRUE	3	27	1		N	N	N
G8	G1112	miR-148a	UNKNOWN	FAM	NFQ-MGB	1.3818	1.08281	1.76335	31.4262	31.5075	0.114853		8.97846	0.0817572			-0.466549	FALSE	0.2	TRUE	3	26	1		N	N	N
G9	G1112	miR-16	UNKNOWN	FAM	NFQ-MGB				22.5384	22.529	0.0133184							FALSE	0.2	TRUE	3	17	1		N	N	N
G10	G1112	miR-16	UNKNOWN	FAM	NFQ-MGB				22.5196	22.529	0.0133184							FALSE	0.2	TRUE	3	17	1		N	N	N
H1	G1187	miR-375	UNKNOWN	FAM	NFQ-MGB	4.20603	0.636685	27.7856	35.3674	34.7366	0.892051		9.56337	0.633053			-2.07246	FALSE	0.2	TRUE	3	31	1		Y	N	N
H2	G1187	miR-375	UNKNOWN	FAM	NFQ-MGB	4.20603	0.636685	27.7856	34.1058	34.7366	0.892051		9.56337	0.633053			-2.07246	FALSE	0.2	TRUE	3	29	1		Y	N	N
H3	G1187	miR-223	UNKNOWN	FAM	NFQ-MGB	0.587721	0.471075	0.73325	25.9922	26.0434	0.0724467		0.870174	0.0741807			0.766796	FALSE	0.2	TRUE	3	21	1		N	N	N
H4	G1187	miR-223	UNKNOWN	FAM	NFQ-MGB	0.587721	0.471075	0.73325	26.0946	26.0434	0.0724467		0.870174	0.0741807			0.766796	FALSE	0.2	TRUE	3	21	1		N	N	N
H5	G1187	miR-204	UNKNOWN	FAM	NFQ-MGB				Undetermined									FALSE	0.2	TRUE	3	39	1		N	Y	Y
H6	G1187	miR-204	UNKNOWN	FAM	NFQ-MGB				Undetermined									FALSE	0.2	TRUE	3	35	1		N	N	N
H7	G1187	miR-148a	UNKNOWN	FAM	NFQ-MGB	0.681901	0.574977	0.808709	35.1508	35.1706	0.0279963		9.99738	0.0571875			0.552365	FALSE	0.2	TRUE	3	30	1		N	N	N
H8	G1187	miR-148a	UNKNOWN	FAM	NFQ-MGB	0.681901	0.574977	0.808709	35.1904	35.1706	0.0279963		9.99738	0.0571875			0.552365	FALSE	0.2	TRUE	3	30	1		N	N	N
H9	G1187	miR-16	UNKNOWN	FAM	NFQ-MGB				25.1196	25.1732	0.0758751							FALSE	0.2	TRUE	3	20	1		N	N	N
H10	G1187	miR-16	UNKNOWN	FAM	NFQ-MGB				25.2269	25.1732	0.0758751							FALSE	0.2	TRUE	3	20	1		N	N	N

## Sheet: Sheet2
Block Type	96fast
Chemistry	TAQMAN
Experiment File Name	C:\Documents and Settings\INSTR-USER\Desktop\EXPERIMENTS\Violetos\1. miR in serum\2015-03-13.eds
Experiment Run End Time	2015-03-13 11:16:40 AM EET
Instrument Type	sds7500fast
Passive Reference	ROX
Sample Name	Target Name	Task	Cт	Ct Threshold	Well
G1391	mir-375	UNKNOWN	31.0571	0.2	A1
G1391	mir-375	UNKNOWN	30.7242	0.2	A2
G1391	mir-223	UNKNOWN	22.559	0.2	A3
G1391	mir-223	UNKNOWN	22.592	0.2	A4
G1391	mid-204	UNKNOWN	35.7217	0.2	A5
G1391	mid-204	UNKNOWN	35.7019	0.2	A6
G1391	mir-16	UNKNOWN	21.0831	0.2	A9
G1391	mir-16	UNKNOWN	20.9845	0.2	A10
	mir-375	NTC	Undetermined	0.2	A11
G1393	mir-375	UNKNOWN	31.5275	0.2	B1
G1393	mir-375	UNKNOWN	31.8294	0.2	B2
G1393	mir-223	UNKNOWN	19.5865	0.2	B3
G1393	mir-223	UNKNOWN	19.097	0.2	B4
G1393	mid-204	UNKNOWN	34.3307	0.2	B5
G1393	mid-204	UNKNOWN	34.0361	0.2	B6
G1393	mir-16	UNKNOWN	19.1115	0.2	B9
G1393	mir-16	UNKNOWN	19.019	0.2	B10
	mir-223	NTC	Undetermined	0.2	B11
G1398	mir-375	UNKNOWN	33.3974	0.2	C1
G1398	mir-375	UNKNOWN	34.0191	0.2	C2
G1398	mir-223	UNKNOWN	23.6239	0.2	C3
G1398	mir-223	UNKNOWN	23.8055	0.2	C4
G1398	mid-204	UNKNOWN	34.8443	0.2	C5
G1398	mid-204	UNKNOWN	35.2247	0.2	C6
G1398	mir-16	UNKNOWN	22.4975	0.2	C9
G1398	mir-16	UNKNOWN	22.5345	0.2	C10
	mid-204	NTC	Undetermined	0.2	C11
G1431	mir-375	UNKNOWN	30.2505	0.2	D1
G1431	mir-375	UNKNOWN	30.226	0.2	D2
G1431	mir-223	UNKNOWN	21.5774	0.2	D3
G1431	mir-223	UNKNOWN	21.8033	0.2	D4
G1431	mid-204	UNKNOWN	33.6649	0.2	D5
G1431	mid-204	UNKNOWN	33.7024	0.2	D6
G1431	mir-16	UNKNOWN	20.8794	0.2	D9
G1431	mir-16	UNKNOWN	20.8226	0.2	D10
	mir-148a	NTC	Undetermined	0.2	D11
G1400	mir-375	UNKNOWN	32.0077	0.2	E1
G1400	mir-375	UNKNOWN	31.9637	0.2	E2
G1400	mir-223	UNKNOWN	22.4273	0.2	E3
G1400	mir-223	UNKNOWN	21.7989	0.2	E4
G1400	mid-204	UNKNOWN	36.2974	0.2	E5
G1400	mid-204	UNKNOWN	36.5473	0.2	E6
G1400	mir-16	UNKNOWN	21.7547	0.2	E9
G1400	mir-16	UNKNOWN	21.5215	0.2	E10
	mir-16	NTC	Undetermined	0.2	E11
G1463	mir-375	UNKNOWN	30.0796	0.2	F1
G1463	mir-375	UNKNOWN	29.9401	0.2	F2
G1463	mir-223	UNKNOWN	20.7337	0.2	F3
G1463	mir-223	UNKNOWN	20.8831	0.2	F4
G1463	mid-204	UNKNOWN	32.7469	0.2	F5
G1463	mid-204	UNKNOWN	33.0559	0.2	F6
G1463	mir-16	UNKNOWN	22.2795	0.2	F9
G1463	mir-16	UNKNOWN	22.3168	0.2	F10
G1466	mir-375	UNKNOWN	33.7809	0.2	G1
G1466	mir-375	UNKNOWN	33.8669	0.2	G2
G1466	mir-223	UNKNOWN	20.0992	0.2	G3
G1466	mir-223	UNKNOWN	20.1462	0.2	G4
G1466	mid-204	UNKNOWN	34.4415	0.2	G5
G1466	mid-204	UNKNOWN	34.1417	0.2	G6
G1466	mir-16	UNKNOWN	21.8806	0.2	G9
G1466	mir-16	UNKNOWN	21.7898	0.2	G10
G1576	mir-375	UNKNOWN	30.9416	0.2	H1
G1576	mir-375	UNKNOWN	30.6565	0.2	H2
G1576	mir-223	UNKNOWN	18.8659	0.2	H3
G1576	mir-223	UNKNOWN	19.1022	0.2	H4
G1576	mid-204	UNKNOWN	32.7395	0.2	H5
G1576	mid-204	UNKNOWN	32.7984	0.2	H6
G1576	mir-16	UNKNOWN	19.2235	0.2	H9
G1576	mir-16	UNKNOWN	19.547	0.2	H10
Analysis Type	Singleplex
Endogenous Control	mir-16
RQ Min/Max Confidence Level	95.0
Reference Sample	G1391

## Sheet: Sheet3
Block Type	96fast
Chemistry	TAQMAN
Experiment File Name	C:\Documents and Settings\INSTR-USER\Desktop\EXPERIMENTS\Violetos\1. miR in serum\2015-03-14.eds
Experiment Run End Time	2015-03-13 19:37:13 PM EET
Instrument Type	sds7500fast
Passive Reference	ROX
Well	Target Name	Cт	Ct Threshold	Sample Name
A1	miR-375	33.1262	0.2	G1271
A2	miR-375	32.3454	0.2	G1271
A3	miR-223	24.209	0.2	G1271
A4	miR-223	23.9328	0.2	G1271
A5	miR-204	37.5205	0.2	G1271
A6	miR-204	36.6621	0.2	G1271
A7	miR-148A	31.9243	0.2	G1271
A8	miR-148A	32.7496	0.2	G1271
A9	miR-16	23.4262	0.2	G1271
A10	miR-16	23.6366	0.2	G1271
A11	miR-148A	29.0975	0.2	G1391
A12	miR-148A	29.3736	0.2	G1391
B1	miR-375	32.7574	0.2	G1182
B2	miR-375	33.4178	0.2	G1182
B3	miR-223	23.2713	0.2	G1182
B4	miR-223	23.4482	0.2	G1182
B5	miR-204	36.1293	0.2	G1182
B6	miR-204	35.879	0.2	G1182
B7	miR-148A	31.9691	0.2	G1182
B8	miR-148A	31.7666	0.2	G1182
B9	miR-16	24.1257	0.2	G1182
B10	miR-16	24.1603	0.2	G1182
B11	miR-148A	26.3919	0.2	G1393
B12	miR-148A	26.5497	0.2	G1393
C1	miR-375	23.7414	0.2	G1654
C2	miR-375	23.8079	0.2	G1654
C3	miR-223	21.4158	0.2	G1654
C4	miR-223	21.4265	0.2	G1654
C5	miR-204	34.7731	0.2	G1654
C6	miR-204	33.4022	0.2	G1654
C7	miR-148A	28.151	0.2	G1654
C8	miR-148A	28.1997	0.2	G1654
C9	miR-16	19.2859	0.2	G1654
C10	miR-16	19.4014	0.2	G1654
C11	miR-148A	29.7849	0.2	G1398
C12	miR-148A	29.816	0.2	G1398
D1	miR-375	31.8108	0.2	G1787
D2	miR-375	32.2225	0.2	G1787
D3	miR-223	21.8918	0.2	G1787
D4	miR-223	21.9692	0.2	G1787
D5	miR-204	36.4076	0.2	G1787
D6	miR-204	38.3136	0.2	G1787
D7	miR-148A	30.23	0.2	G1787
D8	miR-148A	30.6262	0.2	G1787
D9	miR-16	23.3884	0.2	G1787
D10	miR-16	23.7307	0.2	G1787
D11	miR-148A	27.764	0.2	G1431
D12	miR-148A	27.4355	0.2	G1431
E1	miR-375	32.1893	0.2	G1788
E2	miR-375	32.3159	0.2	G1788
E3	miR-223	20.7506	0.2	G1788
E4	miR-223	20.9922	0.2	G1788
E5	miR-204	34.1517	0.2	G1788
E6	miR-204	33.9487	0.2	G1788
E7	miR-148A	29.0992	0.2	G1788
E8	miR-148A	29.1745	0.2	G1788
E9	miR-16	21.1433	0.2	G1788
E10	miR-16	21.0722	0.2	G1788
E11	miR-148A	28.1802	0.2	G1400
E12	miR-148A	28.1808	0.2	G1400
F1	miR-375	30.7949	0.2	G1710
F2	miR-375	30.6398	0.2	G1710
F3	miR-223	23.7358	0.2	G1710
F4	miR-223	23.8859	0.2	G1710
F5	miR-204	33.2573	0.2	G1710
F6	miR-204	33.8579	0.2	G1710
F7	miR-148A	29.7666	0.2	G1710
F8	miR-148A	29.856	0.2	G1710
F9	miR-16	Undetermined	0.2	G1710
F10	miR-16	Undetermined	0.2	G1710
F11	miR-148A	27.1832	0.2	G1463
F12	miR-148A	27.3453	0.2	G1463
G1	miR-375	27.6307	0.2	G1786
G2	miR-375	27.8964	0.2	G1786
G3	miR-223	20.1895	0.2	G1786
G4	miR-223	20.3313	0.2	G1786
G5	miR-204	31.5216	0.2	G1786
G6	miR-204	30.7452	0.2	G1786
G7	miR-148A	26.6366	0.2	G1786
G8	miR-148A	26.5544	0.2	G1786
G9	miR-16	21.2563	0.2	G1786
G10	miR-16	20.9406	0.2	G1786
G11	miR-148A	28.3549	0.2	G1466
G12	miR-148A	28.6685	0.2	G1466
H1	miR-375	25.6147	0.2	G1785
H2	miR-375	25.1488	0.2	G1785
H3	miR-223	20.8447	0.2	G1785
H4	miR-223	20.902	0.2	G1785
H5	miR-204	29.4358	0.2	G1785
H6	miR-204	29.8492	0.2	G1785
H7	miR-148A	23.3704	0.2	G1785
H8	miR-148A	23.4636	0.2	G1785
H9	miR-16	21.2614	0.2	G1785
H10	miR-16	21.5451	0.2	G1785
H11	miR-148A	27.7937	0.2	G1576
H12	miR-148A	28.5103	0.2	G1576
Analysis Type	Singleplex
Endogenous Control	miR-16
RQ Min/Max Confidence Level	95.0
Reference Sample	G1271

## Sheet: Sheet4
Block Type	96fast
Chemistry	TAQMAN
Experiment File Name	C:\Documents and Settings\INSTR-USER\Desktop\EXPERIMENTS\Violetos\1. miR in serum\2015-03-17_2.eds
Experiment Run End Time	2015-03-18 18:35:45 PM EET
Instrument Type	sds7500fast
Passive Reference	ROX
Well	Sample Name	Target Name	Task	Cт	Ct Threshold
A1	G1126	miR-375	UNKNOWN	31.4992	0.2
A2	G1126	miR-375	UNKNOWN	31.4097	0.2
A3	G1126	miR-223	UNKNOWN	20.7032	0.2
A4	G1126	miR-223	UNKNOWN	20.674	0.2
A5	G1126	miR-204	UNKNOWN	34.3495	0.2
A6	G1126	miR-204	UNKNOWN	33.9477	0.2
A7	G1126	miR-148a	UNKNOWN	30.0178	0.2
A8	G1126	miR-148a	UNKNOWN	30.3556	0.2
A9	G1126	miR-16	UNKNOWN	20.2982	0.2
A10	G1126	miR-16	UNKNOWN	20.1191	0.2
A11		miR-375	NTC	Undetermined	0.2
B1	G1435	miR-375	UNKNOWN	29.8159	0.2
B2	G1435	miR-375	UNKNOWN	29.9152	0.2
B3	G1435	miR-223	UNKNOWN	18.7149	0.2
B4	G1435	miR-223	UNKNOWN	19.0239	0.2
B5	G1435	miR-204	UNKNOWN	32.0013	0.2
B6	G1435	miR-204	UNKNOWN	32.018	0.2
B7	G1435	miR-148a	UNKNOWN	27.942	0.2
B8	G1435	miR-148a	UNKNOWN	28.1123	0.2
B9	G1435	miR-16	UNKNOWN	19.3803	0.2
B10	G1435	miR-16	UNKNOWN	18.7032	0.2
B11		miR-223	NTC	Undetermined	0.2
C1	G1497	miR-375	UNKNOWN	29.9713	0.2
C2	G1497	miR-375	UNKNOWN	29.9653	0.2
C3	G1497	miR-223	UNKNOWN	16.7869	0.2
C4	G1497	miR-223	UNKNOWN	16.983	0.2
C5	G1497	miR-204	UNKNOWN	30.8418	0.2
C6	G1497	miR-204	UNKNOWN	31.3145	0.2
C7	G1497	miR-148a	UNKNOWN	27.0213	0.2
C8	G1497	miR-148a	UNKNOWN	26.9309	0.2
C9	G1497	miR-16	UNKNOWN	18.4015	0.2
C10	G1497	miR-16	UNKNOWN	18.4836	0.2
C11		miR-204	NTC	Undetermined	0.2
D1	G1509	miR-375	UNKNOWN	29.8069	0.2
D2	G1509	miR-375	UNKNOWN	29.7159	0.2
D3	G1509	miR-223	UNKNOWN	17.6799	0.2
D4	G1509	miR-223	UNKNOWN	17.4858	0.2
D5	G1509	miR-204	UNKNOWN	30.7752	0.2
D6	G1509	miR-204	UNKNOWN	30.9031	0.2
D7	G1509	miR-148a	UNKNOWN	28.2048	0.2
D8	G1509	miR-148a	UNKNOWN	28.3524	0.2
D9	G1509	miR-16	UNKNOWN	18.8704	0.2
D10	G1509	miR-16	UNKNOWN	18.8797	0.2
D11		miR-148a	NTC	Undetermined	0.2
E1	G1511	miR-375	UNKNOWN	28.638	0.2
E2	G1511	miR-375	UNKNOWN	28.7193	0.2
E3	G1511	miR-223	UNKNOWN	16.9744	0.2
E4	G1511	miR-223	UNKNOWN	17.2273	0.2
E5	G1511	miR-204	UNKNOWN	30.8526	0.2
E6	G1511	miR-204	UNKNOWN	31.1291	0.2
E7	G1511	miR-148a	UNKNOWN	26.6867	0.2
E8	G1511	miR-148a	UNKNOWN	26.6853	0.2
E9	G1511	miR-16	UNKNOWN	18.3188	0.2
E10	G1511	miR-16	UNKNOWN	18.548	0.2
E11		miR-16	NTC	Undetermined	0.2
F1	G11512	miR-375	UNKNOWN	30.4827	0.2
F2	G11512	miR-375	UNKNOWN	30.7062	0.2
F3	G11512	miR-223	UNKNOWN	15.9437	0.2
F4	G11512	miR-223	UNKNOWN	16.2149	0.2
F5	G11512	miR-204	UNKNOWN	29.77	0.2
F6	G11512	miR-204	UNKNOWN	29.8615	0.2
F7	G11512	miR-148a	UNKNOWN	25.882	0.2
F8	G11512	miR-148a	UNKNOWN	25.9865	0.2
F9	G11512	miR-16	UNKNOWN	18.1331	0.2
F10	G11512	miR-16	UNKNOWN	18.179	0.2
G1	G1515	miR-375	UNKNOWN	29.6872	0.2
G2	G1515	miR-375	UNKNOWN	29.9952	0.2
G3	G1515	miR-223	UNKNOWN	17.8029	0.2
G4	G1515	miR-223	UNKNOWN	18.0597	0.2
G5	G1515	miR-204	UNKNOWN	30.6707	0.2
G6	G1515	miR-204	UNKNOWN	30.9144	0.2
G7	G1515	miR-148a	UNKNOWN	26.7247	0.2
G8	G1515	miR-148a	UNKNOWN	26.8416	0.2
G9	G1515	miR-16	UNKNOWN	19.0861	0.2
G10	G1515	miR-16	UNKNOWN	19.3578	0.2
H1	G1525	miR-375	UNKNOWN	32.0853	0.2
H2	G1525	miR-375	UNKNOWN	33.0568	0.2
H3	G1525	miR-223	UNKNOWN	18.3108	0.2
H4	G1525	miR-223	UNKNOWN	18.4565	0.2
H5	G1525	miR-204	UNKNOWN	33.3493	0.2
H6	G1525	miR-204	UNKNOWN	33.6579	0.2
H7	G1525	miR-148a	UNKNOWN	27.7242	0.2
H8	G1525	miR-148a	UNKNOWN	27.8323	0.2
H9	G1525	miR-16	UNKNOWN	20.5457	0.2
H10	G1525	miR-16	UNKNOWN	20.5625	0.2
Analysis Type	Singleplex
Endogenous Control	miR-16
RQ Min/Max Confidence Level	95.0
Reference Sample	G1126

## Sheet: Sheet5
Block Type	96fast
Chemistry	TAQMAN
Experiment File Name	C:\Documents and Settings\INSTR-USER\Desktop\EXPERIMENTS\Violetos\1. miR in serum\2015-03-17.eds
Experiment Run End Time	2015-03-17 09:25:59 AM EET
Instrument Type	sds7500fast
Passive Reference	ROX
Well	Sample Name	Target Name	Task	Cт	Ct Threshold
A1	G1189	miR-375	UNKNOWN	34.0717	0.2
A2	G1189	miR-375	UNKNOWN	34.283	0.2
A3	G1189	miR-223	UNKNOWN	22.9777	0.2
A4	G1189	miR-223	UNKNOWN	23.1303	0.2
A5	G1189	miR-204	UNKNOWN	37.0585	0.2
A6	G1189	miR-204	UNKNOWN	37.2179	0.2
A7	G1189	miR-148	UNKNOWN	32.564	0.2
A8	G1189	miR-148	UNKNOWN	33.3815	0.2
A9	G1189	miR-16	UNKNOWN	22.8626	0.2
A10	G1189	miR-16	UNKNOWN	22.9056	0.2
A11		miR-375	NTC	Undetermined	0.2
B1	G1272	miR-375	UNKNOWN	28.8358	0.2
B2	G1272	miR-375	UNKNOWN	28.8715	0.2
B3	G1272	miR-223	UNKNOWN	23.6222	0.2
B4	G1272	miR-223	UNKNOWN	24.0029	0.2
B5	G1272	miR-204	UNKNOWN	33.8014	0.2
B6	G1272	miR-204	UNKNOWN	33.6678	0.2
B7	G1272	miR-148	UNKNOWN	28.612	0.2
B8	G1272	miR-148	UNKNOWN	28.6627	0.2
B9	G1272	miR-16	UNKNOWN	22.9267	0.2
B10	G1272	miR-16	UNKNOWN	22.624	0.2
B11		miR-223	NTC	Undetermined	0.2
C1	G1273	miR-375	UNKNOWN	31.4442	0.2
C2	G1273	miR-375	UNKNOWN	31.8543	0.2
C3	G1273	miR-223	UNKNOWN	20.384	0.2
C4	G1273	miR-223	UNKNOWN	20.5146	0.2
C5	G1273	miR-204	UNKNOWN	36.529	0.2
C6	G1273	miR-204	UNKNOWN	36.0586	0.2
C7	G1273	miR-148	UNKNOWN	28.9919	0.2
C8	G1273	miR-148	UNKNOWN	29.1685	0.2
C9	G1273	miR-16	UNKNOWN	20.7125	0.2
C10	G1273	miR-16	UNKNOWN	20.724	0.2
C11		miR-204	NTC	Undetermined	0.2
D1	G1277	miR-375	UNKNOWN	31.4671	0.2
D2	G1277	miR-375	UNKNOWN	31.8176	0.2
D3	G1277	miR-223	UNKNOWN	23.1741	0.2
D4	G1277	miR-223	UNKNOWN	23.2978	0.2
D5	G1277	miR-204	UNKNOWN	36.6328	0.2
D6	G1277	miR-204	UNKNOWN	35.9638	0.2
D7	G1277	miR-148	UNKNOWN	29.2495	0.2
D8	G1277	miR-148	UNKNOWN	29.3876	0.2
D9	G1277	miR-16	UNKNOWN	20.7001	0.2
D10	G1277	miR-16	UNKNOWN	20.8059	0.2
D11		miR-148	NTC	Undetermined	0.2
E1	G1333	miR-375	UNKNOWN	31.9201	0.2
E2	G1333	miR-375	UNKNOWN	31.994	0.2
E3	G1333	miR-223	UNKNOWN	21.5834	0.2
E4	G1333	miR-223	UNKNOWN	21.7641	0.2
E5	G1333	miR-204	UNKNOWN	34.204	0.2
E6	G1333	miR-204	UNKNOWN	34.2657	0.2
E7	G1333	miR-148	UNKNOWN	30.2371	0.2
E8	G1333	miR-148	UNKNOWN	30.4714	0.2
E9	G1333	miR-16	UNKNOWN	21.1071	0.2
E10	G1333	miR-16	UNKNOWN	21.1161	0.2
E11		miR-16	NTC	Undetermined	0.2
F1	G1337	miR-375	UNKNOWN	33.2748	0.2
F2	G1337	miR-375	UNKNOWN	33.2099	0.2
F3	G1337	miR-223	UNKNOWN	22.3562	0.2
F4	G1337	miR-223	UNKNOWN	22.4484	0.2
F5	G1337	miR-204	UNKNOWN	35.7606	0.2
F6	G1337	miR-204	UNKNOWN	35.2611	0.2
F7	G1337	miR-148	UNKNOWN	29.8533	0.2
F8	G1337	miR-148	UNKNOWN	29.9746	0.2
F9	G1337	miR-16	UNKNOWN	22.1557	0.2
F10	G1337	miR-16	UNKNOWN	22.1573	0.2
G1	G1790	miR-375	UNKNOWN	27.9209	0.2
G2	G1790	miR-375	UNKNOWN	27.9895	0.2
G3	G1790	miR-223	UNKNOWN	19.9868	0.2
G4	G1790	miR-223	UNKNOWN	20.164	0.2
G5	G1790	miR-204	UNKNOWN	32.0849	0.2
G6	G1790	miR-204	UNKNOWN	32.2949	0.2
G7	G1790	miR-148	UNKNOWN	27.1088	0.2
G8	G1790	miR-148	UNKNOWN	27.0706	0.2
G9	G1790	miR-16	UNKNOWN	21.8958	0.2
G10	G1790	miR-16	UNKNOWN	21.908	0.2
H1	G1928	miR-375	UNKNOWN	30.5844	0.2
H2	G1928	miR-375	UNKNOWN	30.6006	0.2
H3	G1928	miR-223	UNKNOWN	25.1013	0.2
H4	G1928	miR-223	UNKNOWN	25.2422	0.2
H5	G1928	miR-204	UNKNOWN	36.3013	0.2
H6	G1928	miR-204	UNKNOWN	36.4405	0.2
H7	G1928	miR-148	UNKNOWN	32.0798	0.2
H8	G1928	miR-148	UNKNOWN	32.2867	0.2
H9	G1928	miR-16	UNKNOWN	22.9372	0.2
H10	G1928	miR-16	UNKNOWN	23.5458	0.2
Analysis Type	Singleplex
Endogenous Control	miR-16
RQ Min/Max Confidence Level	95.0
Reference Sample	G1189

## Sheet: Sheet6
Block Type	96fast
Chemistry	TAQMAN
Experiment File Name	C:\Documents and Settings\INSTR-USER\Desktop\EXPERIMENTS\Violetos\1. miR in serum\2015-03-19.eds
Experiment Run End Time	2015-03-19 10:45:31 AM EET
Instrument Type	sds7500fast
Passive Reference	ROX
Sample Name	Target Name	Task	Cт	Ct Threshold	Well
G1540	miR-375	UNKNOWN	28.6004	0.2	A1
G1540	miR-375	UNKNOWN	28.4358	0.2	A2
G1540	miR-223	UNKNOWN	14.1079	0.2	A3
G1540	miR-223	UNKNOWN	14.4347	0.2	A4
G1540	miR-204	UNKNOWN	27.4866	0.2	A5
G1540	miR-204	UNKNOWN	27.936	0.2	A6
G1540	miR-148a	UNKNOWN	23.7919	0.2	A7
G1540	miR-148a	UNKNOWN	23.8206	0.2	A8
G1540	miR-16	UNKNOWN	14.8461	0.2	A9
G1540	miR-16	UNKNOWN	15.1456	0.2	A10
	miR-375	NTC	Undetermined	0.2	A11
G1551	miR-375	UNKNOWN	28.5043	0.2	B1
G1551	miR-375	UNKNOWN	28.707	0.2	B2
G1551	miR-223	UNKNOWN	16.8941	0.2	B3
G1551	miR-223	UNKNOWN	16.9979	0.2	B4
G1551	miR-204	UNKNOWN	33.9692	0.2	B5
G1551	miR-204	UNKNOWN	33.8957	0.2	B6
G1551	miR-148a	UNKNOWN	26.5051	0.2	B7
G1551	miR-148a	UNKNOWN	26.4741	0.2	B8
G1551	miR-16	UNKNOWN	17.8882	0.2	B9
G1551	miR-16	UNKNOWN	17.6454	0.2	B10
	miR-223	NTC	Undetermined	0.2	B11
G1552	miR-375	UNKNOWN	30.5165	0.2	C1
G1552	miR-375	UNKNOWN	30.626	0.2	C2
G1552	miR-223	UNKNOWN	18.9327	0.2	C3
G1552	miR-223	UNKNOWN	18.934	0.2	C4
G1552	miR-204	UNKNOWN	29.2044	0.2	C5
G1552	miR-204	UNKNOWN	29.2043	0.2	C6
G1552	miR-148a	UNKNOWN	28.5713	0.2	C7
G1552	miR-148a	UNKNOWN	28.6111	0.2	C8
G1552	miR-16	UNKNOWN	19.2224	0.2	C9
G1552	miR-16	UNKNOWN	19.0712	0.2	C10
	miR-204	NTC	Undetermined	0.2	C11
G1555	miR-375	UNKNOWN	30.14	0.2	D1
G1555	miR-375	UNKNOWN	30.309	0.2	D2
G1555	miR-223	UNKNOWN	19.6411	0.2	D3
G1555	miR-223	UNKNOWN	19.8929	0.2	D4
G1555	miR-204	UNKNOWN	34.1732	0.2	D5
G1555	miR-204	UNKNOWN	34.3551	0.2	D6
G1555	miR-148a	UNKNOWN	28.9265	0.2	D7
G1555	miR-148a	UNKNOWN	28.8934	0.2	D8
G1555	miR-16	UNKNOWN	19.6213	0.2	D9
G1555	miR-16	UNKNOWN	20.0743	0.2	D10
	miR-148a	UNKNOWN	Undetermined	0.2	D11
G1564	miR-375	UNKNOWN	30.3213	0.2	E1
G1564	miR-375	UNKNOWN	31.2817	0.2	E2
G1564	miR-223	UNKNOWN	17.5043	0.2	E3
G1564	miR-223	UNKNOWN	17.4136	0.2	E4
G1564	miR-204	UNKNOWN	32.587	0.2	E5
G1564	miR-204	UNKNOWN	32.8819	0.2	E6
G1564	miR-148a	UNKNOWN	27.3608	0.2	E7
G1564	miR-148a	UNKNOWN	27.4764	0.2	E8
G1564	miR-16	UNKNOWN	19.4749	0.2	E9
G1564	miR-16	UNKNOWN	20.7014	0.2	E10
	miR-16	NTC	Undetermined	0.2	E11
G1764	miR-375	UNKNOWN	31.2083	0.2	F1
G1764	miR-375	UNKNOWN	34.8606	0.2	F2
G1764	miR-223	UNKNOWN	19.2389	0.2	F3
G1764	miR-223	UNKNOWN	19.35	0.2	F4
G1764	miR-204	UNKNOWN	33.7574	0.2	F5
G1764	miR-204	UNKNOWN	33.9765	0.2	F6
G1764	miR-148a	UNKNOWN	28.2883	0.2	F7
G1764	miR-148a	UNKNOWN	28.425	0.2	F8
G1764	miR-16	UNKNOWN	20.0654	0.2	F9
G1764	miR-16	UNKNOWN	21.3994	0.2	F10
G1802	miR-375	UNKNOWN	Undetermined	0.2	G1
G1802	miR-375	UNKNOWN	30.9418	0.2	G2
G1802	miR-223	UNKNOWN	17.0282	0.2	G3
G1802	miR-223	UNKNOWN	17.3418	0.2	G4
G1802	miR-204	UNKNOWN	32.4987	0.2	G5
G1802	miR-204	UNKNOWN	32.5187	0.2	G6
G1802	miR-148a	UNKNOWN	28.977	0.2	G7
G1802	miR-148a	UNKNOWN	28.431	0.2	G8
G1802	miR-16	UNKNOWN	20.9044	0.2	G9
G1802	miR-16	UNKNOWN	24.0256	0.2	G10
G1803	miR-375	UNKNOWN	33.0196	0.2	H1
G1803	miR-375	UNKNOWN	Undetermined	0.2	H2
G1803	miR-223	UNKNOWN	20.5497	0.2	H3
G1803	miR-223	UNKNOWN	21.3615	0.2	H4
G1803	miR-204	UNKNOWN	34.3583	0.2	H5
G1803	miR-204	UNKNOWN	33.8458	0.2	H6
G1803	miR-148a	UNKNOWN	36.9903	0.2	H7
G1803	miR-148a	UNKNOWN	30.2465	0.2	H8
G1803	miR-16	UNKNOWN	25.8985	0.2	H9
G1803	miR-16	UNKNOWN	24.7297	0.2	H10
Analysis Type	Singleplex
Endogenous Control	miR-16
RQ Min/Max Confidence Level	95.0
Reference Sample	G1540

## Sheet: Sheet7
Block Type	96fast
Chemistry	TAQMAN
Experiment File Name	C:\Documents and Settings\INSTR-USER\Desktop\EXPERIMENTS\Violetos\1. miR in serum\2015-03-19_2.eds
Experiment Run End Time	2015-03-19 17:39:55 PM EET
Instrument Type	sds7500fast
Passive Reference	ROX
Well	Sample Name	Target Name	Task	Cт	Ct Threshold
A1	G1804	miR-375	UNKNOWN	30.3523	0.2
A2	G1804	miR-375	UNKNOWN	30.0552	0.2
A3	G1804	miR-223	UNKNOWN	22.7718	0.2
A4	G1804	miR-223	UNKNOWN	22.736	0.2
A5	G1804	miR-204	UNKNOWN	34.0672	0.2
A6	G1804	miR-204	UNKNOWN	34.0396	0.2
A7	G1804	miR-148a	UNKNOWN	30.6183	0.2
A8	G1804	miR-148a	UNKNOWN	30.6021	0.2
A9	G1804	miR-16	UNKNOWN	21.3183	0.2
A10	G1804	miR-16	UNKNOWN	21.1904	0.2
A11		miR-375	NTC	Undetermined	0.2
B1	G1805	miR-375	UNKNOWN	30.418	0.2
B2	G1805	miR-375	UNKNOWN	30.4051	0.2
B3	G1805	miR-223	UNKNOWN	21.2999	0.2
B4	G1805	miR-223	UNKNOWN	21.2648	0.2
B5	G1805	miR-204	UNKNOWN	34.3992	0.2
B6	G1805	miR-204	UNKNOWN	34.1349	0.2
B7	G1805	miR-148a	UNKNOWN	30.4016	0.2
B8	G1805	miR-148a	UNKNOWN	30.3328	0.2
B9	G1805	miR-16	UNKNOWN	21.36	0.2
B10	G1805	miR-16	UNKNOWN	21.2752	0.2
B11		miR-223	NTC	Undetermined	0.2
C1	G1856	miR-375	UNKNOWN	31.7615	0.2
C2	G1856	miR-375	UNKNOWN	31.9641	0.2
C3	G1856	miR-223	UNKNOWN	19.5691	0.2
C4	G1856	miR-223	UNKNOWN	19.6566	0.2
C5	G1856	miR-204	UNKNOWN	34.1153	0.2
C6	G1856	miR-204	UNKNOWN	34.052	0.2
C7	G1856	miR-148a	UNKNOWN	29.0357	0.2
C8	G1856	miR-148a	UNKNOWN	29.0641	0.2
C9	G1856	miR-16	UNKNOWN	20.3284	0.2
C10	G1856	miR-16	UNKNOWN	20.3367	0.2
C11		miR-204	NTC	Undetermined	0.2
D1	G1857	miR-375	UNKNOWN	29.8095	0.2
D2	G1857	miR-375	UNKNOWN	29.9745	0.2
D3	G1857	miR-223	UNKNOWN	15.6333	0.2
D4	G1857	miR-223	UNKNOWN	15.726	0.2
D5	G1857	miR-204	UNKNOWN	29.4904	0.2
D6	G1857	miR-204	UNKNOWN	29.5028	0.2
D7	G1857	miR-148a	UNKNOWN	25.2938	0.2
D8	G1857	miR-148a	UNKNOWN	25.3452	0.2
D9	G1857	miR-16	UNKNOWN	17.231	0.2
D10	G1857	miR-16	UNKNOWN	17.3104	0.2
D11		miR-148a	NTC	Undetermined	0.2
E1	G1858	miR-375	UNKNOWN	30.4665	0.2
E2	G1858	miR-375	UNKNOWN	30.3633	0.2
E3	G1858	miR-223	UNKNOWN	19.1175	0.2
E4	G1858	miR-223	UNKNOWN	19.1659	0.2
E5	G1858	miR-204	UNKNOWN	31.1831	0.2
E6	G1858	miR-204	UNKNOWN	31.5508	0.2
E7	G1858	miR-148a	UNKNOWN	Undetermined	0.2
E8	G1858	miR-148a	UNKNOWN	27.8022	0.2
E9	G1858	miR-16	UNKNOWN	19.3359	0.2
E10	G1858	miR-16	UNKNOWN	19.2191	0.2
E11		miR-16	NTC	Undetermined	0.2
F1	G1937	miR-375	UNKNOWN	30.228	0.2
F2	G1937	miR-375	UNKNOWN	30.4317	0.2
F3	G1937	miR-223	UNKNOWN	18.2718	0.2
F4	G1937	miR-223	UNKNOWN	18.2241	0.2
F5	G1937	miR-204	UNKNOWN	31.5228	0.2
F6	G1937	miR-204	UNKNOWN	31.7781	0.2
F7	G1937	miR-148a	UNKNOWN	27.7093	0.2
F8	G1937	miR-148a	UNKNOWN	28.3669	0.2
F9	G1937	miR-16	UNKNOWN	19.5725	0.2
F10	G1937	miR-16	UNKNOWN	19.3834	0.2
G1	G1999	miR-375	UNKNOWN	32.3963	0.2
G2	G1999	miR-375	UNKNOWN	32.8357	0.2
G3	G1999	miR-223	UNKNOWN	22.1381	0.2
G4	G1999	miR-223	UNKNOWN	22.1357	0.2
G5	G1999	miR-204	UNKNOWN	35.1275	0.2
G6	G1999	miR-204	UNKNOWN	35.4269	0.2
G7	G1999	miR-148a	UNKNOWN	31.2245	0.2
G8	G1999	miR-148a	UNKNOWN	30.3234	0.2
G9	G1999	miR-16	UNKNOWN	21.2915	0.2
G10	G1999	miR-16	UNKNOWN	21.4803	0.2
H1	G2002	miR-375	UNKNOWN	33.1447	0.2
H2	G2002	miR-375	UNKNOWN	32.7771	0.2
H3	G2002	miR-223	UNKNOWN	19.1567	0.2
H4	G2002	miR-223	UNKNOWN	19.1557	0.2
H5	G2002	miR-204	UNKNOWN	33.7099	0.2
H6	G2002	miR-204	UNKNOWN	33.3365	0.2
H7	G2002	miR-148a	UNKNOWN	29.5675	0.2
H8	G2002	miR-148a	UNKNOWN	28.9608	0.2
H9	G2002	miR-16	UNKNOWN	19.9891	0.2
H10	G2002	miR-16	UNKNOWN	20.2865	0.2
Analysis Type	Singleplex
Endogenous Control	miR-16
RQ Min/Max Confidence Level	95.0
Reference Sample	G1804

## Sheet: Sheet8
Block Type	96fast
Chemistry	TAQMAN
Experiment File Name	C:\Documents and Settings\INSTR-USER\Desktop\EXPERIMENTS\Violetos\1. miR in serum\2015-03-23.eds
Experiment Run End Time	2015-03-23 17:16:54 PM EET
Instrument Type	sds7500fast
Passive Reference	ROX
Well	Sample Name	Target Name	Cт
A1	G1524	miR-375	31.014
A3	G1524	miR-223	17.5816
A4	G1524	miR-223	17.6028
A5	G1524	miR-204	31.6964
A6	G1524	miR-204	31.8263
A7	G1524	miR-148a	27.001
A8	G1524	miR-148a	26.9722
A9	G1524	miR-16	18.2677
A10	G1524	miR-16	18.263
A11		miR-375	Undetermined
B1	G1554	miR-375	31.2205
B2	G1554	miR-375	31.5557
B3	G1554	miR-223	24.1069
B4	G1554	miR-223	24.1299
B5	G1554	miR-204	36.8994
B6	G1554	miR-204	Undetermined
B7	G1554	miR-148a	31.1851
B8	G1554	miR-148a	30.9991
B9	G1554	miR-16	22.852
B10	G1554	miR-16	22.9901
B11		miR-223	Undetermined
C1	G1581	miR-375	32.3223
C2	G1581	miR-375	33.1197
C3	G1581	miR-223	22.389
C4	G1581	miR-223	22.2171
C5	G1581	miR-204	36.963
C6	G1581	miR-204	37.9317
C7	G1581	miR-148a	30.8044
C8	G1581	miR-148a	30.6185
C9	G1581	miR-16	23.4964
C10	G1581	miR-16	23.32
C11		miR-204	Undetermined
D1	G1763	miR-375	32.4174
D2	G1763	miR-375	32.3427
D3	G1763	miR-223	24.368
D4	G1763	miR-223	24.4962
D5	G1763	miR-204	36.6121
D6	G1763	miR-204	36.9047
D7	G1763	miR-148a	31.4389
D8	G1763	miR-148a	31.1799
D9	G1763	miR-16	21.0921
D10	G1763	miR-16	21.056
D11		miR-148a	Undetermined
E1	G1205	miR-375	30.7737
E2	G1205	miR-375	31.1421
E3	G1205	miR-223	21.6038
E4	G1205	miR-223	21.6305
E5	G1205	miR-204	34.5392
E6	G1205	miR-204	34.3929
E7	G1205	miR-148a	29.4675
E8	G1205	miR-148a	29.4568
E9	G1205	miR-16	21.674
E10	G1205	miR-16	21.6534
E11		miR-16	Undetermined
F1	G1556	miR-375	32.6836
F2	G1556	miR-375	34.3435
F3	G1556	miR-223	24.8846
F4	G1556	miR-223	24.91
F5	G1556	miR-204	37.9705
F6	G1556	miR-204	36.9932
F7	G1556	miR-148a	31.9294
F8	G1556	miR-148a	31.9106
F9	G1556	miR-16	24.1125
F10	G1556	miR-16	24.3734
G1	G1258	miR-375	33.3038
G2	G1258	miR-375	Undetermined
G3	G1258	miR-223	24.3786
G4	G1258	miR-223	24.681
G5	G1258	miR-204	36.8304
G6	G1258	miR-204	36.2393
G7	G1258	miR-148a	31.2453
G8	G1258	miR-148a	31.0992
G9	G1258	miR-16	22.5811
G10	G1258	miR-16	23.4513
H1	G1497	miR-375	Undetermined
H2	G1497	miR-375	Undetermined
H3	G1497	miR-223	20.0314
H4	G1497	miR-223	20.6901
H5	G1497	miR-204	33.6039
H6	G1497	miR-204	34.0021
H7	G1497	miR-148a	28.3603
H8	G1497	miR-148a	28.4398
H9	G1497	miR-16	21.5877
H10	G1497	miR-16	21.2938
Analysis Type	Singleplex
Endogenous Control	miR-16
RQ Min/Max Confidence Level	95.0
Reference Sample	G1524

## Sheet: Sheet9
Block Type	96fast
Chemistry	TAQMAN
Experiment File Name	C:\Documents and Settings\INSTR-USER\Desktop\EXPERIMENTS\Violetos\1. miR in serum\2015-03-25.eds
Experiment Run End Time	2015-03-25 18:31:23 PM EET
Instrument Type	sds7500fast
Passive Reference	ROX
Well	Target Name	Cт	Sample Name
A1	miR-375	27.8465	G1982
A2	miR-375	27.6095	G1982
A3	miR-223	21.462	G1982
A4	miR-223	21.3791	G1982
A5	miR-204	31.2057	G1982
A6	miR-204	30.9369	G1982
A7	miR-148a	27.4598	G1982
A8	miR-148a	27.5472	G1982
A9	miR-16	22.6876	G1982
A10	miR-16	22.6493	G1982
A11	miR-375	Undetermined
B1	miR-375	31.9614	G1984
B2	miR-375	31.8827	G1984
B3	miR-223	23.7239	G1984
B4	miR-223	23.6062	G1984
B5	miR-204	34.0564	G1984
B6	miR-204	34.0909	G1984
B7	miR-148a	29.5819	G1984
B8	miR-148a	29.2333	G1984
B9	miR-16	21.4324	G1984
B10	miR-16	21.4866	G1984
B11	miR-223	Undetermined
C1	miR-375	32.5904	G1985
C2	miR-375	32.6739	G1985
C3	miR-223	23.9249	G1985
C4	miR-223	24.0877	G1985
C5	miR-204	36.6296	G1985
C6	miR-204	35.5416	G1985
C7	miR-148a	30.9558	G1985
C8	miR-148a	30.9203	G1985
C9	miR-16	21.5794	G1985
C10	miR-16	21.6779	G1985
C11	miR-204	Undetermined
D1	miR-375	33.7397	G2017
D2	miR-375	33.036	G2017
D3	miR-223	20.6607	G2017
D4	miR-223	20.6685	G2017
D5	miR-204	33.4496	G2017
D6	miR-204	33.4528	G2017
D7	miR-148a	29.9947	G2017
D8	miR-148a	30.2807	G2017
D9	miR-16	21.8559	G2017
D10	miR-16	21.8935	G2017
D11	miR-148a	Undetermined
E1	miR-375	33.496	G1765
E2	miR-375	33.2949	G1765
E3	miR-223	23.7179	G1765
E4	miR-223	23.5781	G1765
E5	miR-204	Undetermined	G1765
E6	miR-204	36.8844	G1765
E7	miR-148a	31.9464	G1765
E8	miR-148a	31.7806	G1765
E9	miR-16	22.6551	G1765
E10	miR-16	22.4131	G1765
E11	miR-16	Undetermined
F1	miR-375	33.816	G1806
F2	miR-375	34.092	G1806
F3	miR-223	24.8441	G1806
F4	miR-223	24.9119	G1806
F5	miR-204	35.7529	G1806
F6	miR-204	35.1493	G1806
F7	miR-148a	33.9465	G1806
F8	miR-148a	33.879	G1806
F9	miR-16	24.9611	G1806
F10	miR-16	24.8526	G1806
G1	miR-375	34.6826	G1809
G2	miR-375	34.2673	G1809
G3	miR-223	23.0601	G1809
G4	miR-223	22.9676	G1809
G5	miR-204	36.7574	G1809
G6	miR-204	37.6677	G1809
G7	miR-148a	31.5876	G1809
G8	miR-148a	31.6864	G1809
G9	miR-16	23.5001	G1809
G10	miR-16	23.3512	G1809
H1	miR-375	33.3571	G1851
H2	miR-375	32.6918	G1851
H3	miR-223	19.7954	G1851
H4	miR-223	20.0051	G1851
H5	miR-204	33.5909	G1851
H6	miR-204	33.7317	G1851
H7	miR-148a	30.1095	G1851
H8	miR-148a	30.1845	G1851
H9	miR-16	21.4961	G1851
H10	miR-16	21.4429	G1851
Analysis Type	Singleplex
Endogenous Control	miR-16
RQ Min/Max Confidence Level	95.0
Reference Sample	G1851

## Sheet: Sheet10
Block Type	96fast
Chemistry	TAQMAN
Experiment File Name	C:\Documents and Settings\INSTR-USER\Desktop\EXPERIMENTS\Violetos\1. miR in serum\2015-03-26.eds
Experiment Run End Time	2015-03-26 10:39:40 AM EET
Instrument Type	sds7500fast
Passive Reference	ROX
Well	Sample Name	Target Name	Cт
A1	G2025	MIr-375	31.3453
A2	G2025	MIr-375	31.0655
A3	G2025	MIr-223	20.9032
A4	G2025	MIr-223	20.9258
A5	G2025	MIr-204	35.9439
A6	G2025	MIr-204	36.3433
A7	G2025	MIr-148a	29.2822
A8	G2025	MIr-148a	29.3309
A9	G2025	miR-16	21.2295
A10	G2025	miR-16	21.3746
B1	G2115	MIr-375	32.9754
B2	G2115	MIr-375	32.7242
B3	G2115	MIr-223	23.5313
B4	G2115	MIr-223	23.469
B5	G2115	MIr-204	35.1068
B6	G2115	MIr-204	36.0472
B7	G2115	MIr-148a	30.002
B8	G2115	MIr-148a	29.9765
B9	G2115	miR-16	19.4072
B10	G2115	miR-16	19.4086
C1	G1988	MIr-375	30.5004
C2	G1988	MIr-375	30.5167
C3	G1988	MIr-223	23.1637
C4	G1988	MIr-223	22.9997
C5	G1988	MIr-204	31.3101
C6	G1988	MIr-204	31.3352
C7	G1988	MIr-148a	28.1117
C8	G1988	MIr-148a	28.0962
C9	G1988	miR-16	21.3471
C10	G1988	miR-16	21.0984
D1	G2161	MIr-375	33.6747
D2	G2161	MIr-375	33.5398
D3	G2161	MIr-223	26.8247
D4	G2161	MIr-223	26.7888
D5	G2161	MIr-204	35.2179
D6	G2161	MIr-204	34.7981
D7	G2161	MIr-148a	32.6167
D8	G2161	MIr-148a	32.5019
D9	G2161	miR-16	24.5888
D10	G2161	miR-16	24.5775
E1	G1852	MIr-375	33.8411
E2	G1852	MIr-375	33.6204
E3	G1852	MIr-223	23.1416
E4	G1852	MIr-223	23.0692
E5	G1852	MIr-204	36.7354
E6	G1852	MIr-204	36.3062
E7	G1852	MIr-148a	32.6674
E8	G1852	MIr-148a	32.3688
E9	G1852	miR-16	21.8714
E10	G1852	miR-16	21.8254
F1	G1853	MIr-375	32.7117
F2	G1853	MIr-375	32.5475
F3	G1853	MIr-223	22.9644
F4	G1853	MIr-223	22.9832
F5	G1853	MIr-204	36.8449
F6	G1853	MIr-204	36.0988
F7	G1853	MIr-148a	32.2085
F8	G1853	MIr-148a	31.8484
F9	G1853	miR-16	21.3206
F10	G1853	miR-16	21.0962
G1	G1133	MIr-375	31.7437
G2	G1133	MIr-375	31.691
G3	G1133	MIr-223	18.6585
G4	G1133	MIr-223	18.6822
G5	G1133	MIr-204	33.1371
G6	G1133	MIr-204	33.224
G7	G1133	MIr-148a	27.8124
G8	G1133	MIr-148a	27.7103
G9	G1133	miR-16	19.555
G10	G1133	miR-16	19.6839
H1	G1137	MIr-375	31.3516
H2	G1137	MIr-375	31.6158
H3	G1137	MIr-223	19.3122
H4	G1137	MIr-223	19.4599
H5	G1137	MIr-204	33.067
H6	G1137	MIr-204	32.9436
H7	G1137	MIr-148a	28.6723
H8	G1137	MIr-148a	28.696
H9	G1137	miR-16	19.7574
H10	G1137	miR-16	19.8674
Analysis Type	Singleplex
Endogenous Control	miR-16
RQ Min/Max Confidence Level	95.0
Reference Sample	G2025
