# Supplementary material for: Analysis of Deregulated microRNAs and Their Target Genes in Gastric Cancer
Source: PLoS One. 2015 Jul 14;10(7):e0132327. doi: 10.1371/journal.pone.0132327 (PMC4501563; doi:10.1371/journal.pone.0132327)
Supplement: S4 Table — (XLSX) [file pone.0132327.s004.xlsx]

## Sheet: Sheet1
Well	Sample Name	Target Name	Cт
A1	G1049/2	BCL2	28.9557
A2	G1049/2	BCL2	29.1818
A3	G1049/2	BCL2	29.2638
A4	G1049/2	DMNT3B	32.9255
A5	G1049/2	DMNT3B	33.8423
A6	G1049/2	DMNT3B	32.9079
A7	G1049/2	ACTB	25.335
A8	G1049/2	ACTB	25.2381
A9	G1049/2	ACTB	25.0592
A10	G1525K	BCL2	27.4993
A11	G1525K	BCL2	27.5864
A12	G1525K	BCL2	27.4993
B1	G1012/2	BCL2	26.0826
B2	G1012/2	BCL2	26.1158
B3	G1012/2	BCL2	26.2923
B4	G1012/2	DMNT3B	29.2064
B5	G1012/2	DMNT3B	28.3774
B6	G1012/2	DMNT3B	28.6812
B7	G1012/2	ACTB	21.7304
B8	G1012/2	ACTB	21.7292
B9	G1012/2	ACTB	22.4602
B10	G1515K	BCL2	26.6631
B11	G1515K	BCL2	27.1236
B12	G1515K	BCL2	26.9508
C1	G1074/2	BCL2	25.8724
C2	G1074/2	BCL2	26.051
C3	G1074/2	BCL2	26.2148
C4	G1074/2	DMNT3B	29.6019
C5	G1074/2	DMNT3B	29.4032
C6	G1074/2	DMNT3B	29.8533
C7	G1074/2	ACTB	21.6755
C8	G1074/2	ACTB	20.8212
C9	G1074/2	ACTB	20.895
C10	G1525K	DMNT3B	28.8601
C11	G1525K	DMNT3B	28.9785
C12	G1525K	DMNT3B	28.8368
D1	G1076/2	BCL2	27.3701
D2	G1076/2	BCL2	27.3559
D3	G1076/2	BCL2	27.9266
D4	G1076/2	DMNT3B	25.5645
D5	G1076/2	DMNT3B	25.7259
D6	G1076/2	DMNT3B	25.5054
D7	G1076/2	ACTB	20.2969
D8	G1076/2	ACTB	20.2912
D9	G1076/2	ACTB	20.2608
D10	G1515K	DMNT3B	28.5141
D11	G1515K	DMNT3B	28.8931
D12	G1515K	DMNT3B	28.6526
E1	G1189/2	BCL2	25.3648
E2	G1189/2	BCL2	25.3704
E3	G1189/2	BCL2	25.3928
E4	G1189/2	DMNT3B	25.2275
E5	G1189/2	DMNT3B	25.1342
E6	G1189/2	DMNT3B	25.2021
E7	G1189/2	ACTB	18.8467
E8	G1189/2	ACTB	18.9089
E9	G1189/2	ACTB	18.9725
E10	G1525K	ACTB	21.8455
E11	G1525K	ACTB	21.6564
E12	G1525K	ACTB	21.528
F1	G1552A	BCL2	28.2715
F2	G1552A	BCL2	28.2653
F3	G1552A	BCL2	28.2988
F4	G1552A	DMNT3B	27.7235
F5	G1552A	DMNT3B	28.2359
F6	G1552A	DMNT3B	28.1388
F7	G1552A	ACTB	19.7954
F8	G1552A	ACTB	19.7544
F9	G1552A	ACTB	19.8315
F10	G1515K	ACTB	19.8374
F11	G1515K	ACTB	19.912
F12	G1515K	ACTB	19.6976
G1	G1551A	BCL2	Undetermined
G2	G1551A	BCL2	Undetermined
G3	G1551A	BCL2	Undetermined
G4	G1551A	DMNT3B	Undetermined
G5	G1551A	DMNT3B	Undetermined
G6	G1551A	DMNT3B	Undetermined
G7	G1551A	ACTB	Undetermined
G8	G1551A	ACTB	Undetermined
G9	G1551A	ACTB	Undetermined
G10		BCL2	Undetermined
G11		DMNT3B	Undetermined
G12		ACTB	Undetermined
H1	G1540A	BCL2	28.0565
H2	G1540A	BCL2	28.0021
H3	G1540A	BCL2	27.9778
H4	G1540A	DMNT3B	30.1476
H5	G1540A	DMNT3B	30.3217
H6	G1540A	DMNT3B	30.5797
H7	G1540A	ACTB	24.583
H8	G1540A	ACTB	23.8229
H9	G1540A	ACTB	23.8417
Analysis Type	Singleplex
Endogenous Control	ACTB
RQ Min/Max Confidence Level	95.0
Reference Sample	G1049/2

## Sheet: Sheet2
Well	Sample Name	Target Name	Cт	Ct Threshold
A1	KOL025P+	BCL2	36.4882	0.2
A2	KOL025P+	BCL2	36.4692	0.2
A3	KOL025P+	BCL2	36.762	0.2
A4	KOL025P+	DNMT3B	34.8641	0.2
A5	KOL025P+	DNMT3B	34.1703	0.2
A6	KOL025P+	DNMT3B	33.8393	0.2
A7	KOL025P+	ATCB	34.9205	0.2
A8	KOL025P+	ATCB	34.652	0.2
A9	KOL025P+	ATCB	34.451	0.2
A10	G1272/2	BCL2	33.835	0.2
A11	G1272/2	BCL2	34.2279	0.2
A12	G1272/2	BCL2	34.4699	0.2
B1	G1013/2	BCL2	38.4938	0.2
B2	G1013/2	BCL2	35.244	0.2
B3	G1013/2	BCL2	36.2078	0.2
B4	G1013/2	DNMT3B	33.8147	0.2
B5	G1013/2	DNMT3B	33.5689	0.2
B6	G1013/2	DNMT3B	33.5695	0.2
B7	G1013/2	ATCB	35.5198	0.2
B8	G1013/2	ATCB	36.9796	0.2
B9	G1013/2	ATCB	37.5668	0.2
B10	G1273/2	BCL2	37.4986	0.2
B11	G1273/2	BCL2	35.0214	0.2
B12	G1273/2	BCL2	35.7731	0.2
C1	G1107/2	BCL2	34.0994	0.2
C2	G1107/2	BCL2	34.093	0.2
C3	G1107/2	BCL2	34.7572	0.2
C4	G1107/2	DNMT3B	34.5213	0.2
C5	G1107/2	DNMT3B	34.8936	0.2
C6	G1107/2	DNMT3B	34.5098	0.2
C7	G1107/2	ATCB	35.4544	0.2
C8	G1107/2	ATCB	Undetermined	0.2
C9	G1107/2	ATCB	36.1645	0.2
C10	G1272/2	DNMT3B	33.1046	0.2
C11	G1272/2	DNMT3B	33.3771	0.2
C12	G1272/2	DNMT3B	32.7965	0.2
D1	G1112/2	BCL2	34.0995	0.2
D2	G1112/2	BCL2	35.5554	0.2
D3	G1112/2	BCL2	34.7413	0.2
D4	G1112/2	DNMT3B	31.0476	0.2
D5	G1112/2	DNMT3B	31.241	0.2
D6	G1112/2	DNMT3B	31.2447	0.2
D7	G1112/2	ATCB	32.8506	0.2
D8	G1112/2	ATCB	32.8449	0.2
D9	G1112/2	ATCB	36.95	0.2
D10	G1273/2	DNMT3B	Undetermined	0.2
D11	G1273/2	DNMT3B	36.0088	0.2
D12	G1273/2	DNMT3B	36.2888	0.2
E1	G1182/2	BCL2	33.1027	0.2
E2	G1182/2	BCL2	32.9385	0.2
E3	G1182/2	BCL2	33.2164	0.2
E4	G1182/2	DNMT3B	34.9364	0.2
E5	G1182/2	DNMT3B	37.2496	0.2
E6	G1182/2	DNMT3B	36.2473	0.2
E7	G1182/2	ATCB	33.6753	0.2
E8	G1182/2	ATCB	33.9627	0.2
E9	G1182/2	ATCB	36.2714	0.2
E10	G1272/2	ATCB	Undetermined	0.2
E11	G1272/2	ATCB	31.6496	0.2
E12	G1272/2	ATCB	31.7016	0.2
F1	G1187/2	BCL2	38.7697	0.2
F2	G1187/2	BCL2	35.9845	0.2
F3	G1187/2	BCL2	35.4609	0.2
F4	G1187/2	DNMT3B	32.8146	0.2
F5	G1187/2	DNMT3B	33.583	0.2
F6	G1187/2	DNMT3B	33.4508	0.2
F7	G1187/2	ATCB	34.098	0.2
F8	G1187/2	ATCB	33.8145	0.2
F9	G1187/2	ATCB	34.2906	0.2
F10	G1273/2	ATCB	36.8115	0.2
F11	G1273/2	ATCB	37.6841	0.2
F12	G1273/2	ATCB	39.713	0.2
G1	G1188/2	BCL2	37.4739	0.2
G2	G1188/2	BCL2	35.7963	0.2
G3	G1188/2	BCL2	37.9599	0.2
G4	G1188/2	DNMT3B	Undetermined	0.2
G5	G1188/2	DNMT3B	Undetermined	0.2
G6	G1188/2	DNMT3B	Undetermined	0.2
G7	G1188/2	ATCB	33.5166	0.2
G8	G1188/2	ATCB	35.1949	0.2
G9	G1188/2	ATCB	34.5265	0.2
G10		BCL2	Undetermined	0.2
G11		DNMT3B	Undetermined	0.2
G12		ATCB	Undetermined	0.2
H1	G1271/2	BCL2	36.4661	0.2
H2	G1271/2	BCL2	35.9684	0.2
H3	G1271/2	BCL2	35.6891	0.2
H4	G1271/2	DNMT3B	35.2336	0.2
H5	G1271/2	DNMT3B	34.6487	0.2
H6	G1271/2	DNMT3B	35.8044	0.2
H7	G1271/2	ATCB	Undetermined	0.2
H8	G1271/2	ATCB	32.8735	0.2
H9	G1271/2	ATCB	33.0217	0.2
H10		BCL2	Undetermined	0.2
H11		DNMT3B	Undetermined	0.2
H12		ATCB	Undetermined	0.2
Analysis Type	Singleplex
Endogenous Control	ATCB
RQ Min/Max Confidence Level	95.0
Reference Sample	KOL025P+

## Sheet: Sheet3
Block Type	96fast
Chemistry	TAQMAN
Experiment File Name	C:\Documents and Settings\INSTR-USER\Desktop\EXPERIMENTS\Violetos\BCL2 DMNT3B\2015-02-19.eds
Experiment Run End Time	2015-02-19 16:26:13 PM EET
Instrument Type	sds7500fast
Passive Reference	ROX
Well	Sample Name	Target Name	Cт	Ct Threshold
A1	G1564K	BCL2	28.0797	0.2
A2	G1564K	BCL2	28.7599	0.2
A3	G1564K	BCL2	27.9868	0.2
A4	G1564K	DNMT3B	31.3406	0.2
A5	G1564K	DNMT3B	31.4766	0.2
A6	G1564K	DNMT3B	31.9001	0.2
A7	G1564K	ACTB	26.545	0.2
A8	G1564K	ACTB	26.7906	0.2
A9	G1564K	ACTB	26.6683	0.2
B1	G1581A	BCL2	27.3925	0.2
B2	G1581A	BCL2	27.6077	0.2
B3	G1581A	BCL2	28.0131	0.2
B4	G1581A	DNMT3B	30.546	0.2
B5	G1581A	DNMT3B	30.8183	0.2
B6	G1581A	DNMT3B	30.4392	0.2
B7	G1581A	ACTB	24.412	0.2
B8	G1581A	ACTB	24.4015	0.2
B9	G1581A	ACTB	24.29	0.2
C1	G1763A	BCL2	31.0372	0.2
C2	G1763A	BCL2	31.5002	0.2
C3	G1763A	BCL2	31.6723	0.2
C4	G1763A	DNMT3B	33.5338	0.2
C5	G1763A	DNMT3B	34.1736	0.2
C6	G1763A	DNMT3B	34.2996	0.2
C7	G1763A	ACTB	27.4669	0.2
C8	G1763A	ACTB	29.8813	0.2
C9	G1763A	ACTB	31.114	0.2
D1	G1764K	BCL2	28.3296	0.2
D2	G1764K	BCL2	28.5628	0.2
D3	G1764K	BCL2	28.7786	0.2
D4	G1764K	DNMT3B	31.3766	0.2
D5	G1764K	DNMT3B	32.5234	0.2
D6	G1764K	DNMT3B	32.1937	0.2
D7	G1764K	ACTB	26.816	0.2
D8	G1764K	ACTB	26.9648	0.2
D9	G1764K	ACTB	Undetermined	0.2
E1	G1999A	BCL2	26.7412	0.2
E2	G1999A	BCL2	26.6903	0.2
E3	G1999A	BCL2	27.8898	0.2
E4	G1999A	DNMT3B	29.7259	0.2
E5	G1999A	DNMT3B	30.6391	0.2
E6	G1999A	DNMT3B	31.215	0.2
E7	G1999A	ACTB	25.3129	0.2
E8	G1999A	ACTB	25.0735	0.2
E9	G1999A	ACTB	25.2783	0.2
F1	G1937A	BCL2	27.8188	0.2
F2	G1937A	BCL2	28.2969	0.2
F3	G1937A	BCL2	28.3693	0.2
F4	G1937A	DNMT3B	29.6943	0.2
F5	G1937A	DNMT3B	30.1455	0.2
F6	G1937A	DNMT3B	30.5946	0.2
F7	G1937A	ACTB	24.7085	0.2
F8	G1937A	ACTB	23.6095	0.2
F9	G1937A	ACTB	23.64	0.2
G1	G1435K	BCL2	28.2088	0.2
G2	G1435K	BCL2	28.6227	0.2
G3	G1435K	BCL2	28.8996	0.2
G4	G1435K	DNMT3B	30.943	0.2
G5	G1435K	DNMT3B	31.281	0.2
G6	G1435K	DNMT3B	32.0746	0.2
G7	G1435K	ACTB	26.1601	0.2
G8	G1435K	ACTB	26.358	0.2
G9	G1435K	ACTB	26.3653	0.2
G10		BCL2	Undetermined	0.2
G11		DNMT3B	Undetermined	0.2
G12		ACTB	Undetermined	0.2
H1	G1556A	BCL2	27.4548	0.2
H2	G1556A	BCL2	27.5428	0.2
H3	G1556A	BCL2	27.7663	0.2
H4	G1556A	DNMT3B	30.0329	0.2
H5	G1556A	DNMT3B	30.139	0.2
H6	G1556A	DNMT3B	29.9878	0.2
H7	G1556A	ACTB	27.6691	0.2
H8	G1556A	ACTB	22.9095	0.2
H9	G1556A	ACTB	23.2308	0.2
H10		BCL2	Undetermined	0.2
H11		DNMT3B	Undetermined	0.2
H12		ACTB	Undetermined	0.2
Analysis Type	Singleplex
Endogenous Control	ACTB
RQ Min/Max Confidence Level	95.0
Reference Sample	G1564K

## Sheet: Sheet4
Block Type	96fast
Chemistry	TAQMAN
Experiment File Name	C:\Documents and Settings\INSTR-USER\Desktop\EXPERIMENTS\Violetos\BCL2 DMNT3B\2015-02-20.eds
Experiment Run End Time	2015-02-20 11:06:41 AM EET
Instrument Type	sds7500fast
Passive Reference	ROX
Well	Sample Name	Target Name	Cт	Ct Threshold
A1	G1554K	BCL2	28.1643	0.2
A2	G1554K	BCL2	28.4354	0.2
A3	G1554K	BCL2	28.4239	0.2
A4	G1554K	DNMT3B	30.6717	0.2
A5	G1554K	DNMT3B	30.5102	0.2
A6	G1554K	DNMT3B	30.8345	0.2
A7	G1554K	ATCB	24.7138	0.2
A8	G1554K	ATCB	24.7598	0.2
A9	G1554K	ATCB	24.7864	0.2
A10	G2002K	BCL2	28.0065	0.2
A11	G2002K	BCL2	28.036	0.2
A12	G2002K	BCL2	27.8175	0.2
B1	1765A	BCL2	29.4555	0.2
B2	1765A	BCL2	29.2775	0.2
B3	1765A	BCL2	29.4072	0.2
B4	1765A	DNMT3B	30.4036	0.2
B5	1765A	DNMT3B	30.6131	0.2
B6	1765A	DNMT3B	30.6625	0.2
B7	1765A	ATCB	23.5225	0.2
B8	1765A	ATCB	23.4187	0.2
B9	1765A	ATCB	23.6084	0.2
B10	G1555K	BCL2	28.8495	0.2
B11	G1555K	BCL2	28.8185	0.2
B12	G1555K	BCL2	28.8625	0.2
C1	G1859A	BCL2	29.1228	0.2
C2	G1859A	BCL2	29.3454	0.2
C3	G1859A	BCL2	29.2489	0.2
C4	G1859A	DNMT3B	31.582	0.2
C5	G1859A	DNMT3B	31.6087	0.2
C6	G1859A	DNMT3B	32.1927	0.2
C7	G1859A	ATCB	25.087	0.2
C8	G1859A	ATCB	25.0316	0.2
C9	G1859A	ATCB	24.2903	0.2
C10	G2002K	DNMT3B	31.3514	0.2
C11	G2002K	DNMT3B	31.0967	0.2
C12	G2002K	DNMT3B	31.3197	0.2
D1	G1524K	BCL2	28.2881	0.2
D2	G1524K	BCL2	28.6478	0.2
D3	G1524K	BCL2	28.6316	0.2
D4	G1524K	DNMT3B	30.3402	0.2
D5	G1524K	DNMT3B	30.2651	0.2
D6	G1524K	DNMT3B	30.3097	0.2
D7	G1524K	ATCB	23.4183	0.2
D8	G1524K	ATCB	23.4512	0.2
D9	G1524K	ATCB	23.3097	0.2
D10	G1555K	DNMT3B	31.7828	0.2
D11	G1555K	DNMT3B	31.8803	0.2
D12	G1555K	DNMT3B	32.1349	0.2
E1	G1512A	BCL2	28.8416	0.2
E2	G1512A	BCL2	29.1302	0.2
E3	G1512A	BCL2	28.9789	0.2
E4	G1512A	DNMT3B	31.1231	0.2
E5	G1512A	DNMT3B	30.9966	0.2
E6	G1512A	DNMT3B	31.1756	0.2
E7	G1512A	ATCB	24.0727	0.2
E8	G1512A	ATCB	24.0573	0.2
E9	G1512A	ATCB	23.8699	0.2
E10	G2002K	ATCB	25.3696	0.2
E11	G2002K	ATCB	24.7001	0.2
E12	G2002K	ATCB	24.7327	0.2
F1	G1511A	BCL2	Undetermined	0.2
F2	G1511A	BCL2	Undetermined	0.2
F3	G1511A	BCL2	Undetermined	0.2
F4	G1511A	DNMT3B	Undetermined	0.2
F5	G1511A	DNMT3B	Undetermined	0.2
F6	G1511A	DNMT3B	Undetermined	0.2
F7	G1511A	ATCB	Undetermined	0.2
F8	G1511A	ATCB	Undetermined	0.2
F9	G1511A	ATCB	Undetermined	0.2
F10	G1555K	ATCB	27.4348	0.2
F11	G1555K	ATCB	27.6446	0.2
F12	G1555K	ATCB	27.0798	0.2
G1	G1915K	BCL2	28.6704	0.2
G2	G1915K	BCL2	28.6206	0.2
G3	G1915K	BCL2	28.6265	0.2
G4	G1915K	DNMT3B	31.0541	0.2
G5	G1915K	DNMT3B	31.2216	0.2
G6	G1915K	DNMT3B	30.9637	0.2
G7	G1915K	ATCB	24.7074	0.2
G8	G1915K	ATCB	24.7101	0.2
G9	G1915K	ATCB	24.6336	0.2
G10		BCL2	Undetermined	0.2
G11		DNMT3B	Undetermined	0.2
G12		ATCB	Undetermined	0.2
H1	G1509K	BCL2	27.6804	0.2
H2	G1509K	BCL2	27.5189	0.2
H3	G1509K	BCL2	27.4847	0.2
H4	G1509K	DNMT3B	31.0553	0.2
H5	G1509K	DNMT3B	31.0918	0.2
H6	G1509K	DNMT3B	30.82	0.2
H7	G1509K	ATCB	25.2428	0.2
H8	G1509K	ATCB	25.1098	0.2
H9	G1509K	ATCB	25.1798	0.2
H10		BCL2	Undetermined	0.2
H11		DNMT3B	Undetermined	0.2
H12		ATCB	Undetermined	0.2
Analysis Type	Singleplex
Endogenous Control	BCL2
RQ Min/Max Confidence Level	95.0
Reference Sample	G1554K

## Sheet: Sheet5
Block Type	96fast
Chemistry	TAQMAN
Experiment File Name	C:\Documents and Settings\INSTR-USER\Desktop\EXPERIMENTS\Violetos\BCL2 DMNT3B\2015-02-24.eds
Experiment Run End Time	2015-02-24 10:52:36 AM EET
Instrument Type	sds7500fast
Passive Reference	ROX
Well	Sample Name	Target Name	Cт	Ct Threshold
A1	G1856A	BCL2	31.6615	0.2
A2	G1856A	BCL2	30.0372	0.2
A3	G1856A	BCL2	30.0532	0.2
A4	G1856A	DNMT3B	33.5685	0.2
A5	G1856A	DNMT3B	33.8888	0.2
A6	G1856A	DNMT3B	33.2699	0.2
A7	G1856A	ACTB	Undetermined	0.2
A8	G1856A	ACTB	31.0603	0.2
A9	G1856A	ACTB	Undetermined	0.2
A10	G1804A	BCL2	27.4365	0.2
A11	G1804A	BCL2	28.3591	0.2
A12	G1804A	BCL2	28.4	0.2
B1	G1857A	BCL2	31.9983	0.2
B2	G1857A	BCL2	29.0742	0.2
B3	G1857A	BCL2	28.1577	0.2
B4	G1857A	DNMT3B	30.892	0.2
B5	G1857A	DNMT3B	30.7927	0.2
B6	G1857A	DNMT3B	31.1986	0.2
B7	G1857A	ACTB	25.3602	0.2
B8	G1857A	ACTB	25.4645	0.2
B9	G1857A	ACTB	27.4212	0.2
B10	G1497A	BCL2	27.1125	0.2
B11	G1497A	BCL2	27.5032	0.2
B12	G1497A	BCL2	27.6913	0.2
C1	G1806K	BCL2	28.9778	0.2
C2	G1806K	BCL2	29.5013	0.2
C3	G1806K	BCL2	30.6883	0.2
C4	G1806K	DNMT3B	33.0135	0.2
C5	G1806K	DNMT3B	32.6425	0.2
C6	G1806K	DNMT3B	32.9527	0.2
C7	G1806K	ACTB	37.601	0.2
C8	G1806K	ACTB	Undetermined	0.2
C9	G1806K	ACTB	28.3168	0.2
C10	G1804A	DNMT3B	31.6991	0.2
C11	G1804A	DNMT3B	31.8886	0.2
C12		DNMT3B	32.2281	0.2
D1	G1805A	BCL2	28.811	0.2
D2	G1805A	BCL2	29.093	0.2
D3	G1805A	BCL2	Undetermined	0.2
D4	G1805A	DNMT3B	32.0024	0.2
D5	G1805A	DNMT3B	32.4726	0.2
D6	G1805A	DNMT3B	32.3698	0.2
D7	G1805A	ACTB	Undetermined	0.2
D8	G1805A	ACTB	Undetermined	0.2
D9	G1805A	ACTB	Undetermined	0.2
D10	G1497A	DNMT3B	30.4978	0.2
D11	G1497A	DNMT3B	30.9594	0.2
D12	G1497A	DNMT3B	31.2472	0.2
E1	G1937A	BCL2	28.0283	0.2
E2	G1937A	BCL2	28.9994	0.2
E3	G1937A	BCL2	28.3944	0.2
E4	G1937A	DNMT3B	30.3202	0.2
E5	G1937A	DNMT3B	31.1327	0.2
E6	G1937A	DNMT3B	30.731	0.2
E7	G1937A	ACTB	26.4356	0.2
E8	G1937A	ACTB	32.0117	0.2
E9	G1937A	ACTB	Undetermined	0.2
E10	G1804A	ACTB	26.6386	0.2
E11	G1804A	ACTB	26.9378	0.2
E12	G1804A	ACTB	Undetermined	0.2
F1	G1936K	BCL2	30.6997	0.2
F2	G1936K	BCL2	28.2273	0.2
F3	G1936K	BCL2	28.2639	0.2
F4	G1936K	DNMT3B	32.1839	0.2
F5	G1936K	DNMT3B	32.0854	0.2
F6	G1936K	DNMT3B	32.6871	0.2
F7	G1936K	ACTB	Undetermined	0.2
F8	G1936K	ACTB	35.2798	0.2
F9	G1936K	ACTB	Undetermined	0.2
F10	G1497A	ACTB	Undetermined	0.2
F11	G1497A	ACTB	24.3331	0.2
F12	G1497A	ACTB	29.5787	0.2
G1	G1952A	BCL2	26.0935	0.2
G2	G1952A	BCL2	26.2725	0.2
G3	G1952A	BCL2	27.369	0.2
G4	G1952A	DNMT3B	31.4611	0.2
G5	G1952A	DNMT3B	30.6905	0.2
G6	G1952A	DNMT3B	31.2403	0.2
G7	G1952A	ACTB	25.4481	0.2
G8	G1952A	ACTB	28.6266	0.2
G9	G1952A	ACTB	26.1866	0.2
G10		BCL2	Undetermined	0.2
G11		DNMT3B	Undetermined	0.2
G12		ACTB	Undetermined	0.2
H1	G1858K	BCL2	27.9083	0.2
H2	G1858K	BCL2	28.2469	0.2
H3	G1858K	BCL2	28.16	0.2
H4	G1858K	DNMT3B	32.9805	0.2
H5	G1858K	DNMT3B	33.5379	0.2
H6	G1858K	DNMT3B	32.0503	0.2
H7	G1858K	ACTB	25.0801	0.2
H8	G1858K	ACTB	26.4732	0.2
H9	G1858K	ACTB	28.8252	0.2
H10		BCL2	Undetermined	0.2
H11		DNMT3B	Undetermined	0.2
H12		ACTB	Undetermined	0.2
Analysis Type	Singleplex
Endogenous Control	ACTB
RQ Min/Max Confidence Level	95.0
Reference Sample	G1856A
	2015-02-20
	2015-02-18/2

## Sheet: Sheet6
Block Type	96fast
Chemistry	TAQMAN
Experiment File Name	C:\Documents and Settings\INSTR-USER\Desktop\EXPERIMENTS\Violetos\BCL2 DMNT3B\2015-03-06.eds
Experiment Run End Time	2015-03-06 11:38:40 AM EET
Instrument Type	sds7500fast
Passive Reference	ROX
Well	Sample Name	Target Name	Cт	Task
A1	491/2	BCL2	Undetermined	UNKNOWN
A2	491/2	BCL2	Undetermined	UNKNOWN
A3	491/2	BCL2	Undetermined	UNKNOWN
A4	491/2	DMNT3B	35.8789	UNKNOWN
A5	491/2	DMNT3B	37.0375	UNKNOWN
A6	491/2	DMNT3B	35.2193	UNKNOWN
A7	491/2	ACTB	Undetermined	UNKNOWN
A8	491/2	ACTB	Undetermined	UNKNOWN
A9	491/2	ACTB	34.6005	UNKNOWN
A10	471/2	BCL2	31.4907	UNKNOWN
A11	471/2	BCL2	31.2506	UNKNOWN
A12	471/2	BCL2	30.9793	UNKNOWN
B1	473/2	BCL2	27.4129	UNKNOWN
B2	473/2	BCL2	27.437	UNKNOWN
B3	473/2	BCL2	27.4835	UNKNOWN
B4	473/2	DMNT3B	33.2756	UNKNOWN
B5	473/2	DMNT3B	32.5973	UNKNOWN
B6	473/2	DMNT3B	32.8285	UNKNOWN
B7	473/2	ACTB	24.8489	UNKNOWN
B8	473/2	ACTB	24.8579	UNKNOWN
B9	473/2	ACTB	24.7926	UNKNOWN
B10	G1277/2	BCL2	28.7577	UNKNOWN
B11	G1277/2	BCL2	28.8869	UNKNOWN
B12	G1277/2	BCL2	28.9548	UNKNOWN
C1	518/2	BCL2	36.8393	UNKNOWN
C2	518/2	BCL2	34.683	UNKNOWN
C3	518/2	BCL2	37.0494	UNKNOWN
C4	518/2	DMNT3B	33.7732	UNKNOWN
C5	518/2	DMNT3B	35.2791	UNKNOWN
C6	518/2	DMNT3B	34.9244	UNKNOWN
C7	518/2	ACTB	31.1031	UNKNOWN
C8	518/2	ACTB	30.9042	UNKNOWN
C9	518/2	ACTB	31.3003	UNKNOWN
C10	471/2	DMNT3B	33.7144	UNKNOWN
C11	471/2	DMNT3B	33.7283	UNKNOWN
C12	471/2	DMNT3B	33.5066	UNKNOWN
D1	502/2	BCL2	32.0137	UNKNOWN
D2	502/2	BCL2	33.1929	UNKNOWN
D3	502/2	BCL2	33.1777	UNKNOWN
D4	502/2	DMNT3B	36.8284	UNKNOWN
D5	502/2	DMNT3B	35.2104	UNKNOWN
D6	502/2	DMNT3B	Undetermined	UNKNOWN
D7	502/2	ACTB	30.9248	UNKNOWN
D8	502/2	ACTB	30.538	UNKNOWN
D9	502/2	ACTB	30.9248	UNKNOWN
D10	G1277/2	DMNT3B	29.7829	UNKNOWN
D11	G1277/2	DMNT3B	29.8245	UNKNOWN
D12	G1277/2	DMNT3B	29.8747	UNKNOWN
E1	492/2	BCL2	Undetermined	UNKNOWN
E2	492/2	BCL2	36.836	UNKNOWN
E3	492/2	BCL2	Undetermined	UNKNOWN
E4	492/2	DMNT3B	Undetermined	UNKNOWN
E5	492/2	DMNT3B	Undetermined	UNKNOWN
E6	492/2	DMNT3B	Undetermined	UNKNOWN
E7	492/2	ACTB	34.9978	UNKNOWN
E8	492/2	ACTB	34.8539	UNKNOWN
E9	492/2	ACTB	33.6956	UNKNOWN
E10	471/2	ACTB	27.5749	UNKNOWN
E11	471/2	ACTB	27.4704	UNKNOWN
E12	471/2	ACTB	27.3451	UNKNOWN
F1	510/2	BCL2	Undetermined	UNKNOWN
F2	510/2	BCL2	Undetermined	UNKNOWN
F3	510/2	BCL2	Undetermined	UNKNOWN
F4	510/2	DMNT3B	Undetermined	UNKNOWN
F5	510/2	DMNT3B	Undetermined	UNKNOWN
F6	510/2	DMNT3B	Undetermined	UNKNOWN
F7	510/2	ACTB	34.4088	UNKNOWN
F8	510/2	ACTB	34.7062	UNKNOWN
F9	510/2	ACTB	35.1706	UNKNOWN
F10	G1277/2	ACTB	25.6646	UNKNOWN
F11	G1277/2	ACTB	23.4618	UNKNOWN
F12	G1277/2	ACTB	22.8029	UNKNOWN
G1	G1331/2	BCL2	25.8698	UNKNOWN
G2	G1331/2	BCL2	25.7492	UNKNOWN
G3	G1331/2	BCL2	25.741	UNKNOWN
G4	G1331/2	DMNT3B	30.3684	UNKNOWN
G5	G1331/2	DMNT3B	30.245	UNKNOWN
G6	G1331/2	DMNT3B	30.2604	UNKNOWN
G7	G1331/2	ACTB	23.7867	UNKNOWN
G8	G1331/2	ACTB	23.597	UNKNOWN
G9	G1331/2	ACTB	23.6948	UNKNOWN
G10		BCL2	Undetermined	NTC
G11		DMNT3B	Undetermined	NTC
G12		ACTB	Undetermined	NTC
H1	513/2	BCL2	Undetermined	UNKNOWN
H2	513/2	BCL2	Undetermined	UNKNOWN
H3	513/2	BCL2	Undetermined	UNKNOWN
H4	513/2	DMNT3B	Undetermined	UNKNOWN
H5	513/2	DMNT3B	Undetermined	UNKNOWN
H6	513/2	DMNT3B	Undetermined	UNKNOWN
H7	513/2	ACTB	Undetermined	UNKNOWN
H8	513/2	ACTB	Undetermined	UNKNOWN
H9	513/2	ACTB	36.9267	UNKNOWN
H10		BCL2	Undetermined	NTC
H11		DMNT3B	Undetermined	NTC
H12		ACTB	Undetermined	NTC
Analysis Type	Singleplex
Endogenous Control	ACTB
RQ Min/Max Confidence Level	95.0
Reference Sample	491/2

## Sheet: Sheet7
Block Type	96fast
Chemistry	TAQMAN
Experiment File Name	C:\Documents and Settings\INSTR-USER\Desktop\EXPERIMENTS\Violetos\BCL2 DMNT3B\2015-03-06_2.eds
Experiment Run End Time	2015-03-06 13:37:07 PM EET
Instrument Type	sds7500fast
Passive Reference	ROX
Sample Name	Target Name	Cт	Well
G1809A	BCL2	30.6682	A1
G1809A	BCL2	Undetermined	A2
G1809A	BCL2	29.4803	A3
G1809A	DMNT3B	32.1973	A4
G1809A	DMNT3B	32.1614	A5
G1809A	DMNT3B	32.4504	A6
G1809A	ACTB	24.8762	A7
G1809A	ACTB	24.9432	A8
G1809A	ACTB	25.0429	A9
426/2	BCL2	31.8867	A10
426/2	BCL2	31.6648	A11
426/2	BCL2	31.8827	A12
G1851A	BCL2	27.9702	B1
G1851A	BCL2	29.1713	B2
G1851A	BCL2	27.7731	B3
G1851A	DMNT3B	31.1698	B4
G1851A	DMNT3B	30.8907	B5
G1851A	DMNT3B	30.7923	B6
G1851A	ACTB	24.2968	B7
G1851A	ACTB	25.0733	B8
G1851A	ACTB	24.239	B9
G1852K	BCL2	30.8931	C1
G1852K	BCL2	30.8271	C2
G1852K	BCL2	31.3039	C3
G1852K	DMNT3B	34.201	C4
G1852K	DMNT3B	34.9581	C5
G1852K	DMNT3B	34.7547	C6
G1852K	ACTB	31.6414	C7
G1852K	ACTB	29.3332	C8
G1852K	ACTB	29.2205	C9
G1853A	BCL2	28.0175	D1
G1853A	BCL2	29.1872	D2
G1853A	BCL2	29.0115	D3
G1853A	DMNT3B	31.6471	D4
G1853A	DMNT3B	31.47	D5
G1853A	DMNT3B	31.6174	D6
G1853A	ACTB	25.0584	D7
G1853A	ACTB	25.3581	D8
G1853A	ACTB	25.513	D9
426/2	DMNT3B	33.5714	D10
426/2	DMNT3B	32.9932	D11
426/2	DMNT3B	33.9613	D12
G1854K	BCL2	30.1071	E1
G1854K	BCL2	27.8007	E2
G1854K	BCL2	27.6426	E3
G1854K	DMNT3B	32.2074	E4
G1854K	DMNT3B	32.2149	E5
G1854K	DMNT3B	32.36	E6
G1854K	ACTB	26.3767	E7
G1854K	ACTB	26.7141	E8
G1854K	ACTB	26.8857	E9
426/2	ACTB	27.4303	E10
426/2	ACTB	27.4851	E11
426/2	ACTB	27.4199	E12
G1855A	BCL2	29.0386	F1
G1855A	BCL2	28.9082	F2
G1855A	BCL2	29.8635	F3
G1855A	DMNT3B	34.3263	F4
G1855A	DMNT3B	31.948	F5
G1855A	DMNT3B	32.0434	F6
G1855A	ACTB	26.1101	F7
G1855A	ACTB	25.5648	F8
G1855A	ACTB	Undetermined	F9
G1803A	BCL2	28.776	G1
G1803A	BCL2	29.1145	G2
G1803A	BCL2	28.8187	G3
G1803A	DMNT3B	31.1242	G4
G1803A	DMNT3B	31.2503	G5
G1803A	DMNT3B	30.8529	G6
G1803A	ACTB	24.0882	G7
G1803A	ACTB	24.2676	G8
G1803A	ACTB	Undetermined	G9
	BCL2	Undetermined	G10
	DMNT3B	Undetermined	G11
	ACTB	Undetermined	G12
G1802K	BCL2	30.8416	H1
G1802K	BCL2	30.6974	H2
G1802K	BCL2	30.6306	H3
G1802K	DMNT3B	34.079	H4
G1802K	DMNT3B	33.7723	H5
G1802K	DMNT3B	32.5268	H6
G1802K	ACTB	26.2428	H7
G1802K	ACTB	26.878	H8
G1802K	ACTB	30.0235	H9
	BCL2	Undetermined	H10
	DMNT3B	Undetermined	H11
	ACTB	Undetermined	H12
Analysis Type	Singleplex
Endogenous Control	ACTB
RQ Min/Max Confidence Level	95.0
Reference Sample	G1809A
